# Supplementary material for: Melanopsin Regulates Both Sleep-Promoting and Arousal-Promoting Responses to Light
Source: PLoS Biol. 2016 Jun 8;14(6):e1002482. doi: 10.1371/journal.pbio.1002482 (PMC4898879; doi:10.1371/journal.pbio.1002482)
Supplement: S1 Data — (XLSX) [file pbio.1002482.s001.xlsx]

## Sheet: Fig1A raw data WT 470nm pulse 
Test	Animal	Stage	Trial	Apparatus	Date	Duration	Segment of test	Time mobile	Time immobile
1	1	First stage	1	WT4	21/08/2013	600	0 - 600 secs.	600	0
1	1	First stage	1	WT4	21/08/2013	600	600 - 1200 secs.	600	0
1	1	First stage	1	WT4	21/08/2013	600	1200 - 1800 secs.	600	0
1	1	First stage	1	WT4	21/08/2013	600	1800 - 2400 secs.	600	0
1	1	First stage	1	WT4	21/08/2013	600	2400 - 3000 secs.	600	0
1	1	First stage	1	WT4	21/08/2013	600	3000 - 3600 secs.	600	0
1	1	First stage	1	WT4	21/08/2013	600	3600 - 4200 secs.	600	0
1	1	First stage	1	WT4	21/08/2013	600	4200 - 4800 secs.	600	0
1	1	First stage	1	WT4	21/08/2013	600	4800 - 5400 secs.	600	0
1	1	First stage	1	WT4	21/08/2013	600	5400 - 6000 secs.	600	0
1	1	First stage	1	WT4	21/08/2013	600	6000 - 6600 secs.	600	0
1	1	First stage	1	WT4	21/08/2013	600	6600 - 7200 secs.	600	0
1	1	First stage	1	WT4	21/08/2013	600	7200 - 7800 secs.	600	0
1	1	First stage	1	WT4	21/08/2013	600	7800 - 8400 secs.	600	0
1	1	First stage	1	WT4	21/08/2013	600	8400 - 9000 secs.	600	0
1	1	First stage	1	WT4	21/08/2013	600	9000 - 9600 secs.	600	0
1	1	First stage	1	WT4	21/08/2013	600	9600 - 10200 secs	600	0
1	1	First stage	1	WT4	21/08/2013	600	10200 - 10800 sec	600	0
1	1	First stage	1	WT4	21/08/2013	600	10800 - 11400 sec	600	0
1	1	First stage	1	WT4	21/08/2013	600	11400 - 12000 sec	600	0
1	1	First stage	1	WT4	21/08/2013	600	12000 - 12600 sec	600	0
1	1	First stage	1	WT4	21/08/2013	600	12600 - 13200 sec	600	0
1	1	First stage	1	WT4	21/08/2013	600	13200 - 13800 sec	600	0
1	1	First stage	1	WT4	21/08/2013	600	13800 - 14400 sec	600	0
1	1	First stage	1	WT4	21/08/2013	600	14400 - 15000 sec	174.1	425.9
1	1	First stage	1	WT4	21/08/2013	600	15000 - 15600 sec	274.8	325.2
1	1	First stage	1	WT4	21/08/2013	600	15600 - 16200 sec	445.3	154.7
1	1	First stage	1	WT4	21/08/2013	600	16200 - 16800 sec	361.1	238.9
1	1	First stage	1	WT4	21/08/2013	600	16800 - 17400 sec	600	0
1	1	First stage	1	WT4	21/08/2013	600	17400 - 18000 sec	600	0
1	1	First stage	1	WT4	21/08/2013	600	18000 - 18600 sec	600	0
1	1	First stage	1	WT4	21/08/2013	600	18600 - 19200 sec	600	0
1	1	First stage	1	WT4	21/08/2013	600	19200 - 19800 sec	600	0
1	1	First stage	1	WT4	21/08/2013	600	19800 - 20400 sec	600	0
1	1	First stage	1	WT4	21/08/2013	600	20400 - 21000 sec	346.9	253.1
1	1	First stage	1	WT4	21/08/2013	600	21000 - 21600 sec	118.1	481.9
1	1	First stage	1	WT4	21/08/2013	600	21600 - 22200 sec	93.8	506.2
1	1	First stage	1	WT4	21/08/2013	600	22200 - 22800 sec	192.4	407.6
1	1	First stage	1	WT4	21/08/2013	600	22800 - 23400 sec	600	0
1	1	First stage	1	WT4	21/08/2013	600	23400 - 24000 sec	600	0
1	1	First stage	1	WT4	21/08/2013	600	24000 - 24600 sec	600	0
1	1	First stage	1	WT4	21/08/2013	600	24600 - 25200 sec	600	0
1	1	First stage	1	WT4	21/08/2013	600	25200 - 25800 sec	600	0
1	1	First stage	1	WT4	21/08/2013	600	25800 - 26400 sec	600	0
1	1	First stage	1	WT4	21/08/2013	600	26400 - 27000 sec	600	0
1	1	First stage	1	WT4	21/08/2013	600	27000 - 27600 sec	245.4	354.6
1	1	First stage	1	WT4	21/08/2013	600	27600 - 28200 sec	149.1	450.9
1	1	First stage	1	WT4	21/08/2013	600	28200 - 28800 sec	77	523
1	1	First stage	1	WT4	21/08/2013	600	28800 - 29400 sec	234	366
1	1	First stage	1	WT4	21/08/2013	600	29400 - 30000 sec	148.4	451.6
1	1	First stage	1	WT4	21/08/2013	600	30000 - 30600 sec	218.5	381.5
1	1	First stage	1	WT4	21/08/2013	600	30600 - 31200 sec	519.8	80.2
1	1	First stage	1	WT4	21/08/2013	600	31200 - 31800 sec	600	0
1	1	First stage	1	WT4	21/08/2013	600	31800 - 32400 sec	600	0
1	1	First stage	1	WT4	21/08/2013	600	32400 - 33000 sec	600	0
1	1	First stage	1	WT4	21/08/2013	600	33000 - 33600 sec	600	0
1	1	First stage	1	WT4	21/08/2013	600	33600 - 34200 sec	600	0
1	1	First stage	1	WT4	21/08/2013	600	34200 - 34800 sec	600	0
1	1	First stage	1	WT4	21/08/2013	600	34800 - 35400 sec	600	0
1	1	First stage	1	WT4	21/08/2013	600	35400 - 36000 sec	600	0
1	1	First stage	1	WT4	21/08/2013	600	36000 - 36600 sec	303.4	296.6
1	1	First stage	1	WT4	21/08/2013	600	36600 - 37200 sec	72	528
1	1	First stage	1	WT4	21/08/2013	600	37200 - 37800 sec	86.5	513.6
1	1	First stage	1	WT4	21/08/2013	600	37800 - 38400 sec	41.6	558.4
1	1	First stage	1	WT4	21/08/2013	600	38400 - 39000 sec	541.8	58.3
1	1	First stage	1	WT4	21/08/2013	600	39000 - 39600 sec	533.6	66.4
1	1	First stage	1	WT4	21/08/2013	600	39600 - 40200 sec	600	0
1	1	First stage	1	WT4	21/08/2013	600	40200 - 40800 sec	600	0
1	1	First stage	1	WT4	21/08/2013	600	40800 - 41400 sec	600	0
1	1	First stage	1	WT4	21/08/2013	600	41400 - 42000 sec	174.8	425.3
1	1	First stage	1	WT4	21/08/2013	600	42000 - 42600 sec	71.4	528.6
1	1	First stage	1	WT4	21/08/2013	600	42600 - 43200 sec	90.1	509.9
1	1	First stage	1	WT4	21/08/2013	600	43200 - 43800 sec	173.2	426.8
1	1	First stage	1	WT4	21/08/2013	600	43800 - 44400 sec	17.2	582.8
1	1	First stage	1	WT4	21/08/2013	600	44400 - 45000 sec	109.7	490.3
1	1	First stage	1	WT4	21/08/2013	600	45000 - 45600 sec	82.2	517.8
1	1	First stage	1	WT4	21/08/2013	600	45600 - 46200 sec	111.8	488.2
1	1	First stage	1	WT4	21/08/2013	600	46200 - 46800 sec	16.7	583.3
1	1	First stage	1	WT4	21/08/2013	600	46800 - 47400 sec	58.2	541.8
1	1	First stage	1	WT4	21/08/2013	600	47400 - 48000 sec	78.2	521.8
1	1	First stage	1	WT4	21/08/2013	600	48000 - 48600 sec	128.8	471.2
1	1	First stage	1	WT4	21/08/2013	600	48600 - 49200 sec	339	261
1	1	First stage	1	WT4	21/08/2013	600	49200 - 49800 sec	600	0
1	1	First stage	1	WT4	21/08/2013	600	49800 - 50400 sec	600	0
1	1	First stage	1	WT4	21/08/2013	600	50400 - 51000 sec	188.3	411.7
1	1	First stage	1	WT4	21/08/2013	600	51000 - 51600 sec	67.5	532.5
1	1	First stage	1	WT4	21/08/2013	600	51600 - 52200 sec	99.2	500.8
1	1	First stage	1	WT4	21/08/2013	600	52200 - 52800 sec	55.3	544.7
1	1	First stage	1	WT4	21/08/2013	600	52800 - 53400 sec	38.5	561.5
1	1	First stage	1	WT4	21/08/2013	600	53400 - 54000 sec	129.7	470.3
1	1	First stage	1	WT4	21/08/2013	600	54000 - 54600 sec	71.2	528.8
1	1	First stage	1	WT4	21/08/2013	600	54600 - 55200 sec	126.2	473.8
1	1	First stage	1	WT4	21/08/2013	600	55200 - 55800 sec	74	526
1	1	First stage	1	WT4	21/08/2013	600	55800 - 56400 sec	42.5	557.5
1	1	First stage	1	WT4	21/08/2013	600	56400 - 57000 sec	20	580
1	1	First stage	1	WT4	21/08/2013	600	57000 - 57600 sec	94.7	505.3
1	1	First stage	1	WT4	21/08/2013	600	57600 - 58200 sec	19.8	580.2
1	1	First stage	1	WT4	21/08/2013	600	58200 - 58800 sec	153.5	446.5
1	1	First stage	1	WT4	21/08/2013	600	58800 - 59400 sec	438.8	161.2
1	1	First stage	1	WT4	21/08/2013	600	59400 - 60000 sec	108	492
1	1	First stage	1	WT4	21/08/2013	600	60000 - 60600 sec	127.5	472.5
1	1	First stage	1	WT4	21/08/2013	600	60600 - 61200 sec	145.6	454.4
1	1	First stage	1	WT4	21/08/2013	600	61200 - 61800 sec	118.7	481.3
1	1	First stage	1	WT4	21/08/2013	600	61800 - 62400 sec	61.8	538.2
1	1	First stage	1	WT4	21/08/2013	600	62400 - 63000 sec	151.4	448.6
1	1	First stage	1	WT4	21/08/2013	600	63000 - 63600 sec	90.9	509.1
1	1	First stage	1	WT4	21/08/2013	600	63600 - 64200 sec	153.3	446.7
1	1	First stage	1	WT4	21/08/2013	600	64200 - 64800 sec	600	0
1	1	First stage	1	WT4	21/08/2013	600	64800 - 65400 sec	505.9	94.1
1	1	First stage	1	WT4	21/08/2013	600	65400 - 66000 sec	266.8	333.2
1	1	First stage	1	WT4	21/08/2013	600	66000 - 66600 sec	85	515
1	1	First stage	1	WT4	21/08/2013	600	66600 - 67200 sec	31.4	568.6
1	1	First stage	1	WT4	21/08/2013	600	67200 - 67800 sec	126.4	473.6
1	1	First stage	1	WT4	21/08/2013	600	67800 - 68400 sec	199.6	400.4
1	1	First stage	1	WT4	21/08/2013	600	68400 - 69000 sec	59.1	541
1	1	First stage	1	WT4	21/08/2013	600	69000 - 69600 sec	162.4	437.6
1	1	First stage	1	WT4	21/08/2013	600	69600 - 70200 sec	60.1	540
1	1	First stage	1	WT4	21/08/2013	600	70200 - 70800 sec	49.1	550.9
1	1	First stage	1	WT4	21/08/2013	600	70800 - 71400 sec	526.2	73.8
1	1	First stage	1	WT4	21/08/2013	600	71400 - 72000 sec	600	0
1	1	First stage	1	WT4	21/08/2013	600	72000 - 72600 sec	275.2	324.8
1	1	First stage	1	WT4	21/08/2013	600	72600 - 73200 sec	239.6	360.4
1	1	First stage	1	WT4	21/08/2013	600	73200 - 73800 sec	71.9	528.1
1	1	First stage	1	WT4	21/08/2013	600	73800 - 74400 sec	170.9	429.1
1	1	First stage	1	WT4	21/08/2013	600	74400 - 75000 sec	34.1	565.9
1	1	First stage	1	WT4	21/08/2013	600	75000 - 75600 sec	101.5	498.5
1	1	First stage	1	WT4	21/08/2013	600	75600 - 76200 sec	274.7	325.3
1	1	First stage	1	WT4	21/08/2013	600	76200 - 76800 sec	600	0
1	1	First stage	1	WT4	21/08/2013	600	76800 - 77400 sec	600	0
1	1	First stage	1	WT4	21/08/2013	600	77400 - 78000 sec	364.1	235.9
1	1	First stage	1	WT4	21/08/2013	600	78000 - 78600 sec	140.5	459.6
1	1	First stage	1	WT4	21/08/2013	600	78600 - 79200 sec	66.8	533.2
1	1	First stage	1	WT4	21/08/2013	600	79200 - 79800 sec	239.9	360.1
1	1	First stage	1	WT4	21/08/2013	600	79800 - 80400 sec	192.4	407.6
1	1	First stage	1	WT4	21/08/2013	600	80400 - 81000 sec	413.9	186.1
1	1	First stage	1	WT4	21/08/2013	600	81000 - 81600 sec	600	0
1	1	First stage	1	WT4	21/08/2013	600	81600 - 82200 sec	600	0
1	1	First stage	1	WT4	21/08/2013	600	82200 - 82800 sec	440.2	159.8
1	1	First stage	1	WT4	21/08/2013	600	82800 - 83400 sec	136.5	463.5
1	1	First stage	1	WT4	21/08/2013	600	83400 - 84000 sec	33.7	566.3
1	1	First stage	1	WT4	21/08/2013	600	84000 - 84600 sec	260.7	339.3
1	1	First stage	1	WT4	21/08/2013	600	84600 - 85200 sec	168.6	431.4
1	1	First stage	1	WT4	21/08/2013	600	85200 - 85800 sec	424.1	175.9
1	1	First stage	1	WT4	21/08/2013	600	85800 - 86400 sec	600	0
1	1	First stage	1	WT4	21/08/2013	600	86400 - 87000 sec	600	0
1	1	First stage	1	WT4	21/08/2013	600	87000 - 87600 sec	525.2	74.8
1	1	First stage	1	WT4	21/08/2013	600	87600 - 88200 sec	428.4	171.6
1	1	First stage	1	WT4	21/08/2013	600	88200 - 88800 sec	600	0
1	1	First stage	1	WT4	21/08/2013	600	88800 - 89400 sec	600	0
1	1	First stage	1	WT4	21/08/2013	600	89400 - 90000 sec	600	0
1	1	First stage	1	WT4	21/08/2013	600	90000 - 90600 sec	600	0
1	1	First stage	1	WT4	21/08/2013	600	90600 - 91200 sec	584.3	15.7
1	1	First stage	1	WT4	21/08/2013	600	91200 - 91800 sec	353	247
1	1	First stage	1	WT4	21/08/2013	600	91800 - 92400 sec	600	0
1	1	First stage	1	WT4	21/08/2013	600	92400 - 93000 sec	600	0
1	1	First stage	1	WT4	21/08/2013	600	93000 - 93600 sec	600	0
1	1	First stage	1	WT4	21/08/2013	600	93600 - 94200 sec	518.9	81.1
1	1	First stage	1	WT4	21/08/2013	600	94200 - 94800 sec	252.4	347.6
1	1	First stage	1	WT4	21/08/2013	600	94800 - 95400 sec	427.4	172.6
1	1	First stage	1	WT4	21/08/2013	600	95400 - 96000 sec	525.1	74.9
1	1	First stage	1	WT4	21/08/2013	600	96000 - 96600 sec	506	94
1	1	First stage	1	WT4	21/08/2013	600	96600 - 97200 sec	521.2	78.8
1	1	First stage	1	WT4	21/08/2013	600	97200 - 97800 sec	335.3	264.7
1	1	First stage	1	WT4	21/08/2013	600	97800 - 98400 sec	414.6	185.4
1	1	First stage	1	WT4	21/08/2013	600	98400 - 99000 sec	600	0
1	1	First stage	1	WT4	21/08/2013	600	99000 - 99600 sec	600	0
1	1	First stage	1	WT4	21/08/2013	600	99600 - 100200 se	600	0
1	1	First stage	1	WT4	21/08/2013	600	100200 - 100800 s	600	0
1	1	First stage	1	WT4	21/08/2013	600	100800 - 101400 s	600	0
1	1	First stage	1	WT4	21/08/2013	600	101400 - 102000 s	600	0
1	1	First stage	1	WT4	21/08/2013	600	102000 - 102600 s	495.4	104.6
1	1	First stage	1	WT4	21/08/2013	600	102600 - 103200 s	112.5	487.5
1	1	First stage	1	WT4	21/08/2013	600	103200 - 103800 s	101.6	498.4
1	1	First stage	1	WT4	21/08/2013	600	103800 - 104400 s	95.6	504.4
1	1	First stage	1	WT4	21/08/2013	600	104400 - 105000 s	391.6	208.5
1	1	First stage	1	WT4	21/08/2013	600	105000 - 105600 s	600	0
1	1	First stage	1	WT4	21/08/2013	600	105600 - 106200 s	600	0
1	1	First stage	1	WT4	21/08/2013	600	106200 - 106800 s	600	0
1	1	First stage	1	WT4	21/08/2013	600	106800 - 107400 s	600	0
1	1	First stage	1	WT4	21/08/2013	600	107400 - 108000 s	600	0
1	1	First stage	1	WT4	21/08/2013	600	108000 - 108600 s	600	0
1	1	First stage	1	WT4	21/08/2013	600	108600 - 109200 s	600	0
1	1	First stage	1	WT4	21/08/2013	600	109200 - 109800 s	600	0
1	1	First stage	1	WT4	21/08/2013	600	109800 - 110400 s	600	0
1	1	First stage	1	WT4	21/08/2013	600	110400 - 111000 s	600	0
1	1	First stage	1	WT4	21/08/2013	600	111000 - 111600 s	274.6	325.4
1	1	First stage	1	WT4	21/08/2013	600	111600 - 112200 s	122.9	477.1
1	1	First stage	1	WT4	21/08/2013	600	112200 - 112800 s	68.1	531.9
1	1	First stage	1	WT4	21/08/2013	600	112800 - 113400 s	46.8	553.2
1	1	First stage	1	WT4	21/08/2013	600	113400 - 114000 s	102.3	497.7
1	1	First stage	1	WT4	21/08/2013	600	114000 - 114600 s	342.1	257.9
1	1	First stage	1	WT4	21/08/2013	600	114600 - 115200 s	72.5	527.5
1	1	First stage	1	WT4	21/08/2013	600	115200 - 115800 s	449.9	150.1
1	1	First stage	1	WT4	21/08/2013	600	115800 - 116400 s	600	0
1	1	First stage	1	WT4	21/08/2013	600	116400 - 117000 s	600	0
1	1	First stage	1	WT4	21/08/2013	600	117000 - 117600 s	600	0
1	1	First stage	1	WT4	21/08/2013	600	117600 - 118200 s	600	0
1	1	First stage	1	WT4	21/08/2013	600	118200 - 118800 s	583	17
1	1	First stage	1	WT4	21/08/2013	600	118800 - 119400 s	88.4	511.6
1	1	First stage	1	WT4	21/08/2013	600	119400 - 120000 s	25.5	574.5
1	1	First stage	1	WT4	21/08/2013	600	120000 - 120600 s	94.7	505.3
1	1	First stage	1	WT4	21/08/2013	600	120600 - 121200 s	106.8	493.2
1	1	First stage	1	WT4	21/08/2013	600	121200 - 121800 s	95	505
1	1	First stage	1	WT4	21/08/2013	600	121800 - 122400 s	79	521
1	1	First stage	1	WT4	21/08/2013	600	122400 - 123000 s	107.6	492.4
1	1	First stage	1	WT4	21/08/2013	600	123000 - 123600 s	162.5	437.6
1	1	First stage	1	WT4	21/08/2013	600	123600 - 124200 s	241	359
1	1	First stage	1	WT4	21/08/2013	600	124200 - 124800 s	600	0
1	1	First stage	1	WT4	21/08/2013	600	124800 - 125400 s	600	0
1	1	First stage	1	WT4	21/08/2013	600	125400 - 126000 s	600	0
1	1	First stage	1	WT4	21/08/2013	600	126000 - 126600 s	212.2	387.8
1	1	First stage	1	WT4	21/08/2013	600	126600 - 127200 s	66	534
1	1	First stage	1	WT4	21/08/2013	600	127200 - 127800 s	6.4	593.6
1	1	First stage	1	WT4	21/08/2013	600	127800 - 128400 s	115.1	484.9
1	1	First stage	1	WT4	21/08/2013	600	128400 - 129000 s	113.4	486.6
1	1	First stage	1	WT4	21/08/2013	600	129000 - 129600 s	251.7	348.3
1	1	First stage	1	WT4	21/08/2013	600	129600 - 130200 s	600	0
1	1	First stage	1	WT4	21/08/2013	600	130200 - 130800 s	600	0
1	1	First stage	1	WT4	21/08/2013	600	130800 - 131400 s	196.5	403.5
1	1	First stage	1	WT4	21/08/2013	600	131400 - 132000 s	70.6	529.4
1	1	First stage	1	WT4	21/08/2013	600	132000 - 132600 s	54.9	545.1
1	1	First stage	1	WT4	21/08/2013	600	132600 - 133200 s	544	56
1	1	First stage	1	WT4	21/08/2013	600	133200 - 133800 s	484.6	115.4
1	1	First stage	1	WT4	21/08/2013	600	133800 - 134400 s	128.7	471.3
1	1	First stage	1	WT4	21/08/2013	600	134400 - 135000 s	56.6	543.4
1	1	First stage	1	WT4	21/08/2013	600	135000 - 135600 s	169	431
1	1	First stage	1	WT4	21/08/2013	600	135600 - 136200 s	134.3	465.7
1	1	First stage	1	WT4	21/08/2013	600	136200 - 136800 s	74.4	525.6
1	1	First stage	1	WT4	21/08/2013	600	136800 - 137400 s	79.7	520.3
1	1	First stage	1	WT4	21/08/2013	600	137400 - 138000 s	127.7	472.3
1	1	First stage	1	WT4	21/08/2013	600	138000 - 138600 s	220.7	379.3
1	1	First stage	1	WT4	21/08/2013	600	138600 - 139200 s	109.2	490.8
1	1	First stage	1	WT4	21/08/2013	600	139200 - 139800 s	79.7	520.3
1	1	First stage	1	WT4	21/08/2013	600	139800 - 140400 s	126.7	473.3
1	1	First stage	1	WT4	21/08/2013	600	140400 - 141000 s	82.6	517.5
1	1	First stage	1	WT4	21/08/2013	600	141000 - 141600 s	600	0
1	1	First stage	1	WT4	21/08/2013	600	141600 - 142200 s	600	0
1	1	First stage	1	WT4	21/08/2013	600	142200 - 142800 s	600	0
1	1	First stage	1	WT4	21/08/2013	600	142800 - 143400 s	181.9	418.1
1	1	First stage	1	WT4	21/08/2013	600	143400 - 144000 s	219.7	380.3
1	1	First stage	1	WT4	21/08/2013	600	144000 - 144600 s	182.7	417.3
1	1	First stage	1	WT4	21/08/2013	600	144600 - 145200 s	167.5	432.6
1	1	First stage	1	WT4	21/08/2013	600	145200 - 145800 s	74.5	525.5
1	1	First stage	1	WT4	21/08/2013	600	145800 - 146400 s	54.5	545.5
1	1	First stage	1	WT4	21/08/2013	600	146400 - 147000 s	122.9	477.1
1	1	First stage	1	WT4	21/08/2013	600	147000 - 147600 s	472.9	127.1
1	1	First stage	1	WT4	21/08/2013	600	147600 - 148200 s	585	15
1	1	First stage	1	WT4	21/08/2013	600	148200 - 148800 s	70.1	529.9
1	1	First stage	1	WT4	21/08/2013	600	148800 - 149400 s	68.6	531.4
1	1	First stage	1	WT4	21/08/2013	600	149400 - 150000 s	12.5	587.5
1	1	First stage	1	WT4	21/08/2013	600	150000 - 150600 s	181.5	418.6
1	1	First stage	1	WT4	21/08/2013	600	150600 - 151200 s	74	526
1	1	First stage	1	WT4	21/08/2013	600	151200 - 151800 s	71.9	528.1
1	1	First stage	1	WT4	21/08/2013	600	151800 - 152400 s	242.1	357.9
1	1	First stage	1	WT4	21/08/2013	600	152400 - 153000 s	384.4	215.6
1	1	First stage	1	WT4	21/08/2013	600	153000 - 153600 s	553.6	46.5
1	1	First stage	1	WT4	21/08/2013	600	153600 - 154200 s	549.7	50.3
1	1	First stage	1	WT4	21/08/2013	600	154200 - 154800 s	549.6	50.4
1	1	First stage	1	WT4	21/08/2013	600	154800 - 155400 s	85.5	514.5
1	1	First stage	1	WT4	21/08/2013	600	155400 - 156000 s	179.6	420.4
1	1	First stage	1	WT4	21/08/2013	600	156000 - 156600 s	91.3	508.7
1	1	First stage	1	WT4	21/08/2013	600	156600 - 157200 s	77.5	522.6
1	1	First stage	1	WT4	21/08/2013	600	157200 - 157800 s	109.3	490.7
1	1	First stage	1	WT4	21/08/2013	600	157800 - 158400 s	188	412
1	1	First stage	1	WT4	21/08/2013	600	158400 - 159000 s	15.6	584.4
1	1	First stage	1	WT4	21/08/2013	600	159000 - 159600 s	97.7	502.3
1	1	First stage	1	WT4	21/08/2013	600	159600 - 160200 s	96.9	503.1
1	1	First stage	1	WT4	21/08/2013	600	160200 - 160800 s	429.6	170.5
1	1	First stage	1	WT4	21/08/2013	600	160800 - 161400 s	600	0
1	1	First stage	1	WT4	21/08/2013	600	161400 - 162000 s	147.4	452.6
1	1	First stage	1	WT4	21/08/2013	600	162000 - 162600 s	59.6	540.4
1	1	First stage	1	WT4	21/08/2013	600	162600 - 163200 s	23.3	576.7
1	1	First stage	1	WT4	21/08/2013	600	163200 - 163800 s	53.1	546.9
1	1	First stage	1	WT4	21/08/2013	600	163800 - 164400 s	36.2	563.8
1	1	First stage	1	WT4	21/08/2013	600	164400 - 165000 s	56.7	543.3
1	1	First stage	1	WT4	21/08/2013	600	165000 - 165600 s	34.1	565.9
1	1	First stage	1	WT4	21/08/2013	600	165600 - 166200 s	583.8	16.3
1	1	First stage	1	WT4	21/08/2013	600	166200 - 166800 s	600	0
1	1	First stage	1	WT4	21/08/2013	600	166800 - 167400 s	290.3	309.7
1	1	First stage	1	WT4	21/08/2013	600	167400 - 168000 s	105.1	494.9
1	1	First stage	1	WT4	21/08/2013	600	168000 - 168600 s	70.8	529.2
1	1	First stage	1	WT4	21/08/2013	600	168600 - 169200 s	138.5	461.5
1	1	First stage	1	WT4	21/08/2013	600	169200 - 169800 s	600	0
1	1	First stage	1	WT4	21/08/2013	600	169800 - 170400 s	600	0
1	1	First stage	1	WT4	21/08/2013	600	170400 - 171000 s	433.8	166.2
1	1	First stage	1	WT4	21/08/2013	600	171000 - 171600 s	38.1	561.9
1	1	First stage	1	WT4	21/08/2013	600	171600 - 172200 s	184	416
1	1	First stage	1	WT4	21/08/2013	600	172200 - 172800 s	66.6	533.4
1	1	First stage	1	WT4	21/08/2013	600	172800 - 173400 s	117	483
1	1	First stage	1	WT4	21/08/2013	600	173400 - 174000 s	457	143
1	1	First stage	1	WT4	21/08/2013	600	174000 - 174600 s	600	0
1	1	First stage	1	WT4	21/08/2013	600	174600 - 175200 s	600	0
1	1	First stage	1	WT4	21/08/2013	600	175200 - 175800 s	600	0
1	1	First stage	1	WT4	21/08/2013	600	175800 - 176400 s	600	0
1	1	First stage	1	WT4	21/08/2013	600	176400 - 177000 s	600	0
1	1	First stage	1	WT4	21/08/2013	600	177000 - 177600 s	600	0
1	1	First stage	1	WT4	21/08/2013	600	177600 - 178200 s	600	0
1	1	First stage	1	WT4	21/08/2013	600	178200 - 178800 s	600	0
1	1	First stage	1	WT4	21/08/2013	600	178800 - 179400 s	600	0
1	1	First stage	1	WT4	21/08/2013	600	179400 - 180000 s	600	0
1	1	First stage	1	WT4	21/08/2013	600	180000 - 180600 s	430.9	169.1
1	1	First stage	1	WT4	21/08/2013	600	180600 - 181200 s	600	0
1	1	First stage	1	WT4	21/08/2013	600	181200 - 181800 s	600	0
1	1	First stage	1	WT4	21/08/2013	600	181800 - 182400 s	600	0
1	1	First stage	1	WT4	21/08/2013	600	182400 - 183000 s	600	0
1	1	First stage	1	WT4	21/08/2013	600	183000 - 183600 s	600	0
1	1	First stage	1	WT4	21/08/2013	600	183600 - 184200 s	484.1	115.9
1	1	First stage	1	WT4	21/08/2013	600	184200 - 184800 s	57	543
1	1	First stage	1	WT4	21/08/2013	600	184800 - 185400 s	398.5	201.5
1	1	First stage	1	WT4	21/08/2013	600	185400 - 186000 s	577.1	22.9
1	1	First stage	1	WT4	21/08/2013	600	186000 - 186600 s	172.6	427.4
1	1	First stage	1	WT4	21/08/2013	600	186600 - 187200 s	469.1	130.9
1	1	First stage	1	WT4	21/08/2013	600	187200 - 187800 s	486.8	113.3
1	1	First stage	1	WT4	21/08/2013	600	187800 - 188400 s	172.4	427.6
1	1	First stage	1	WT4	21/08/2013	600	188400 - 189000 s	369	231
1	1	First stage	1	WT4	21/08/2013	600	189000 - 189600 s	469.7	130.3
1	1	First stage	1	WT4	21/08/2013	600	189600 - 190200 s	600	0
1	1	First stage	1	WT4	21/08/2013	600	190200 - 190800 s	600	0
1	1	First stage	1	WT4	21/08/2013	600	190800 - 191400 s	600	0
1	1	First stage	1	WT4	21/08/2013	600	191400 - 192000 s	600	0
1	1	First stage	1	WT4	21/08/2013	600	192000 - 192600 s	600	0
1	1	First stage	1	WT4	21/08/2013	600	192600 - 193200 s	600	0
1	1	First stage	1	WT4	21/08/2013	600	193200 - 193800 s	600	0
1	1	First stage	1	WT4	21/08/2013	600	193800 - 194400 s	351.8	248.3
1	1	First stage	1	WT4	21/08/2013	600	194400 - 195000 s	311.6	288.4
1	1	First stage	1	WT4	21/08/2013	600	195000 - 195600 s	37.6	562.4
1	1	First stage	1	WT4	21/08/2013	600	195600 - 196200 s	165.5	434.5
1	1	First stage	1	WT4	21/08/2013	600	196200 - 196800 s	250.7	349.3
1	1	First stage	1	WT4	21/08/2013	600	196800 - 197400 s	397.3	202.8
1	1	First stage	1	WT4	21/08/2013	600	197400 - 198000 s	38	562
1	1	First stage	1	WT4	21/08/2013	600	198000 - 198600 s	242	358.1
1	1	First stage	1	WT4	21/08/2013	600	198600 - 199200 s	503.8	96.2
1	1	First stage	1	WT4	21/08/2013	600	199200 - 199800 s	600	0
1	1	First stage	1	WT4	21/08/2013	600	199800 - 200400 s	558.4	41.6
1	1	First stage	1	WT4	21/08/2013	600	200400 - 201000 s	600	0
1	1	First stage	1	WT4	21/08/2013	600	201000 - 201600 s	600	0
1	1	First stage	1	WT4	21/08/2013	600	201600 - 202200 s	531.2	68.8
1	1	First stage	1	WT4	21/08/2013	600	202200 - 202800 s	172.2	427.8
1	1	First stage	1	WT4	21/08/2013	600	202800 - 203400 s	165.3	434.7
1	1	First stage	1	WT4	21/08/2013	600	203400 - 204000 s	199.9	400.1
1	1	First stage	1	WT4	21/08/2013	600	204000 - 204600 s	93	507
1	1	First stage	1	WT4	21/08/2013	600	204600 - 205200 s	120	480
1	1	First stage	1	WT4	21/08/2013	600	205200 - 205800 s	38	562
1	1	First stage	1	WT4	21/08/2013	600	205800 - 206400 s	200.3	399.7
1	1	First stage	1	WT4	21/08/2013	600	206400 - 207000 s	431.8	168.2
1	1	First stage	1	WT4	21/08/2013	600	207000 - 207600 s	600	0
1	1	First stage	1	WT4	21/08/2013	600	207600 - 208200 s	562.2	37.8
1	1	First stage	1	WT4	21/08/2013	600	208200 - 208800 s	558.1	41.9
1	1	First stage	1	WT4	21/08/2013	600	208800 - 209400 s	128.4	471.6
1	1	First stage	1	WT4	21/08/2013	600	209400 - 210000 s	190.5	409.5
1	1	First stage	1	WT4	21/08/2013	600	210000 - 210600 s	177.8	422.2
1	1	First stage	1	WT4	21/08/2013	600	210600 - 211200 s	38.7	561.3
1	1	First stage	1	WT4	21/08/2013	600	211200 - 211800 s	123.8	476.2
1	1	First stage	1	WT4	21/08/2013	600	211800 - 212400 s	164.9	435.1
1	1	First stage	1	WT4	21/08/2013	600	212400 - 213000 s	66.9	533.1
1	1	First stage	1	WT4	21/08/2013	600	213000 - 213600 s	554.9	45.1
1	1	First stage	1	WT4	21/08/2013	600	213600 - 214200 s	478.4	121.6
1	1	First stage	1	WT4	21/08/2013	600	214200 - 214800 s	386	214
1	1	First stage	1	WT4	21/08/2013	600	214800 - 215400 s	385.1	214.9
1	1	First stage	1	WT4	21/08/2013	600	215400 - 216000 s	293.8	306.2
2	2	First stage	1	WT3	21/08/2013	600	0 - 600 secs.	600	0
2	2	First stage	1	WT3	21/08/2013	600	600 - 1200 secs.	538.1	61.9
2	2	First stage	1	WT3	21/08/2013	600	1200 - 1800 secs.	549.1	50.9
2	2	First stage	1	WT3	21/08/2013	600	1800 - 2400 secs.	312	288.1
2	2	First stage	1	WT3	21/08/2013	600	2400 - 3000 secs.	475.5	124.5
2	2	First stage	1	WT3	21/08/2013	600	3000 - 3600 secs.	600	0
2	2	First stage	1	WT3	21/08/2013	600	3600 - 4200 secs.	600	0
2	2	First stage	1	WT3	21/08/2013	600	4200 - 4800 secs.	600	0
2	2	First stage	1	WT3	21/08/2013	600	4800 - 5400 secs.	557.8	42.2
2	2	First stage	1	WT3	21/08/2013	600	5400 - 6000 secs.	600	0
2	2	First stage	1	WT3	21/08/2013	600	6000 - 6600 secs.	600	0
2	2	First stage	1	WT3	21/08/2013	600	6600 - 7200 secs.	600	0
2	2	First stage	1	WT3	21/08/2013	600	7200 - 7800 secs.	600	0
2	2	First stage	1	WT3	21/08/2013	600	7800 - 8400 secs.	600	0
2	2	First stage	1	WT3	21/08/2013	600	8400 - 9000 secs.	600	0
2	2	First stage	1	WT3	21/08/2013	600	9000 - 9600 secs.	600	0
2	2	First stage	1	WT3	21/08/2013	600	9600 - 10200 secs	600	0
2	2	First stage	1	WT3	21/08/2013	600	10200 - 10800 sec	600	0
2	2	First stage	1	WT3	21/08/2013	600	10800 - 11400 sec	600	0
2	2	First stage	1	WT3	21/08/2013	600	11400 - 12000 sec	600	0
2	2	First stage	1	WT3	21/08/2013	600	12000 - 12600 sec	600	0
2	2	First stage	1	WT3	21/08/2013	600	12600 - 13200 sec	600	0
2	2	First stage	1	WT3	21/08/2013	600	13200 - 13800 sec	600	0
2	2	First stage	1	WT3	21/08/2013	600	13800 - 14400 sec	600	0
2	2	First stage	1	WT3	21/08/2013	600	14400 - 15000 sec	600	0
2	2	First stage	1	WT3	21/08/2013	600	15000 - 15600 sec	401.6	198.4
2	2	First stage	1	WT3	21/08/2013	600	15600 - 16200 sec	325.4	274.6
2	2	First stage	1	WT3	21/08/2013	600	16200 - 16800 sec	113.4	486.6
2	2	First stage	1	WT3	21/08/2013	600	16800 - 17400 sec	178.7	421.3
2	2	First stage	1	WT3	21/08/2013	600	17400 - 18000 sec	430.4	169.6
2	2	First stage	1	WT3	21/08/2013	600	18000 - 18600 sec	600	0
2	2	First stage	1	WT3	21/08/2013	600	18600 - 19200 sec	600	0
2	2	First stage	1	WT3	21/08/2013	600	19200 - 19800 sec	600	0
2	2	First stage	1	WT3	21/08/2013	600	19800 - 20400 sec	600	0
2	2	First stage	1	WT3	21/08/2013	600	20400 - 21000 sec	541.4	58.6
2	2	First stage	1	WT3	21/08/2013	600	21000 - 21600 sec	600	0
2	2	First stage	1	WT3	21/08/2013	600	21600 - 22200 sec	600	0
2	2	First stage	1	WT3	21/08/2013	600	22200 - 22800 sec	600	0
2	2	First stage	1	WT3	21/08/2013	600	22800 - 23400 sec	600	0
2	2	First stage	1	WT3	21/08/2013	600	23400 - 24000 sec	600	0
2	2	First stage	1	WT3	21/08/2013	600	24000 - 24600 sec	540	60
2	2	First stage	1	WT3	21/08/2013	600	24600 - 25200 sec	544	56
2	2	First stage	1	WT3	21/08/2013	600	25200 - 25800 sec	213.8	386.2
2	2	First stage	1	WT3	21/08/2013	600	25800 - 26400 sec	134.8	465.3
2	2	First stage	1	WT3	21/08/2013	600	26400 - 27000 sec	122.4	477.6
2	2	First stage	1	WT3	21/08/2013	600	27000 - 27600 sec	114	486
2	2	First stage	1	WT3	21/08/2013	600	27600 - 28200 sec	43.5	556.5
2	2	First stage	1	WT3	21/08/2013	600	28200 - 28800 sec	410.8	189.2
2	2	First stage	1	WT3	21/08/2013	600	28800 - 29400 sec	521	79
2	2	First stage	1	WT3	21/08/2013	600	29400 - 30000 sec	538.3	61.7
2	2	First stage	1	WT3	21/08/2013	600	30000 - 30600 sec	515.2	84.8
2	2	First stage	1	WT3	21/08/2013	600	30600 - 31200 sec	600	0
2	2	First stage	1	WT3	21/08/2013	600	31200 - 31800 sec	153.7	446.3
2	2	First stage	1	WT3	21/08/2013	600	31800 - 32400 sec	226	374
2	2	First stage	1	WT3	21/08/2013	600	32400 - 33000 sec	56.2	543.9
2	2	First stage	1	WT3	21/08/2013	600	33000 - 33600 sec	174.6	425.4
2	2	First stage	1	WT3	21/08/2013	600	33600 - 34200 sec	125.2	474.8
2	2	First stage	1	WT3	21/08/2013	600	34200 - 34800 sec	326.6	273.4
2	2	First stage	1	WT3	21/08/2013	600	34800 - 35400 sec	183.3	416.7
2	2	First stage	1	WT3	21/08/2013	600	35400 - 36000 sec	213.6	386.4
2	2	First stage	1	WT3	21/08/2013	600	36000 - 36600 sec	379.6	220.4
2	2	First stage	1	WT3	21/08/2013	600	36600 - 37200 sec	213.1	386.9
2	2	First stage	1	WT3	21/08/2013	600	37200 - 37800 sec	246.1	353.9
2	2	First stage	1	WT3	21/08/2013	600	37800 - 38400 sec	269	331
2	2	First stage	1	WT3	21/08/2013	600	38400 - 39000 sec	164.9	435.1
2	2	First stage	1	WT3	21/08/2013	600	39000 - 39600 sec	309.3	290.7
2	2	First stage	1	WT3	21/08/2013	600	39600 - 40200 sec	600	0
2	2	First stage	1	WT3	21/08/2013	600	40200 - 40800 sec	600	0
2	2	First stage	1	WT3	21/08/2013	600	40800 - 41400 sec	600	0
2	2	First stage	1	WT3	21/08/2013	600	41400 - 42000 sec	600	0
2	2	First stage	1	WT3	21/08/2013	600	42000 - 42600 sec	600	0
2	2	First stage	1	WT3	21/08/2013	600	42600 - 43200 sec	600	0
2	2	First stage	1	WT3	21/08/2013	600	43200 - 43800 sec	600	0
2	2	First stage	1	WT3	21/08/2013	600	43800 - 44400 sec	600	0
2	2	First stage	1	WT3	21/08/2013	600	44400 - 45000 sec	279.2	320.8
2	2	First stage	1	WT3	21/08/2013	600	45000 - 45600 sec	181.2	418.8
2	2	First stage	1	WT3	21/08/2013	600	45600 - 46200 sec	44.8	555.2
2	2	First stage	1	WT3	21/08/2013	600	46200 - 46800 sec	127.6	472.4
2	2	First stage	1	WT3	21/08/2013	600	46800 - 47400 sec	109.5	490.5
2	2	First stage	1	WT3	21/08/2013	600	47400 - 48000 sec	32.5	567.5
2	2	First stage	1	WT3	21/08/2013	600	48000 - 48600 sec	54.2	545.8
2	2	First stage	1	WT3	21/08/2013	600	48600 - 49200 sec	534	66
2	2	First stage	1	WT3	21/08/2013	600	49200 - 49800 sec	600	0
2	2	First stage	1	WT3	21/08/2013	600	49800 - 50400 sec	391.5	208.5
2	2	First stage	1	WT3	21/08/2013	600	50400 - 51000 sec	93.1	506.9
2	2	First stage	1	WT3	21/08/2013	600	51000 - 51600 sec	111.4	488.6
2	2	First stage	1	WT3	21/08/2013	600	51600 - 52200 sec	61.5	538.5
2	2	First stage	1	WT3	21/08/2013	600	52200 - 52800 sec	84.8	515.2
2	2	First stage	1	WT3	21/08/2013	600	52800 - 53400 sec	34.2	565.8
2	2	First stage	1	WT3	21/08/2013	600	53400 - 54000 sec	50	550
2	2	First stage	1	WT3	21/08/2013	600	54000 - 54600 sec	141.1	458.9
2	2	First stage	1	WT3	21/08/2013	600	54600 - 55200 sec	52	548
2	2	First stage	1	WT3	21/08/2013	600	55200 - 55800 sec	105.4	494.6
2	2	First stage	1	WT3	21/08/2013	600	55800 - 56400 sec	119.6	480.4
2	2	First stage	1	WT3	21/08/2013	600	56400 - 57000 sec	94.8	505.2
2	2	First stage	1	WT3	21/08/2013	600	57000 - 57600 sec	587.1	12.9
2	2	First stage	1	WT3	21/08/2013	600	57600 - 58200 sec	600	0
2	2	First stage	1	WT3	21/08/2013	600	58200 - 58800 sec	600	0
2	2	First stage	1	WT3	21/08/2013	600	58800 - 59400 sec	295.9	304.1
2	2	First stage	1	WT3	21/08/2013	600	59400 - 60000 sec	104.4	495.6
2	2	First stage	1	WT3	21/08/2013	600	60000 - 60600 sec	44.7	555.3
2	2	First stage	1	WT3	21/08/2013	600	60600 - 61200 sec	107.3	492.7
2	2	First stage	1	WT3	21/08/2013	600	61200 - 61800 sec	9.4	590.6
2	2	First stage	1	WT3	21/08/2013	600	61800 - 62400 sec	38.1	561.9
2	2	First stage	1	WT3	21/08/2013	600	62400 - 63000 sec	45.2	554.8
2	2	First stage	1	WT3	21/08/2013	600	63000 - 63600 sec	170.9	429.1
2	2	First stage	1	WT3	21/08/2013	600	63600 - 64200 sec	50.6	549.4
2	2	First stage	1	WT3	21/08/2013	600	64200 - 64800 sec	152.2	447.8
2	2	First stage	1	WT3	21/08/2013	600	64800 - 65400 sec	27.6	572.4
2	2	First stage	1	WT3	21/08/2013	600	65400 - 66000 sec	26.5	573.5
2	2	First stage	1	WT3	21/08/2013	600	66000 - 66600 sec	46.8	553.2
2	2	First stage	1	WT3	21/08/2013	600	66600 - 67200 sec	465.4	134.6
2	2	First stage	1	WT3	21/08/2013	600	67200 - 67800 sec	289.3	310.7
2	2	First stage	1	WT3	21/08/2013	600	67800 - 68400 sec	98.2	501.8
2	2	First stage	1	WT3	21/08/2013	600	68400 - 69000 sec	6.2	593.8
2	2	First stage	1	WT3	21/08/2013	600	69000 - 69600 sec	25.6	574.4
2	2	First stage	1	WT3	21/08/2013	600	69600 - 70200 sec	164.2	435.8
2	2	First stage	1	WT3	21/08/2013	600	70200 - 70800 sec	127.8	472.2
2	2	First stage	1	WT3	21/08/2013	600	70800 - 71400 sec	101.8	498.2
2	2	First stage	1	WT3	21/08/2013	600	71400 - 72000 sec	227.4	372.6
2	2	First stage	1	WT3	21/08/2013	600	72000 - 72600 sec	197.4	402.6
2	2	First stage	1	WT3	21/08/2013	600	72600 - 73200 sec	384.9	215.1
2	2	First stage	1	WT3	21/08/2013	600	73200 - 73800 sec	600	0
2	2	First stage	1	WT3	21/08/2013	600	73800 - 74400 sec	557.9	42.1
2	2	First stage	1	WT3	21/08/2013	600	74400 - 75000 sec	376.1	223.9
2	2	First stage	1	WT3	21/08/2013	600	75000 - 75600 sec	248.1	351.9
2	2	First stage	1	WT3	21/08/2013	600	75600 - 76200 sec	28.8	571.2
2	2	First stage	1	WT3	21/08/2013	600	76200 - 76800 sec	126.7	473.4
2	2	First stage	1	WT3	21/08/2013	600	76800 - 77400 sec	121.9	478.1
2	2	First stage	1	WT3	21/08/2013	600	77400 - 78000 sec	50.5	549.5
2	2	First stage	1	WT3	21/08/2013	600	78000 - 78600 sec	240.5	359.5
2	2	First stage	1	WT3	21/08/2013	600	78600 - 79200 sec	490.9	109.1
2	2	First stage	1	WT3	21/08/2013	600	79200 - 79800 sec	600	0
2	2	First stage	1	WT3	21/08/2013	600	79800 - 80400 sec	347.2	252.8
2	2	First stage	1	WT3	21/08/2013	600	80400 - 81000 sec	50.7	549.3
2	2	First stage	1	WT3	21/08/2013	600	81000 - 81600 sec	94.6	505.4
2	2	First stage	1	WT3	21/08/2013	600	81600 - 82200 sec	3.6	596.4
2	2	First stage	1	WT3	21/08/2013	600	82200 - 82800 sec	239.4	360.6
2	2	First stage	1	WT3	21/08/2013	600	82800 - 83400 sec	320.8	279.2
2	2	First stage	1	WT3	21/08/2013	600	83400 - 84000 sec	600	0
2	2	First stage	1	WT3	21/08/2013	600	84000 - 84600 sec	229	371
2	2	First stage	1	WT3	21/08/2013	600	84600 - 85200 sec	78.2	521.8
2	2	First stage	1	WT3	21/08/2013	600	85200 - 85800 sec	439	161
2	2	First stage	1	WT3	21/08/2013	600	85800 - 86400 sec	600	0
2	2	First stage	1	WT3	21/08/2013	600	86400 - 87000 sec	600	0
2	2	First stage	1	WT3	21/08/2013	600	87000 - 87600 sec	478.3	121.7
2	2	First stage	1	WT3	21/08/2013	600	87600 - 88200 sec	467.3	132.7
2	2	First stage	1	WT3	21/08/2013	600	88200 - 88800 sec	600	0
2	2	First stage	1	WT3	21/08/2013	600	88800 - 89400 sec	600	0
2	2	First stage	1	WT3	21/08/2013	600	89400 - 90000 sec	600	0
2	2	First stage	1	WT3	21/08/2013	600	90000 - 90600 sec	600	0
2	2	First stage	1	WT3	21/08/2013	600	90600 - 91200 sec	600	0
2	2	First stage	1	WT3	21/08/2013	600	91200 - 91800 sec	550.7	49.3
2	2	First stage	1	WT3	21/08/2013	600	91800 - 92400 sec	600	0
2	2	First stage	1	WT3	21/08/2013	600	92400 - 93000 sec	600	0
2	2	First stage	1	WT3	21/08/2013	600	93000 - 93600 sec	600	0
2	2	First stage	1	WT3	21/08/2013	600	93600 - 94200 sec	309.8	290.2
2	2	First stage	1	WT3	21/08/2013	600	94200 - 94800 sec	196	404
2	2	First stage	1	WT3	21/08/2013	600	94800 - 95400 sec	85.5	514.5
2	2	First stage	1	WT3	21/08/2013	600	95400 - 96000 sec	102.7	497.3
2	2	First stage	1	WT3	21/08/2013	600	96000 - 96600 sec	346.7	253.3
2	2	First stage	1	WT3	21/08/2013	600	96600 - 97200 sec	423.1	176.9
2	2	First stage	1	WT3	21/08/2013	600	97200 - 97800 sec	600	0
2	2	First stage	1	WT3	21/08/2013	600	97800 - 98400 sec	600	0
2	2	First stage	1	WT3	21/08/2013	600	98400 - 99000 sec	496.7	103.3
2	2	First stage	1	WT3	21/08/2013	600	99000 - 99600 sec	456	144
2	2	First stage	1	WT3	21/08/2013	600	99600 - 100200 se	600	0
2	2	First stage	1	WT3	21/08/2013	600	100200 - 100800 s	600	0
2	2	First stage	1	WT3	21/08/2013	600	100800 - 101400 s	600	0
2	2	First stage	1	WT3	21/08/2013	600	101400 - 102000 s	468.4	131.7
2	2	First stage	1	WT3	21/08/2013	600	102000 - 102600 s	283.9	316.1
2	2	First stage	1	WT3	21/08/2013	600	102600 - 103200 s	154.7	445.3
2	2	First stage	1	WT3	21/08/2013	600	103200 - 103800 s	192.9	407.1
2	2	First stage	1	WT3	21/08/2013	600	103800 - 104400 s	460.9	139.1
2	2	First stage	1	WT3	21/08/2013	600	104400 - 105000 s	600	0
2	2	First stage	1	WT3	21/08/2013	600	105000 - 105600 s	600	0
2	2	First stage	1	WT3	21/08/2013	600	105600 - 106200 s	600	0
2	2	First stage	1	WT3	21/08/2013	600	106200 - 106800 s	600	0
2	2	First stage	1	WT3	21/08/2013	600	106800 - 107400 s	600	0
2	2	First stage	1	WT3	21/08/2013	600	107400 - 108000 s	553.5	46.5
2	2	First stage	1	WT3	21/08/2013	600	108000 - 108600 s	600	0
2	2	First stage	1	WT3	21/08/2013	600	108600 - 109200 s	458.3	141.7
2	2	First stage	1	WT3	21/08/2013	600	109200 - 109800 s	142.8	457.3
2	2	First stage	1	WT3	21/08/2013	600	109800 - 110400 s	72.2	527.8
2	2	First stage	1	WT3	21/08/2013	600	110400 - 111000 s	74.6	525.4
2	2	First stage	1	WT3	21/08/2013	600	111000 - 111600 s	141	459
2	2	First stage	1	WT3	21/08/2013	600	111600 - 112200 s	114.6	485.4
2	2	First stage	1	WT3	21/08/2013	600	112200 - 112800 s	481.2	118.8
2	2	First stage	1	WT3	21/08/2013	600	112800 - 113400 s	600	0
2	2	First stage	1	WT3	21/08/2013	600	113400 - 114000 s	600	0
2	2	First stage	1	WT3	21/08/2013	600	114000 - 114600 s	375.6	224.4
2	2	First stage	1	WT3	21/08/2013	600	114600 - 115200 s	258.8	341.3
2	2	First stage	1	WT3	21/08/2013	600	115200 - 115800 s	427.5	172.5
2	2	First stage	1	WT3	21/08/2013	600	115800 - 116400 s	182	418
2	2	First stage	1	WT3	21/08/2013	600	116400 - 117000 s	244	356
2	2	First stage	1	WT3	21/08/2013	600	117000 - 117600 s	600	0
2	2	First stage	1	WT3	21/08/2013	600	117600 - 118200 s	558.4	41.6
2	2	First stage	1	WT3	21/08/2013	600	118200 - 118800 s	600	0
2	2	First stage	1	WT3	21/08/2013	600	118800 - 119400 s	600	0
2	2	First stage	1	WT3	21/08/2013	600	119400 - 120000 s	600	0
2	2	First stage	1	WT3	21/08/2013	600	120000 - 120600 s	600	0
2	2	First stage	1	WT3	21/08/2013	600	120600 - 121200 s	600	0
2	2	First stage	1	WT3	21/08/2013	600	121200 - 121800 s	518.7	81.3
2	2	First stage	1	WT3	21/08/2013	600	121800 - 122400 s	127.6	472.4
2	2	First stage	1	WT3	21/08/2013	600	122400 - 123000 s	134.8	465.2
2	2	First stage	1	WT3	21/08/2013	600	123000 - 123600 s	202.2	397.8
2	2	First stage	1	WT3	21/08/2013	600	123600 - 124200 s	104.3	495.7
2	2	First stage	1	WT3	21/08/2013	600	124200 - 124800 s	50.4	549.6
2	2	First stage	1	WT3	21/08/2013	600	124800 - 125400 s	237.6	362.4
2	2	First stage	1	WT3	21/08/2013	600	125400 - 126000 s	74.2	525.8
2	2	First stage	1	WT3	21/08/2013	600	126000 - 126600 s	138.2	461.8
2	2	First stage	1	WT3	21/08/2013	600	126600 - 127200 s	81.7	518.3
2	2	First stage	1	WT3	21/08/2013	600	127200 - 127800 s	220	380
2	2	First stage	1	WT3	21/08/2013	600	127800 - 128400 s	600	0
2	2	First stage	1	WT3	21/08/2013	600	128400 - 129000 s	600	0
2	2	First stage	1	WT3	21/08/2013	600	129000 - 129600 s	600	0
2	2	First stage	1	WT3	21/08/2013	600	129600 - 130200 s	542.3	57.7
2	2	First stage	1	WT3	21/08/2013	600	130200 - 130800 s	600	0
2	2	First stage	1	WT3	21/08/2013	600	130800 - 131400 s	288.1	311.9
2	2	First stage	1	WT3	21/08/2013	600	131400 - 132000 s	130	470
2	2	First stage	1	WT3	21/08/2013	600	132000 - 132600 s	293.2	306.8
2	2	First stage	1	WT3	21/08/2013	600	132600 - 133200 s	285.4	314.6
2	2	First stage	1	WT3	21/08/2013	600	133200 - 133800 s	63.5	536.5
2	2	First stage	1	WT3	21/08/2013	600	133800 - 134400 s	80.7	519.3
2	2	First stage	1	WT3	21/08/2013	600	134400 - 135000 s	84.5	515.5
2	2	First stage	1	WT3	21/08/2013	600	135000 - 135600 s	161.4	438.6
2	2	First stage	1	WT3	21/08/2013	600	135600 - 136200 s	115.4	484.6
2	2	First stage	1	WT3	21/08/2013	600	136200 - 136800 s	141.4	458.6
2	2	First stage	1	WT3	21/08/2013	600	136800 - 137400 s	545.7	54.3
2	2	First stage	1	WT3	21/08/2013	600	137400 - 138000 s	586.2	13.8
2	2	First stage	1	WT3	21/08/2013	600	138000 - 138600 s	428.1	171.9
2	2	First stage	1	WT3	21/08/2013	600	138600 - 139200 s	72	528
2	2	First stage	1	WT3	21/08/2013	600	139200 - 139800 s	44.2	555.8
2	2	First stage	1	WT3	21/08/2013	600	139800 - 140400 s	156.1	443.9
2	2	First stage	1	WT3	21/08/2013	600	140400 - 141000 s	128	472
2	2	First stage	1	WT3	21/08/2013	600	141000 - 141600 s	54	546.1
2	2	First stage	1	WT3	21/08/2013	600	141600 - 142200 s	52.4	547.6
2	2	First stage	1	WT3	21/08/2013	600	142200 - 142800 s	136.2	463.8
2	2	First stage	1	WT3	21/08/2013	600	142800 - 143400 s	76.5	523.5
2	2	First stage	1	WT3	21/08/2013	600	143400 - 144000 s	184.8	415.2
2	2	First stage	1	WT3	21/08/2013	600	144000 - 144600 s	180	420
2	2	First stage	1	WT3	21/08/2013	600	144600 - 145200 s	82.5	517.5
2	2	First stage	1	WT3	21/08/2013	600	145200 - 145800 s	269.8	330.2
2	2	First stage	1	WT3	21/08/2013	600	145800 - 146400 s	102.4	497.6
2	2	First stage	1	WT3	21/08/2013	600	146400 - 147000 s	162.3	437.7
2	2	First stage	1	WT3	21/08/2013	600	147000 - 147600 s	553.3	46.7
2	2	First stage	1	WT3	21/08/2013	600	147600 - 148200 s	545.9	54.1
2	2	First stage	1	WT3	21/08/2013	600	148200 - 148800 s	600	0
2	2	First stage	1	WT3	21/08/2013	600	148800 - 149400 s	544.4	55.6
2	2	First stage	1	WT3	21/08/2013	600	149400 - 150000 s	600	0
2	2	First stage	1	WT3	21/08/2013	600	150000 - 150600 s	192.4	407.6
2	2	First stage	1	WT3	21/08/2013	600	150600 - 151200 s	123.5	476.5
2	2	First stage	1	WT3	21/08/2013	600	151200 - 151800 s	69.4	530.6
2	2	First stage	1	WT3	21/08/2013	600	151800 - 152400 s	12.1	587.9
2	2	First stage	1	WT3	21/08/2013	600	152400 - 153000 s	49.9	550.1
2	2	First stage	1	WT3	21/08/2013	600	153000 - 153600 s	180	420.1
2	2	First stage	1	WT3	21/08/2013	600	153600 - 154200 s	75.8	524.2
2	2	First stage	1	WT3	21/08/2013	600	154200 - 154800 s	33.3	566.7
2	2	First stage	1	WT3	21/08/2013	600	154800 - 155400 s	0	600
2	2	First stage	1	WT3	21/08/2013	600	155400 - 156000 s	12.5	587.5
2	2	First stage	1	WT3	21/08/2013	600	156000 - 156600 s	146.9	453.1
2	2	First stage	1	WT3	21/08/2013	600	156600 - 157200 s	321.8	278.2
2	2	First stage	1	WT3	21/08/2013	600	157200 - 157800 s	521.9	78.1
2	2	First stage	1	WT3	21/08/2013	600	157800 - 158400 s	62.4	537.6
2	2	First stage	1	WT3	21/08/2013	600	158400 - 159000 s	31.7	568.3
2	2	First stage	1	WT3	21/08/2013	600	159000 - 159600 s	256.2	343.8
2	2	First stage	1	WT3	21/08/2013	600	159600 - 160200 s	69.6	530.4
2	2	First stage	1	WT3	21/08/2013	600	160200 - 160800 s	17.7	582.3
2	2	First stage	1	WT3	21/08/2013	600	160800 - 161400 s	60.8	539.2
2	2	First stage	1	WT3	21/08/2013	600	161400 - 162000 s	59.3	540.7
2	2	First stage	1	WT3	21/08/2013	600	162000 - 162600 s	57.2	542.8
2	2	First stage	1	WT3	21/08/2013	600	162600 - 163200 s	339.7	260.3
2	2	First stage	1	WT3	21/08/2013	600	163200 - 163800 s	600	0
2	2	First stage	1	WT3	21/08/2013	600	163800 - 164400 s	446.9	153.1
2	2	First stage	1	WT3	21/08/2013	600	164400 - 165000 s	275.9	324.1
2	2	First stage	1	WT3	21/08/2013	600	165000 - 165600 s	223.6	376.4
2	2	First stage	1	WT3	21/08/2013	600	165600 - 166200 s	28.8	571.2
2	2	First stage	1	WT3	21/08/2013	600	166200 - 166800 s	112.1	487.9
2	2	First stage	1	WT3	21/08/2013	600	166800 - 167400 s	309.9	290.1
2	2	First stage	1	WT3	21/08/2013	600	167400 - 168000 s	325.2	274.8
2	2	First stage	1	WT3	21/08/2013	600	168000 - 168600 s	43.9	556.1
2	2	First stage	1	WT3	21/08/2013	600	168600 - 169200 s	142.4	457.6
2	2	First stage	1	WT3	21/08/2013	600	169200 - 169800 s	412.9	187.1
2	2	First stage	1	WT3	21/08/2013	600	169800 - 170400 s	528.9	71.1
2	2	First stage	1	WT3	21/08/2013	600	170400 - 171000 s	556.5	43.5
2	2	First stage	1	WT3	21/08/2013	600	171000 - 171600 s	58	542
2	2	First stage	1	WT3	21/08/2013	600	171600 - 172200 s	107.5	492.5
2	2	First stage	1	WT3	21/08/2013	600	172200 - 172800 s	100.9	499.1
2	2	First stage	1	WT3	21/08/2013	600	172800 - 173400 s	481.1	118.9
2	2	First stage	1	WT3	21/08/2013	600	173400 - 174000 s	551	49
2	2	First stage	1	WT3	21/08/2013	600	174000 - 174600 s	355.2	244.8
2	2	First stage	1	WT3	21/08/2013	600	174600 - 175200 s	250.4	349.7
2	2	First stage	1	WT3	21/08/2013	600	175200 - 175800 s	600	0
2	2	First stage	1	WT3	21/08/2013	600	175800 - 176400 s	600	0
2	2	First stage	1	WT3	21/08/2013	600	176400 - 177000 s	600	0
2	2	First stage	1	WT3	21/08/2013	600	177000 - 177600 s	600	0
2	2	First stage	1	WT3	21/08/2013	600	177600 - 178200 s	600	0
2	2	First stage	1	WT3	21/08/2013	600	178200 - 178800 s	265.5	334.5
2	2	First stage	1	WT3	21/08/2013	600	178800 - 179400 s	317.6	282.4
2	2	First stage	1	WT3	21/08/2013	600	179400 - 180000 s	600	0
2	2	First stage	1	WT3	21/08/2013	600	180000 - 180600 s	600	0
2	2	First stage	1	WT3	21/08/2013	600	180600 - 181200 s	600	0
2	2	First stage	1	WT3	21/08/2013	600	181200 - 181800 s	600	0
2	2	First stage	1	WT3	21/08/2013	600	181800 - 182400 s	600	0
2	2	First stage	1	WT3	21/08/2013	600	182400 - 183000 s	600	0
2	2	First stage	1	WT3	21/08/2013	600	183000 - 183600 s	600	0
2	2	First stage	1	WT3	21/08/2013	600	183600 - 184200 s	522	78
2	2	First stage	1	WT3	21/08/2013	600	184200 - 184800 s	167.7	432.3
2	2	First stage	1	WT3	21/08/2013	600	184800 - 185400 s	209	391
2	2	First stage	1	WT3	21/08/2013	600	185400 - 186000 s	108.1	491.9
2	2	First stage	1	WT3	21/08/2013	600	186000 - 186600 s	600	0
2	2	First stage	1	WT3	21/08/2013	600	186600 - 187200 s	423.3	176.8
2	2	First stage	1	WT3	21/08/2013	600	187200 - 187800 s	288.2	311.8
2	2	First stage	1	WT3	21/08/2013	600	187800 - 188400 s	300.4	299.6
2	2	First stage	1	WT3	21/08/2013	600	188400 - 189000 s	373.9	226.1
2	2	First stage	1	WT3	21/08/2013	600	189000 - 189600 s	600	0
2	2	First stage	1	WT3	21/08/2013	600	189600 - 190200 s	600	0
2	2	First stage	1	WT3	21/08/2013	600	190200 - 190800 s	330.4	269.6
2	2	First stage	1	WT3	21/08/2013	600	190800 - 191400 s	163.1	436.9
2	2	First stage	1	WT3	21/08/2013	600	191400 - 192000 s	110.2	489.8
2	2	First stage	1	WT3	21/08/2013	600	192000 - 192600 s	38.2	561.8
2	2	First stage	1	WT3	21/08/2013	600	192600 - 193200 s	416.4	183.6
2	2	First stage	1	WT3	21/08/2013	600	193200 - 193800 s	192.6	407.5
2	2	First stage	1	WT3	21/08/2013	600	193800 - 194400 s	592.3	7.7
2	2	First stage	1	WT3	21/08/2013	600	194400 - 195000 s	110.6	489.4
2	2	First stage	1	WT3	21/08/2013	600	195000 - 195600 s	454.3	145.7
2	2	First stage	1	WT3	21/08/2013	600	195600 - 196200 s	600	0
2	2	First stage	1	WT3	21/08/2013	600	196200 - 196800 s	600	0
2	2	First stage	1	WT3	21/08/2013	600	196800 - 197400 s	563.3	36.7
2	2	First stage	1	WT3	21/08/2013	600	197400 - 198000 s	555.2	44.8
2	2	First stage	1	WT3	21/08/2013	600	198000 - 198600 s	600	0
2	2	First stage	1	WT3	21/08/2013	600	198600 - 199200 s	600	0
2	2	First stage	1	WT3	21/08/2013	600	199200 - 199800 s	600	0
2	2	First stage	1	WT3	21/08/2013	600	199800 - 200400 s	600	0
2	2	First stage	1	WT3	21/08/2013	600	200400 - 201000 s	600	0
2	2	First stage	1	WT3	21/08/2013	600	201000 - 201600 s	600	0
2	2	First stage	1	WT3	21/08/2013	600	201600 - 202200 s	270.1	329.9
2	2	First stage	1	WT3	21/08/2013	600	202200 - 202800 s	58.6	541.4
2	2	First stage	1	WT3	21/08/2013	600	202800 - 203400 s	64	536
2	2	First stage	1	WT3	21/08/2013	600	203400 - 204000 s	131.2	468.8
2	2	First stage	1	WT3	21/08/2013	600	204000 - 204600 s	173.2	426.8
2	2	First stage	1	WT3	21/08/2013	600	204600 - 205200 s	99.9	500.1
2	2	First stage	1	WT3	21/08/2013	600	205200 - 205800 s	93.7	506.3
2	2	First stage	1	WT3	21/08/2013	600	205800 - 206400 s	102.6	497.4
2	2	First stage	1	WT3	21/08/2013	600	206400 - 207000 s	227.5	372.5
2	2	First stage	1	WT3	21/08/2013	600	207000 - 207600 s	75.9	524.1
2	2	First stage	1	WT3	21/08/2013	600	207600 - 208200 s	183.5	416.5
2	2	First stage	1	WT3	21/08/2013	600	208200 - 208800 s	600	0
2	2	First stage	1	WT3	21/08/2013	600	208800 - 209400 s	136.3	463.7
2	2	First stage	1	WT3	21/08/2013	600	209400 - 210000 s	156.8	443.2
2	2	First stage	1	WT3	21/08/2013	600	210000 - 210600 s	179.8	420.2
2	2	First stage	1	WT3	21/08/2013	600	210600 - 211200 s	492.5	107.5
2	2	First stage	1	WT3	21/08/2013	600	211200 - 211800 s	542.8	57.2
2	2	First stage	1	WT3	21/08/2013	600	211800 - 212400 s	275.2	324.8
2	2	First stage	1	WT3	21/08/2013	600	212400 - 213000 s	176	424
2	2	First stage	1	WT3	21/08/2013	600	213000 - 213600 s	207.9	392.1
2	2	First stage	1	WT3	21/08/2013	600	213600 - 214200 s	477.2	122.8
2	2	First stage	1	WT3	21/08/2013	600	214200 - 214800 s	552.2	47.8
2	2	First stage	1	WT3	21/08/2013	600	214800 - 215400 s	600	0
2	2	First stage	1	WT3	21/08/2013	600	215400 - 216000 s	600	0
3	4	First stage	1	WT1	21/08/2013	600	0 - 600 secs.	600	0
3	4	First stage	1	WT1	21/08/2013	600	600 - 1200 secs.	600	0
3	4	First stage	1	WT1	21/08/2013	600	1200 - 1800 secs.	547.4	52.6
3	4	First stage	1	WT1	21/08/2013	600	1800 - 2400 secs.	201.9	398.1
3	4	First stage	1	WT1	21/08/2013	600	2400 - 3000 secs.	600	0
3	4	First stage	1	WT1	21/08/2013	600	3000 - 3600 secs.	600	0
3	4	First stage	1	WT1	21/08/2013	600	3600 - 4200 secs.	600	0
3	4	First stage	1	WT1	21/08/2013	600	4200 - 4800 secs.	481.2	118.8
3	4	First stage	1	WT1	21/08/2013	600	4800 - 5400 secs.	469.9	130.1
3	4	First stage	1	WT1	21/08/2013	600	5400 - 6000 secs.	600	0
3	4	First stage	1	WT1	21/08/2013	600	6000 - 6600 secs.	600	0
3	4	First stage	1	WT1	21/08/2013	600	6600 - 7200 secs.	600	0
3	4	First stage	1	WT1	21/08/2013	600	7200 - 7800 secs.	600	0
3	4	First stage	1	WT1	21/08/2013	600	7800 - 8400 secs.	600	0
3	4	First stage	1	WT1	21/08/2013	600	8400 - 9000 secs.	600	0
3	4	First stage	1	WT1	21/08/2013	600	9000 - 9600 secs.	600	0
3	4	First stage	1	WT1	21/08/2013	600	9600 - 10200 secs	600	0
3	4	First stage	1	WT1	21/08/2013	600	10200 - 10800 sec	600	0
3	4	First stage	1	WT1	21/08/2013	600	10800 - 11400 sec	600	0
3	4	First stage	1	WT1	21/08/2013	600	11400 - 12000 sec	600	0
3	4	First stage	1	WT1	21/08/2013	600	12000 - 12600 sec	600	0
3	4	First stage	1	WT1	21/08/2013	600	12600 - 13200 sec	480.6	119.4
3	4	First stage	1	WT1	21/08/2013	600	13200 - 13800 sec	410.5	189.5
3	4	First stage	1	WT1	21/08/2013	600	13800 - 14400 sec	450	150
3	4	First stage	1	WT1	21/08/2013	600	14400 - 15000 sec	369.7	230.3
3	4	First stage	1	WT1	21/08/2013	600	15000 - 15600 sec	338.6	261.4
3	4	First stage	1	WT1	21/08/2013	600	15600 - 16200 sec	486.6	113.4
3	4	First stage	1	WT1	21/08/2013	600	16200 - 16800 sec	159	441.1
3	4	First stage	1	WT1	21/08/2013	600	16800 - 17400 sec	493.7	106.3
3	4	First stage	1	WT1	21/08/2013	600	17400 - 18000 sec	193.2	406.8
3	4	First stage	1	WT1	21/08/2013	600	18000 - 18600 sec	540.4	59.6
3	4	First stage	1	WT1	21/08/2013	600	18600 - 19200 sec	504.2	95.8
3	4	First stage	1	WT1	21/08/2013	600	19200 - 19800 sec	600	0
3	4	First stage	1	WT1	21/08/2013	600	19800 - 20400 sec	600	0
3	4	First stage	1	WT1	21/08/2013	600	20400 - 21000 sec	408	192
3	4	First stage	1	WT1	21/08/2013	600	21000 - 21600 sec	521.5	78.5
3	4	First stage	1	WT1	21/08/2013	600	21600 - 22200 sec	600	0
3	4	First stage	1	WT1	21/08/2013	600	22200 - 22800 sec	600	0
3	4	First stage	1	WT1	21/08/2013	600	22800 - 23400 sec	600	0
3	4	First stage	1	WT1	21/08/2013	600	23400 - 24000 sec	600	0
3	4	First stage	1	WT1	21/08/2013	600	24000 - 24600 sec	600	0
3	4	First stage	1	WT1	21/08/2013	600	24600 - 25200 sec	171.8	428.2
3	4	First stage	1	WT1	21/08/2013	600	25200 - 25800 sec	47.3	552.7
3	4	First stage	1	WT1	21/08/2013	600	25800 - 26400 sec	190.8	409.2
3	4	First stage	1	WT1	21/08/2013	600	26400 - 27000 sec	156.4	443.6
3	4	First stage	1	WT1	21/08/2013	600	27000 - 27600 sec	554.7	45.3
3	4	First stage	1	WT1	21/08/2013	600	27600 - 28200 sec	600	0
3	4	First stage	1	WT1	21/08/2013	600	28200 - 28800 sec	231.3	368.7
3	4	First stage	1	WT1	21/08/2013	600	28800 - 29400 sec	190.6	409.4
3	4	First stage	1	WT1	21/08/2013	600	29400 - 30000 sec	465.4	134.6
3	4	First stage	1	WT1	21/08/2013	600	30000 - 30600 sec	600	0
3	4	First stage	1	WT1	21/08/2013	600	30600 - 31200 sec	270.5	329.5
3	4	First stage	1	WT1	21/08/2013	600	31200 - 31800 sec	79.8	520.2
3	4	First stage	1	WT1	21/08/2013	600	31800 - 32400 sec	61.1	538.9
3	4	First stage	1	WT1	21/08/2013	600	32400 - 33000 sec	93	507
3	4	First stage	1	WT1	21/08/2013	600	33000 - 33600 sec	36.1	563.9
3	4	First stage	1	WT1	21/08/2013	600	33600 - 34200 sec	18.8	581.2
3	4	First stage	1	WT1	21/08/2013	600	34200 - 34800 sec	0.5	599.5
3	4	First stage	1	WT1	21/08/2013	600	34800 - 35400 sec	31.4	568.6
3	4	First stage	1	WT1	21/08/2013	600	35400 - 36000 sec	386.7	213.3
3	4	First stage	1	WT1	21/08/2013	600	36000 - 36600 sec	394.1	205.9
3	4	First stage	1	WT1	21/08/2013	600	36600 - 37200 sec	84.8	515.2
3	4	First stage	1	WT1	21/08/2013	600	37200 - 37800 sec	59.7	540.3
3	4	First stage	1	WT1	21/08/2013	600	37800 - 38400 sec	280.5	319.5
3	4	First stage	1	WT1	21/08/2013	600	38400 - 39000 sec	600	0
3	4	First stage	1	WT1	21/08/2013	600	39000 - 39600 sec	600	0
3	4	First stage	1	WT1	21/08/2013	600	39600 - 40200 sec	600	0
3	4	First stage	1	WT1	21/08/2013	600	40200 - 40800 sec	445.7	154.3
3	4	First stage	1	WT1	21/08/2013	600	40800 - 41400 sec	65.8	534.2
3	4	First stage	1	WT1	21/08/2013	600	41400 - 42000 sec	41.7	558.3
3	4	First stage	1	WT1	21/08/2013	600	42000 - 42600 sec	0	600
3	4	First stage	1	WT1	21/08/2013	600	42600 - 43200 sec	122.4	477.6
3	4	First stage	1	WT1	21/08/2013	600	43200 - 43800 sec	89.3	510.7
3	4	First stage	1	WT1	21/08/2013	600	43800 - 44400 sec	101.6	498.4
3	4	First stage	1	WT1	21/08/2013	600	44400 - 45000 sec	110.9	489.1
3	4	First stage	1	WT1	21/08/2013	600	45000 - 45600 sec	67.2	532.8
3	4	First stage	1	WT1	21/08/2013	600	45600 - 46200 sec	1	599
3	4	First stage	1	WT1	21/08/2013	600	46200 - 46800 sec	22.4	577.6
3	4	First stage	1	WT1	21/08/2013	600	46800 - 47400 sec	37.3	562.7
3	4	First stage	1	WT1	21/08/2013	600	47400 - 48000 sec	549.6	50.4
3	4	First stage	1	WT1	21/08/2013	600	48000 - 48600 sec	600	0
3	4	First stage	1	WT1	21/08/2013	600	48600 - 49200 sec	600	0
3	4	First stage	1	WT1	21/08/2013	600	49200 - 49800 sec	458.5	141.5
3	4	First stage	1	WT1	21/08/2013	600	49800 - 50400 sec	160.1	439.9
3	4	First stage	1	WT1	21/08/2013	600	50400 - 51000 sec	92.2	507.8
3	4	First stage	1	WT1	21/08/2013	600	51000 - 51600 sec	151.9	448.1
3	4	First stage	1	WT1	21/08/2013	600	51600 - 52200 sec	220.7	379.3
3	4	First stage	1	WT1	21/08/2013	600	52200 - 52800 sec	105.6	494.4
3	4	First stage	1	WT1	21/08/2013	600	52800 - 53400 sec	32.8	567.2
3	4	First stage	1	WT1	21/08/2013	600	53400 - 54000 sec	113.6	486.4
3	4	First stage	1	WT1	21/08/2013	600	54000 - 54600 sec	39	561
3	4	First stage	1	WT1	21/08/2013	600	54600 - 55200 sec	106.2	493.8
3	4	First stage	1	WT1	21/08/2013	600	55200 - 55800 sec	161.3	438.7
3	4	First stage	1	WT1	21/08/2013	600	55800 - 56400 sec	29.4	570.6
3	4	First stage	1	WT1	21/08/2013	600	56400 - 57000 sec	93.1	506.9
3	4	First stage	1	WT1	21/08/2013	600	57000 - 57600 sec	417.2	182.8
3	4	First stage	1	WT1	21/08/2013	600	57600 - 58200 sec	600	0
3	4	First stage	1	WT1	21/08/2013	600	58200 - 58800 sec	229.5	370.5
3	4	First stage	1	WT1	21/08/2013	600	58800 - 59400 sec	145.5	454.5
3	4	First stage	1	WT1	21/08/2013	600	59400 - 60000 sec	0.5	599.5
3	4	First stage	1	WT1	21/08/2013	600	60000 - 60600 sec	149	451.1
3	4	First stage	1	WT1	21/08/2013	600	60600 - 61200 sec	9.6	590.4
3	4	First stage	1	WT1	21/08/2013	600	61200 - 61800 sec	98.5	501.5
3	4	First stage	1	WT1	21/08/2013	600	61800 - 62400 sec	50.2	549.8
3	4	First stage	1	WT1	21/08/2013	600	62400 - 63000 sec	65.3	534.7
3	4	First stage	1	WT1	21/08/2013	600	63000 - 63600 sec	76.6	523.4
3	4	First stage	1	WT1	21/08/2013	600	63600 - 64200 sec	67	533
3	4	First stage	1	WT1	21/08/2013	600	64200 - 64800 sec	513.1	86.9
3	4	First stage	1	WT1	21/08/2013	600	64800 - 65400 sec	152.7	447.3
3	4	First stage	1	WT1	21/08/2013	600	65400 - 66000 sec	39.5	560.5
3	4	First stage	1	WT1	21/08/2013	600	66000 - 66600 sec	86.6	513.4
3	4	First stage	1	WT1	21/08/2013	600	66600 - 67200 sec	25.6	574.4
3	4	First stage	1	WT1	21/08/2013	600	67200 - 67800 sec	49.4	550.6
3	4	First stage	1	WT1	21/08/2013	600	67800 - 68400 sec	130.2	469.8
3	4	First stage	1	WT1	21/08/2013	600	68400 - 69000 sec	213.7	386.3
3	4	First stage	1	WT1	21/08/2013	600	69000 - 69600 sec	600	0
3	4	First stage	1	WT1	21/08/2013	600	69600 - 70200 sec	297.1	302.9
3	4	First stage	1	WT1	21/08/2013	600	70200 - 70800 sec	64.4	535.6
3	4	First stage	1	WT1	21/08/2013	600	70800 - 71400 sec	127.2	472.9
3	4	First stage	1	WT1	21/08/2013	600	71400 - 72000 sec	108.9	491.1
3	4	First stage	1	WT1	21/08/2013	600	72000 - 72600 sec	124.5	475.5
3	4	First stage	1	WT1	21/08/2013	600	72600 - 73200 sec	302.7	297.3
3	4	First stage	1	WT1	21/08/2013	600	73200 - 73800 sec	600	0
3	4	First stage	1	WT1	21/08/2013	600	73800 - 74400 sec	600	0
3	4	First stage	1	WT1	21/08/2013	600	74400 - 75000 sec	600	0
3	4	First stage	1	WT1	21/08/2013	600	75000 - 75600 sec	484.3	115.8
3	4	First stage	1	WT1	21/08/2013	600	75600 - 76200 sec	158.6	441.4
3	4	First stage	1	WT1	21/08/2013	600	76200 - 76800 sec	35.2	564.8
3	4	First stage	1	WT1	21/08/2013	600	76800 - 77400 sec	94	506
3	4	First stage	1	WT1	21/08/2013	600	77400 - 78000 sec	111.5	488.5
3	4	First stage	1	WT1	21/08/2013	600	78000 - 78600 sec	91.4	508.6
3	4	First stage	1	WT1	21/08/2013	600	78600 - 79200 sec	293.7	306.3
3	4	First stage	1	WT1	21/08/2013	600	79200 - 79800 sec	496.4	103.6
3	4	First stage	1	WT1	21/08/2013	600	79800 - 80400 sec	361.1	238.9
3	4	First stage	1	WT1	21/08/2013	600	80400 - 81000 sec	162.6	437.5
3	4	First stage	1	WT1	21/08/2013	600	81000 - 81600 sec	63.2	536.8
3	4	First stage	1	WT1	21/08/2013	600	81600 - 82200 sec	145.6	454.4
3	4	First stage	1	WT1	21/08/2013	600	82200 - 82800 sec	395.4	204.6
3	4	First stage	1	WT1	21/08/2013	600	82800 - 83400 sec	219.3	380.7
3	4	First stage	1	WT1	21/08/2013	600	83400 - 84000 sec	218.1	381.9
3	4	First stage	1	WT1	21/08/2013	600	84000 - 84600 sec	600	0
3	4	First stage	1	WT1	21/08/2013	600	84600 - 85200 sec	368.6	231.4
3	4	First stage	1	WT1	21/08/2013	600	85200 - 85800 sec	106.4	493.6
3	4	First stage	1	WT1	21/08/2013	600	85800 - 86400 sec	393.6	206.4
3	4	First stage	1	WT1	21/08/2013	600	86400 - 87000 sec	600	0
3	4	First stage	1	WT1	21/08/2013	600	87000 - 87600 sec	600	0
3	4	First stage	1	WT1	21/08/2013	600	87600 - 88200 sec	600	0
3	4	First stage	1	WT1	21/08/2013	600	88200 - 88800 sec	600	0
3	4	First stage	1	WT1	21/08/2013	600	88800 - 89400 sec	600	0
3	4	First stage	1	WT1	21/08/2013	600	89400 - 90000 sec	600	0
3	4	First stage	1	WT1	21/08/2013	600	90000 - 90600 sec	600	0
3	4	First stage	1	WT1	21/08/2013	600	90600 - 91200 sec	433.6	166.4
3	4	First stage	1	WT1	21/08/2013	600	91200 - 91800 sec	207.8	392.2
3	4	First stage	1	WT1	21/08/2013	600	91800 - 92400 sec	583.8	16.2
3	4	First stage	1	WT1	21/08/2013	600	92400 - 93000 sec	600	0
3	4	First stage	1	WT1	21/08/2013	600	93000 - 93600 sec	600	0
3	4	First stage	1	WT1	21/08/2013	600	93600 - 94200 sec	600	0
3	4	First stage	1	WT1	21/08/2013	600	94200 - 94800 sec	38.6	561.4
3	4	First stage	1	WT1	21/08/2013	600	94800 - 95400 sec	79.9	520.1
3	4	First stage	1	WT1	21/08/2013	600	95400 - 96000 sec	5.7	594.3
3	4	First stage	1	WT1	21/08/2013	600	96000 - 96600 sec	170.9	429.1
3	4	First stage	1	WT1	21/08/2013	600	96600 - 97200 sec	588.8	11.2
3	4	First stage	1	WT1	21/08/2013	600	97200 - 97800 sec	374.3	225.7
3	4	First stage	1	WT1	21/08/2013	600	97800 - 98400 sec	600	0
3	4	First stage	1	WT1	21/08/2013	600	98400 - 99000 sec	600	0
3	4	First stage	1	WT1	21/08/2013	600	99000 - 99600 sec	546.1	53.9
3	4	First stage	1	WT1	21/08/2013	600	99600 - 100200 se	600	0
3	4	First stage	1	WT1	21/08/2013	600	100200 - 100800 s	600	0
3	4	First stage	1	WT1	21/08/2013	600	100800 - 101400 s	600	0
3	4	First stage	1	WT1	21/08/2013	600	101400 - 102000 s	600	0
3	4	First stage	1	WT1	21/08/2013	600	102000 - 102600 s	600	0
3	4	First stage	1	WT1	21/08/2013	600	102600 - 103200 s	600	0
3	4	First stage	1	WT1	21/08/2013	600	103200 - 103800 s	515.3	84.7
3	4	First stage	1	WT1	21/08/2013	600	103800 - 104400 s	600	0
3	4	First stage	1	WT1	21/08/2013	600	104400 - 105000 s	600	0
3	4	First stage	1	WT1	21/08/2013	600	105000 - 105600 s	600	0
3	4	First stage	1	WT1	21/08/2013	600	105600 - 106200 s	600	0
3	4	First stage	1	WT1	21/08/2013	600	106200 - 106800 s	313.5	286.5
3	4	First stage	1	WT1	21/08/2013	600	106800 - 107400 s	218.4	381.6
3	4	First stage	1	WT1	21/08/2013	600	107400 - 108000 s	90.9	509.1
3	4	First stage	1	WT1	21/08/2013	600	108000 - 108600 s	200.5	399.5
3	4	First stage	1	WT1	21/08/2013	600	108600 - 109200 s	145.7	454.3
3	4	First stage	1	WT1	21/08/2013	600	109200 - 109800 s	600	0
3	4	First stage	1	WT1	21/08/2013	600	109800 - 110400 s	600	0
3	4	First stage	1	WT1	21/08/2013	600	110400 - 111000 s	600	0
3	4	First stage	1	WT1	21/08/2013	600	111000 - 111600 s	252.3	347.7
3	4	First stage	1	WT1	21/08/2013	600	111600 - 112200 s	216.5	383.5
3	4	First stage	1	WT1	21/08/2013	600	112200 - 112800 s	52.8	547.2
3	4	First stage	1	WT1	21/08/2013	600	112800 - 113400 s	273.2	326.8
3	4	First stage	1	WT1	21/08/2013	600	113400 - 114000 s	63.5	536.5
3	4	First stage	1	WT1	21/08/2013	600	114000 - 114600 s	410	190
3	4	First stage	1	WT1	21/08/2013	600	114600 - 115200 s	600	0
3	4	First stage	1	WT1	21/08/2013	600	115200 - 115800 s	600	0
3	4	First stage	1	WT1	21/08/2013	600	115800 - 116400 s	600	0
3	4	First stage	1	WT1	21/08/2013	600	116400 - 117000 s	600	0
3	4	First stage	1	WT1	21/08/2013	600	117000 - 117600 s	600	0
3	4	First stage	1	WT1	21/08/2013	600	117600 - 118200 s	600	0
3	4	First stage	1	WT1	21/08/2013	600	118200 - 118800 s	600	0
3	4	First stage	1	WT1	21/08/2013	600	118800 - 119400 s	600	0
3	4	First stage	1	WT1	21/08/2013	600	119400 - 120000 s	520.9	79.1
3	4	First stage	1	WT1	21/08/2013	600	120000 - 120600 s	155.6	444.4
3	4	First stage	1	WT1	21/08/2013	600	120600 - 121200 s	79.7	520.3
3	4	First stage	1	WT1	21/08/2013	600	121200 - 121800 s	61	539
3	4	First stage	1	WT1	21/08/2013	600	121800 - 122400 s	17.4	582.6
3	4	First stage	1	WT1	21/08/2013	600	122400 - 123000 s	52	548
3	4	First stage	1	WT1	21/08/2013	600	123000 - 123600 s	58.7	541.3
3	4	First stage	1	WT1	21/08/2013	600	123600 - 124200 s	126.2	473.8
3	4	First stage	1	WT1	21/08/2013	600	124200 - 124800 s	476.8	123.2
3	4	First stage	1	WT1	21/08/2013	600	124800 - 125400 s	263.8	336.2
3	4	First stage	1	WT1	21/08/2013	600	125400 - 126000 s	67.4	532.6
3	4	First stage	1	WT1	21/08/2013	600	126000 - 126600 s	164.6	435.4
3	4	First stage	1	WT1	21/08/2013	600	126600 - 127200 s	69.2	530.8
3	4	First stage	1	WT1	21/08/2013	600	127200 - 127800 s	145.8	454.2
3	4	First stage	1	WT1	21/08/2013	600	127800 - 128400 s	82.3	517.7
3	4	First stage	1	WT1	21/08/2013	600	128400 - 129000 s	499.5	100.6
3	4	First stage	1	WT1	21/08/2013	600	129000 - 129600 s	409.9	190.1
3	4	First stage	1	WT1	21/08/2013	600	129600 - 130200 s	59.9	540.1
3	4	First stage	1	WT1	21/08/2013	600	130200 - 130800 s	19	581
3	4	First stage	1	WT1	21/08/2013	600	130800 - 131400 s	78.2	521.8
3	4	First stage	1	WT1	21/08/2013	600	131400 - 132000 s	282.4	317.6
3	4	First stage	1	WT1	21/08/2013	600	132000 - 132600 s	59.4	540.6
3	4	First stage	1	WT1	21/08/2013	600	132600 - 133200 s	51.6	548.4
3	4	First stage	1	WT1	21/08/2013	600	133200 - 133800 s	36.2	563.8
3	4	First stage	1	WT1	21/08/2013	600	133800 - 134400 s	80.1	519.9
3	4	First stage	1	WT1	21/08/2013	600	134400 - 135000 s	40.6	559.4
3	4	First stage	1	WT1	21/08/2013	600	135000 - 135600 s	61.1	538.9
3	4	First stage	1	WT1	21/08/2013	600	135600 - 136200 s	195.5	404.5
3	4	First stage	1	WT1	21/08/2013	600	136200 - 136800 s	600	0
3	4	First stage	1	WT1	21/08/2013	600	136800 - 137400 s	472.8	127.2
3	4	First stage	1	WT1	21/08/2013	600	137400 - 138000 s	600	0
3	4	First stage	1	WT1	21/08/2013	600	138000 - 138600 s	600	0
3	4	First stage	1	WT1	21/08/2013	600	138600 - 139200 s	264.1	336
3	4	First stage	1	WT1	21/08/2013	600	139200 - 139800 s	95.1	504.9
3	4	First stage	1	WT1	21/08/2013	600	139800 - 140400 s	162.8	437.2
3	4	First stage	1	WT1	21/08/2013	600	140400 - 141000 s	95.5	504.5
3	4	First stage	1	WT1	21/08/2013	600	141000 - 141600 s	74.6	525.4
3	4	First stage	1	WT1	21/08/2013	600	141600 - 142200 s	138.6	461.4
3	4	First stage	1	WT1	21/08/2013	600	142200 - 142800 s	149.6	450.4
3	4	First stage	1	WT1	21/08/2013	600	142800 - 143400 s	86.7	513.3
3	4	First stage	1	WT1	21/08/2013	600	143400 - 144000 s	119	481
3	4	First stage	1	WT1	21/08/2013	600	144000 - 144600 s	64.3	535.7
3	4	First stage	1	WT1	21/08/2013	600	144600 - 145200 s	83	517
3	4	First stage	1	WT1	21/08/2013	600	145200 - 145800 s	69.6	530.4
3	4	First stage	1	WT1	21/08/2013	600	145800 - 146400 s	475.5	124.5
3	4	First stage	1	WT1	21/08/2013	600	146400 - 147000 s	387.8	212.2
3	4	First stage	1	WT1	21/08/2013	600	147000 - 147600 s	27.9	572.1
3	4	First stage	1	WT1	21/08/2013	600	147600 - 148200 s	123.2	476.8
3	4	First stage	1	WT1	21/08/2013	600	148200 - 148800 s	66	534.1
3	4	First stage	1	WT1	21/08/2013	600	148800 - 149400 s	161.9	438.1
3	4	First stage	1	WT1	21/08/2013	600	149400 - 150000 s	191.7	408.3
3	4	First stage	1	WT1	21/08/2013	600	150000 - 150600 s	69.5	530.5
3	4	First stage	1	WT1	21/08/2013	600	150600 - 151200 s	81.1	518.9
3	4	First stage	1	WT1	21/08/2013	600	151200 - 151800 s	80.1	519.9
3	4	First stage	1	WT1	21/08/2013	600	151800 - 152400 s	547.8	52.2
3	4	First stage	1	WT1	21/08/2013	600	152400 - 153000 s	600	0
3	4	First stage	1	WT1	21/08/2013	600	153000 - 153600 s	600	0
3	4	First stage	1	WT1	21/08/2013	600	153600 - 154200 s	491.5	108.5
3	4	First stage	1	WT1	21/08/2013	600	154200 - 154800 s	46.3	553.7
3	4	First stage	1	WT1	21/08/2013	600	154800 - 155400 s	114.7	485.4
3	4	First stage	1	WT1	21/08/2013	600	155400 - 156000 s	18.8	581.2
3	4	First stage	1	WT1	21/08/2013	600	156000 - 156600 s	90.1	509.9
3	4	First stage	1	WT1	21/08/2013	600	156600 - 157200 s	20.9	579.1
3	4	First stage	1	WT1	21/08/2013	600	157200 - 157800 s	61.9	538.1
3	4	First stage	1	WT1	21/08/2013	600	157800 - 158400 s	63.3	536.7
3	4	First stage	1	WT1	21/08/2013	600	158400 - 159000 s	66.4	533.6
3	4	First stage	1	WT1	21/08/2013	600	159000 - 159600 s	127.6	472.4
3	4	First stage	1	WT1	21/08/2013	600	159600 - 160200 s	93.9	506.1
3	4	First stage	1	WT1	21/08/2013	600	160200 - 160800 s	8.3	591.7
3	4	First stage	1	WT1	21/08/2013	600	160800 - 161400 s	151.7	448.3
3	4	First stage	1	WT1	21/08/2013	600	161400 - 162000 s	174.8	425.2
3	4	First stage	1	WT1	21/08/2013	600	162000 - 162600 s	600	0
3	4	First stage	1	WT1	21/08/2013	600	162600 - 163200 s	543.4	56.6
3	4	First stage	1	WT1	21/08/2013	600	163200 - 163800 s	248.3	351.7
3	4	First stage	1	WT1	21/08/2013	600	163800 - 164400 s	218.9	381.1
3	4	First stage	1	WT1	21/08/2013	600	164400 - 165000 s	35.8	564.2
3	4	First stage	1	WT1	21/08/2013	600	165000 - 165600 s	93.5	506.5
3	4	First stage	1	WT1	21/08/2013	600	165600 - 166200 s	191.9	408.1
3	4	First stage	1	WT1	21/08/2013	600	166200 - 166800 s	113.1	486.9
3	4	First stage	1	WT1	21/08/2013	600	166800 - 167400 s	439	161
3	4	First stage	1	WT1	21/08/2013	600	167400 - 168000 s	382.2	217.8
3	4	First stage	1	WT1	21/08/2013	600	168000 - 168600 s	49	551
3	4	First stage	1	WT1	21/08/2013	600	168600 - 169200 s	448	152
3	4	First stage	1	WT1	21/08/2013	600	169200 - 169800 s	600	0
3	4	First stage	1	WT1	21/08/2013	600	169800 - 170400 s	600	0
3	4	First stage	1	WT1	21/08/2013	600	170400 - 171000 s	600	0
3	4	First stage	1	WT1	21/08/2013	600	171000 - 171600 s	311.9	288.1
3	4	First stage	1	WT1	21/08/2013	600	171600 - 172200 s	123.5	476.5
3	4	First stage	1	WT1	21/08/2013	600	172200 - 172800 s	369.5	230.5
3	4	First stage	1	WT1	21/08/2013	600	172800 - 173400 s	600	0
3	4	First stage	1	WT1	21/08/2013	600	173400 - 174000 s	600	0
3	4	First stage	1	WT1	21/08/2013	600	174000 - 174600 s	600	0
3	4	First stage	1	WT1	21/08/2013	600	174600 - 175200 s	600	0
3	4	First stage	1	WT1	21/08/2013	600	175200 - 175800 s	600	0
3	4	First stage	1	WT1	21/08/2013	600	175800 - 176400 s	487.5	112.5
3	4	First stage	1	WT1	21/08/2013	600	176400 - 177000 s	550.5	49.5
3	4	First stage	1	WT1	21/08/2013	600	177000 - 177600 s	600	0
3	4	First stage	1	WT1	21/08/2013	600	177600 - 178200 s	418.6	181.4
3	4	First stage	1	WT1	21/08/2013	600	178200 - 178800 s	277.4	322.6
3	4	First stage	1	WT1	21/08/2013	600	178800 - 179400 s	600	0
3	4	First stage	1	WT1	21/08/2013	600	179400 - 180000 s	397.3	202.7
3	4	First stage	1	WT1	21/08/2013	600	180000 - 180600 s	489.3	110.7
3	4	First stage	1	WT1	21/08/2013	600	180600 - 181200 s	600	0
3	4	First stage	1	WT1	21/08/2013	600	181200 - 181800 s	600	0
3	4	First stage	1	WT1	21/08/2013	600	181800 - 182400 s	600	0
3	4	First stage	1	WT1	21/08/2013	600	182400 - 183000 s	600	0
3	4	First stage	1	WT1	21/08/2013	600	183000 - 183600 s	600	0
3	4	First stage	1	WT1	21/08/2013	600	183600 - 184200 s	487.6	112.4
3	4	First stage	1	WT1	21/08/2013	600	184200 - 184800 s	230.7	369.3
3	4	First stage	1	WT1	21/08/2013	600	184800 - 185400 s	600	0
3	4	First stage	1	WT1	21/08/2013	600	185400 - 186000 s	292	308
3	4	First stage	1	WT1	21/08/2013	600	186000 - 186600 s	429.4	170.6
3	4	First stage	1	WT1	21/08/2013	600	186600 - 187200 s	600	0
3	4	First stage	1	WT1	21/08/2013	600	187200 - 187800 s	600	0
3	4	First stage	1	WT1	21/08/2013	600	187800 - 188400 s	600	0
3	4	First stage	1	WT1	21/08/2013	600	188400 - 189000 s	600	0
3	4	First stage	1	WT1	21/08/2013	600	189000 - 189600 s	405.9	194.1
3	4	First stage	1	WT1	21/08/2013	600	189600 - 190200 s	131.3	468.7
3	4	First stage	1	WT1	21/08/2013	600	190200 - 190800 s	115.9	484.1
3	4	First stage	1	WT1	21/08/2013	600	190800 - 191400 s	564.3	35.8
3	4	First stage	1	WT1	21/08/2013	600	191400 - 192000 s	477.5	122.5
3	4	First stage	1	WT1	21/08/2013	600	192000 - 192600 s	103.8	496.2
3	4	First stage	1	WT1	21/08/2013	600	192600 - 193200 s	202.8	397.2
3	4	First stage	1	WT1	21/08/2013	600	193200 - 193800 s	161	439
3	4	First stage	1	WT1	21/08/2013	600	193800 - 194400 s	461.6	138.4
3	4	First stage	1	WT1	21/08/2013	600	194400 - 195000 s	600	0
3	4	First stage	1	WT1	21/08/2013	600	195000 - 195600 s	600	0
3	4	First stage	1	WT1	21/08/2013	600	195600 - 196200 s	600	0
3	4	First stage	1	WT1	21/08/2013	600	196200 - 196800 s	600	0
3	4	First stage	1	WT1	21/08/2013	600	196800 - 197400 s	477.2	122.9
3	4	First stage	1	WT1	21/08/2013	600	197400 - 198000 s	190.9	409.1
3	4	First stage	1	WT1	21/08/2013	600	198000 - 198600 s	152.5	447.5
3	4	First stage	1	WT1	21/08/2013	600	198600 - 199200 s	274.2	325.8
3	4	First stage	1	WT1	21/08/2013	600	199200 - 199800 s	125.3	474.7
3	4	First stage	1	WT1	21/08/2013	600	199800 - 200400 s	72.4	527.6
3	4	First stage	1	WT1	21/08/2013	600	200400 - 201000 s	70.5	529.5
3	4	First stage	1	WT1	21/08/2013	600	201000 - 201600 s	124.7	475.3
3	4	First stage	1	WT1	21/08/2013	600	201600 - 202200 s	50.7	549.3
3	4	First stage	1	WT1	21/08/2013	600	202200 - 202800 s	273.3	326.8
3	4	First stage	1	WT1	21/08/2013	600	202800 - 203400 s	67.2	532.8
3	4	First stage	1	WT1	21/08/2013	600	203400 - 204000 s	600	0
3	4	First stage	1	WT1	21/08/2013	600	204000 - 204600 s	600	0
3	4	First stage	1	WT1	21/08/2013	600	204600 - 205200 s	600	0
3	4	First stage	1	WT1	21/08/2013	600	205200 - 205800 s	65.6	534.4
3	4	First stage	1	WT1	21/08/2013	600	205800 - 206400 s	42.7	557.3
3	4	First stage	1	WT1	21/08/2013	600	206400 - 207000 s	196.9	403.1
3	4	First stage	1	WT1	21/08/2013	600	207000 - 207600 s	183	417.1
3	4	First stage	1	WT1	21/08/2013	600	207600 - 208200 s	127.5	472.5
3	4	First stage	1	WT1	21/08/2013	600	208200 - 208800 s	150.4	449.6
3	4	First stage	1	WT1	21/08/2013	600	208800 - 209400 s	481.6	118.4
3	4	First stage	1	WT1	21/08/2013	600	209400 - 210000 s	460.5	139.5
3	4	First stage	1	WT1	21/08/2013	600	210000 - 210600 s	112	488.1
3	4	First stage	1	WT1	21/08/2013	600	210600 - 211200 s	183.8	416.2
3	4	First stage	1	WT1	21/08/2013	600	211200 - 211800 s	145.6	454.4
3	4	First stage	1	WT1	21/08/2013	600	211800 - 212400 s	534.9	65.1
3	4	First stage	1	WT1	21/08/2013	600	212400 - 213000 s	600	0
3	4	First stage	1	WT1	21/08/2013	600	213000 - 213600 s	393.2	206.8
3	4	First stage	1	WT1	21/08/2013	600	213600 - 214200 s	103.5	496.6
3	4	First stage	1	WT1	21/08/2013	600	214200 - 214800 s	221	379
3	4	First stage	1	WT1	21/08/2013	600	214800 - 215400 s	32.5	567.5
3	4	First stage	1	WT1	21/08/2013	600	215400 - 216000 s	118.7	481.3
4	3	First stage	1	WT2	21/08/2013	600	0 - 600 secs.	600	0
4	3	First stage	1	WT2	21/08/2013	600	600 - 1200 secs.	600	0
4	3	First stage	1	WT2	21/08/2013	600	1200 - 1800 secs.	600	0
4	3	First stage	1	WT2	21/08/2013	600	1800 - 2400 secs.	600	0
4	3	First stage	1	WT2	21/08/2013	600	2400 - 3000 secs.	514.4	85.7
4	3	First stage	1	WT2	21/08/2013	600	3000 - 3600 secs.	600	0
4	3	First stage	1	WT2	21/08/2013	600	3600 - 4200 secs.	600	0
4	3	First stage	1	WT2	21/08/2013	600	4200 - 4800 secs.	600	0
4	3	First stage	1	WT2	21/08/2013	600	4800 - 5400 secs.	600	0
4	3	First stage	1	WT2	21/08/2013	600	5400 - 6000 secs.	600	0
4	3	First stage	1	WT2	21/08/2013	600	6000 - 6600 secs.	600	0
4	3	First stage	1	WT2	21/08/2013	600	6600 - 7200 secs.	600	0
4	3	First stage	1	WT2	21/08/2013	600	7200 - 7800 secs.	600	0
4	3	First stage	1	WT2	21/08/2013	600	7800 - 8400 secs.	600	0
4	3	First stage	1	WT2	21/08/2013	600	8400 - 9000 secs.	600	0
4	3	First stage	1	WT2	21/08/2013	600	9000 - 9600 secs.	600	0
4	3	First stage	1	WT2	21/08/2013	600	9600 - 10200 secs	600	0
4	3	First stage	1	WT2	21/08/2013	600	10200 - 10800 sec	600	0
4	3	First stage	1	WT2	21/08/2013	600	10800 - 11400 sec	600	0
4	3	First stage	1	WT2	21/08/2013	600	11400 - 12000 sec	600	0
4	3	First stage	1	WT2	21/08/2013	600	12000 - 12600 sec	600	0
4	3	First stage	1	WT2	21/08/2013	600	12600 - 13200 sec	600	0
4	3	First stage	1	WT2	21/08/2013	600	13200 - 13800 sec	600	0
4	3	First stage	1	WT2	21/08/2013	600	13800 - 14400 sec	600	0
4	3	First stage	1	WT2	21/08/2013	600	14400 - 15000 sec	312.9	287.1
4	3	First stage	1	WT2	21/08/2013	600	15000 - 15600 sec	202.6	397.4
4	3	First stage	1	WT2	21/08/2013	600	15600 - 16200 sec	111	489
4	3	First stage	1	WT2	21/08/2013	600	16200 - 16800 sec	218.6	381.4
4	3	First stage	1	WT2	21/08/2013	600	16800 - 17400 sec	532	68
4	3	First stage	1	WT2	21/08/2013	600	17400 - 18000 sec	547	53
4	3	First stage	1	WT2	21/08/2013	600	18000 - 18600 sec	600	0
4	3	First stage	1	WT2	21/08/2013	600	18600 - 19200 sec	600	0
4	3	First stage	1	WT2	21/08/2013	600	19200 - 19800 sec	600	0
4	3	First stage	1	WT2	21/08/2013	600	19800 - 20400 sec	571.8	28.2
4	3	First stage	1	WT2	21/08/2013	600	20400 - 21000 sec	148.6	451.4
4	3	First stage	1	WT2	21/08/2013	600	21000 - 21600 sec	190.6	409.4
4	3	First stage	1	WT2	21/08/2013	600	21600 - 22200 sec	115.4	484.6
4	3	First stage	1	WT2	21/08/2013	600	22200 - 22800 sec	340.9	259.1
4	3	First stage	1	WT2	21/08/2013	600	22800 - 23400 sec	96.4	503.6
4	3	First stage	1	WT2	21/08/2013	600	23400 - 24000 sec	272.8	327.2
4	3	First stage	1	WT2	21/08/2013	600	24000 - 24600 sec	600	0
4	3	First stage	1	WT2	21/08/2013	600	24600 - 25200 sec	600	0
4	3	First stage	1	WT2	21/08/2013	600	25200 - 25800 sec	600	0
4	3	First stage	1	WT2	21/08/2013	600	25800 - 26400 sec	600	0
4	3	First stage	1	WT2	21/08/2013	600	26400 - 27000 sec	600	0
4	3	First stage	1	WT2	21/08/2013	600	27000 - 27600 sec	128.5	471.5
4	3	First stage	1	WT2	21/08/2013	600	27600 - 28200 sec	318	282
4	3	First stage	1	WT2	21/08/2013	600	28200 - 28800 sec	175	425
4	3	First stage	1	WT2	21/08/2013	600	28800 - 29400 sec	122.7	477.3
4	3	First stage	1	WT2	21/08/2013	600	29400 - 30000 sec	56	544
4	3	First stage	1	WT2	21/08/2013	600	30000 - 30600 sec	171.6	428.4
4	3	First stage	1	WT2	21/08/2013	600	30600 - 31200 sec	100.3	499.7
4	3	First stage	1	WT2	21/08/2013	600	31200 - 31800 sec	397.7	202.3
4	3	First stage	1	WT2	21/08/2013	600	31800 - 32400 sec	600	0
4	3	First stage	1	WT2	21/08/2013	600	32400 - 33000 sec	600	0
4	3	First stage	1	WT2	21/08/2013	600	33000 - 33600 sec	600	0
4	3	First stage	1	WT2	21/08/2013	600	33600 - 34200 sec	600	0
4	3	First stage	1	WT2	21/08/2013	600	34200 - 34800 sec	600	0
4	3	First stage	1	WT2	21/08/2013	600	34800 - 35400 sec	137.4	462.6
4	3	First stage	1	WT2	21/08/2013	600	35400 - 36000 sec	163.3	436.7
4	3	First stage	1	WT2	21/08/2013	600	36000 - 36600 sec	119.3	480.7
4	3	First stage	1	WT2	21/08/2013	600	36600 - 37200 sec	223.3	376.7
4	3	First stage	1	WT2	21/08/2013	600	37200 - 37800 sec	169.9	430.1
4	3	First stage	1	WT2	21/08/2013	600	37800 - 38400 sec	36.5	563.5
4	3	First stage	1	WT2	21/08/2013	600	38400 - 39000 sec	175.3	424.7
4	3	First stage	1	WT2	21/08/2013	600	39000 - 39600 sec	266.8	333.2
4	3	First stage	1	WT2	21/08/2013	600	39600 - 40200 sec	600	0
4	3	First stage	1	WT2	21/08/2013	600	40200 - 40800 sec	600	0
4	3	First stage	1	WT2	21/08/2013	600	40800 - 41400 sec	600	0
4	3	First stage	1	WT2	21/08/2013	600	41400 - 42000 sec	600	0
4	3	First stage	1	WT2	21/08/2013	600	42000 - 42600 sec	600	0
4	3	First stage	1	WT2	21/08/2013	600	42600 - 43200 sec	600	0
4	3	First stage	1	WT2	21/08/2013	600	43200 - 43800 sec	600	0
4	3	First stage	1	WT2	21/08/2013	600	43800 - 44400 sec	108	492
4	3	First stage	1	WT2	21/08/2013	600	44400 - 45000 sec	171.6	428.4
4	3	First stage	1	WT2	21/08/2013	600	45000 - 45600 sec	106.1	493.9
4	3	First stage	1	WT2	21/08/2013	600	45600 - 46200 sec	102.3	497.7
4	3	First stage	1	WT2	21/08/2013	600	46200 - 46800 sec	42.1	557.9
4	3	First stage	1	WT2	21/08/2013	600	46800 - 47400 sec	85.8	514.2
4	3	First stage	1	WT2	21/08/2013	600	47400 - 48000 sec	359.4	240.6
4	3	First stage	1	WT2	21/08/2013	600	48000 - 48600 sec	392.5	207.5
4	3	First stage	1	WT2	21/08/2013	600	48600 - 49200 sec	84.8	515.2
4	3	First stage	1	WT2	21/08/2013	600	49200 - 49800 sec	143	457
4	3	First stage	1	WT2	21/08/2013	600	49800 - 50400 sec	27.1	572.9
4	3	First stage	1	WT2	21/08/2013	600	50400 - 51000 sec	41	559
4	3	First stage	1	WT2	21/08/2013	600	51000 - 51600 sec	36.5	563.5
4	3	First stage	1	WT2	21/08/2013	600	51600 - 52200 sec	61.4	538.6
4	3	First stage	1	WT2	21/08/2013	600	52200 - 52800 sec	81.7	518.3
4	3	First stage	1	WT2	21/08/2013	600	52800 - 53400 sec	65.5	534.5
4	3	First stage	1	WT2	21/08/2013	600	53400 - 54000 sec	589.7	10.3
4	3	First stage	1	WT2	21/08/2013	600	54000 - 54600 sec	600	0
4	3	First stage	1	WT2	21/08/2013	600	54600 - 55200 sec	600	0
4	3	First stage	1	WT2	21/08/2013	600	55200 - 55800 sec	600	0
4	3	First stage	1	WT2	21/08/2013	600	55800 - 56400 sec	82.9	517.1
4	3	First stage	1	WT2	21/08/2013	600	56400 - 57000 sec	57	543.1
4	3	First stage	1	WT2	21/08/2013	600	57000 - 57600 sec	116.6	483.4
4	3	First stage	1	WT2	21/08/2013	600	57600 - 58200 sec	40.6	559.4
4	3	First stage	1	WT2	21/08/2013	600	58200 - 58800 sec	21.8	578.2
4	3	First stage	1	WT2	21/08/2013	600	58800 - 59400 sec	124	476
4	3	First stage	1	WT2	21/08/2013	600	59400 - 60000 sec	58.9	541.1
4	3	First stage	1	WT2	21/08/2013	600	60000 - 60600 sec	127.1	472.9
4	3	First stage	1	WT2	21/08/2013	600	60600 - 61200 sec	160.1	439.9
4	3	First stage	1	WT2	21/08/2013	600	61200 - 61800 sec	0	600
4	3	First stage	1	WT2	21/08/2013	600	61800 - 62400 sec	78.6	521.4
4	3	First stage	1	WT2	21/08/2013	600	62400 - 63000 sec	204.2	395.8
4	3	First stage	1	WT2	21/08/2013	600	63000 - 63600 sec	206.2	393.8
4	3	First stage	1	WT2	21/08/2013	600	63600 - 64200 sec	433.1	166.9
4	3	First stage	1	WT2	21/08/2013	600	64200 - 64800 sec	600	0
4	3	First stage	1	WT2	21/08/2013	600	64800 - 65400 sec	148	452
4	3	First stage	1	WT2	21/08/2013	600	65400 - 66000 sec	140.5	459.5
4	3	First stage	1	WT2	21/08/2013	600	66000 - 66600 sec	67.8	532.2
4	3	First stage	1	WT2	21/08/2013	600	66600 - 67200 sec	43.7	556.3
4	3	First stage	1	WT2	21/08/2013	600	67200 - 67800 sec	36.2	563.8
4	3	First stage	1	WT2	21/08/2013	600	67800 - 68400 sec	88.7	511.3
4	3	First stage	1	WT2	21/08/2013	600	68400 - 69000 sec	118.5	481.5
4	3	First stage	1	WT2	21/08/2013	600	69000 - 69600 sec	262.9	337.1
4	3	First stage	1	WT2	21/08/2013	600	69600 - 70200 sec	153.4	446.6
4	3	First stage	1	WT2	21/08/2013	600	70200 - 70800 sec	79.6	520.4
4	3	First stage	1	WT2	21/08/2013	600	70800 - 71400 sec	300.5	299.5
4	3	First stage	1	WT2	21/08/2013	600	71400 - 72000 sec	572.4	27.6
4	3	First stage	1	WT2	21/08/2013	600	72000 - 72600 sec	540.3	59.8
4	3	First stage	1	WT2	21/08/2013	600	72600 - 73200 sec	245.4	354.6
4	3	First stage	1	WT2	21/08/2013	600	73200 - 73800 sec	199.3	400.7
4	3	First stage	1	WT2	21/08/2013	600	73800 - 74400 sec	132.3	467.8
4	3	First stage	1	WT2	21/08/2013	600	74400 - 75000 sec	60.5	539.5
4	3	First stage	1	WT2	21/08/2013	600	75000 - 75600 sec	362.5	237.5
4	3	First stage	1	WT2	21/08/2013	600	75600 - 76200 sec	256.3	343.7
4	3	First stage	1	WT2	21/08/2013	600	76200 - 76800 sec	167.8	432.2
4	3	First stage	1	WT2	21/08/2013	600	76800 - 77400 sec	75.7	524.3
4	3	First stage	1	WT2	21/08/2013	600	77400 - 78000 sec	0	600
4	3	First stage	1	WT2	21/08/2013	600	78000 - 78600 sec	525.6	74.4
4	3	First stage	1	WT2	21/08/2013	600	78600 - 79200 sec	600	0
4	3	First stage	1	WT2	21/08/2013	600	79200 - 79800 sec	600	0
4	3	First stage	1	WT2	21/08/2013	600	79800 - 80400 sec	600	0
4	3	First stage	1	WT2	21/08/2013	600	80400 - 81000 sec	551.1	48.9
4	3	First stage	1	WT2	21/08/2013	600	81000 - 81600 sec	83.5	516.5
4	3	First stage	1	WT2	21/08/2013	600	81600 - 82200 sec	65.7	534.3
4	3	First stage	1	WT2	21/08/2013	600	82200 - 82800 sec	87.2	512.8
4	3	First stage	1	WT2	21/08/2013	600	82800 - 83400 sec	126.9	473.1
4	3	First stage	1	WT2	21/08/2013	600	83400 - 84000 sec	343.1	256.9
4	3	First stage	1	WT2	21/08/2013	600	84000 - 84600 sec	381.2	218.8
4	3	First stage	1	WT2	21/08/2013	600	84600 - 85200 sec	322.6	277.4
4	3	First stage	1	WT2	21/08/2013	600	85200 - 85800 sec	600	0
4	3	First stage	1	WT2	21/08/2013	600	85800 - 86400 sec	600	0
4	3	First stage	1	WT2	21/08/2013	600	86400 - 87000 sec	600	0
4	3	First stage	1	WT2	21/08/2013	600	87000 - 87600 sec	600	0
4	3	First stage	1	WT2	21/08/2013	600	87600 - 88200 sec	600	0
4	3	First stage	1	WT2	21/08/2013	600	88200 - 88800 sec	600	0
4	3	First stage	1	WT2	21/08/2013	600	88800 - 89400 sec	600	0
4	3	First stage	1	WT2	21/08/2013	600	89400 - 90000 sec	600	0
4	3	First stage	1	WT2	21/08/2013	600	90000 - 90600 sec	600	0
4	3	First stage	1	WT2	21/08/2013	600	90600 - 91200 sec	600	0
4	3	First stage	1	WT2	21/08/2013	600	91200 - 91800 sec	600	0
4	3	First stage	1	WT2	21/08/2013	600	91800 - 92400 sec	600	0
4	3	First stage	1	WT2	21/08/2013	600	92400 - 93000 sec	600	0
4	3	First stage	1	WT2	21/08/2013	600	93000 - 93600 sec	600	0
4	3	First stage	1	WT2	21/08/2013	600	93600 - 94200 sec	600	0
4	3	First stage	1	WT2	21/08/2013	600	94200 - 94800 sec	401.3	198.7
4	3	First stage	1	WT2	21/08/2013	600	94800 - 95400 sec	482.7	117.3
4	3	First stage	1	WT2	21/08/2013	600	95400 - 96000 sec	306.4	293.6
4	3	First stage	1	WT2	21/08/2013	600	96000 - 96600 sec	309.6	290.4
4	3	First stage	1	WT2	21/08/2013	600	96600 - 97200 sec	600	0
4	3	First stage	1	WT2	21/08/2013	600	97200 - 97800 sec	542.8	57.2
4	3	First stage	1	WT2	21/08/2013	600	97800 - 98400 sec	600	0
4	3	First stage	1	WT2	21/08/2013	600	98400 - 99000 sec	600	0
4	3	First stage	1	WT2	21/08/2013	600	99000 - 99600 sec	600	0
4	3	First stage	1	WT2	21/08/2013	600	99600 - 100200 se	600	0
4	3	First stage	1	WT2	21/08/2013	600	100200 - 100800 s	600	0
4	3	First stage	1	WT2	21/08/2013	600	100800 - 101400 s	600	0
4	3	First stage	1	WT2	21/08/2013	600	101400 - 102000 s	600	0
4	3	First stage	1	WT2	21/08/2013	600	102000 - 102600 s	338.4	261.6
4	3	First stage	1	WT2	21/08/2013	600	102600 - 103200 s	332.5	267.5
4	3	First stage	1	WT2	21/08/2013	600	103200 - 103800 s	280.6	319.5
4	3	First stage	1	WT2	21/08/2013	600	103800 - 104400 s	459.1	140.9
4	3	First stage	1	WT2	21/08/2013	600	104400 - 105000 s	600	0
4	3	First stage	1	WT2	21/08/2013	600	105000 - 105600 s	600	0
4	3	First stage	1	WT2	21/08/2013	600	105600 - 106200 s	600	0
4	3	First stage	1	WT2	21/08/2013	600	106200 - 106800 s	600	0
4	3	First stage	1	WT2	21/08/2013	600	106800 - 107400 s	146.3	453.7
4	3	First stage	1	WT2	21/08/2013	600	107400 - 108000 s	221.6	378.4
4	3	First stage	1	WT2	21/08/2013	600	108000 - 108600 s	213.8	386.2
4	3	First stage	1	WT2	21/08/2013	600	108600 - 109200 s	246.7	353.3
4	3	First stage	1	WT2	21/08/2013	600	109200 - 109800 s	600	0
4	3	First stage	1	WT2	21/08/2013	600	109800 - 110400 s	600	0
4	3	First stage	1	WT2	21/08/2013	600	110400 - 111000 s	600	0
4	3	First stage	1	WT2	21/08/2013	600	111000 - 111600 s	600	0
4	3	First stage	1	WT2	21/08/2013	600	111600 - 112200 s	600	0
4	3	First stage	1	WT2	21/08/2013	600	112200 - 112800 s	600	0
4	3	First stage	1	WT2	21/08/2013	600	112800 - 113400 s	332	268
4	3	First stage	1	WT2	21/08/2013	600	113400 - 114000 s	100.7	499.3
4	3	First stage	1	WT2	21/08/2013	600	114000 - 114600 s	23	577
4	3	First stage	1	WT2	21/08/2013	600	114600 - 115200 s	158.6	441.4
4	3	First stage	1	WT2	21/08/2013	600	115200 - 115800 s	121.4	478.6
4	3	First stage	1	WT2	21/08/2013	600	115800 - 116400 s	20	580
4	3	First stage	1	WT2	21/08/2013	600	116400 - 117000 s	119.4	480.6
4	3	First stage	1	WT2	21/08/2013	600	117000 - 117600 s	151.8	448.2
4	3	First stage	1	WT2	21/08/2013	600	117600 - 118200 s	468	132
4	3	First stage	1	WT2	21/08/2013	600	118200 - 118800 s	600	0
4	3	First stage	1	WT2	21/08/2013	600	118800 - 119400 s	600	0
4	3	First stage	1	WT2	21/08/2013	600	119400 - 120000 s	600	0
4	3	First stage	1	WT2	21/08/2013	600	120000 - 120600 s	205.2	394.8
4	3	First stage	1	WT2	21/08/2013	600	120600 - 121200 s	106.8	493.2
4	3	First stage	1	WT2	21/08/2013	600	121200 - 121800 s	174.7	425.3
4	3	First stage	1	WT2	21/08/2013	600	121800 - 122400 s	120.1	479.9
4	3	First stage	1	WT2	21/08/2013	600	122400 - 123000 s	125.6	474.4
4	3	First stage	1	WT2	21/08/2013	600	123000 - 123600 s	485.2	114.8
4	3	First stage	1	WT2	21/08/2013	600	123600 - 124200 s	307.5	292.5
4	3	First stage	1	WT2	21/08/2013	600	124200 - 124800 s	29.8	570.2
4	3	First stage	1	WT2	21/08/2013	600	124800 - 125400 s	187	413
4	3	First stage	1	WT2	21/08/2013	600	125400 - 126000 s	241.9	358.1
4	3	First stage	1	WT2	21/08/2013	600	126000 - 126600 s	558.6	41.4
4	3	First stage	1	WT2	21/08/2013	600	126600 - 127200 s	600	0
4	3	First stage	1	WT2	21/08/2013	600	127200 - 127800 s	600	0
4	3	First stage	1	WT2	21/08/2013	600	127800 - 128400 s	417.9	182.1
4	3	First stage	1	WT2	21/08/2013	600	128400 - 129000 s	118.3	481.7
4	3	First stage	1	WT2	21/08/2013	600	129000 - 129600 s	239.8	360.2
4	3	First stage	1	WT2	21/08/2013	600	129600 - 130200 s	104	496
4	3	First stage	1	WT2	21/08/2013	600	130200 - 130800 s	65.6	534.4
4	3	First stage	1	WT2	21/08/2013	600	130800 - 131400 s	280	320
4	3	First stage	1	WT2	21/08/2013	600	131400 - 132000 s	319.8	280.2
4	3	First stage	1	WT2	21/08/2013	600	132000 - 132600 s	213.8	386.2
4	3	First stage	1	WT2	21/08/2013	600	132600 - 133200 s	193.8	406.2
4	3	First stage	1	WT2	21/08/2013	600	133200 - 133800 s	600	0
4	3	First stage	1	WT2	21/08/2013	600	133800 - 134400 s	284.9	315.2
4	3	First stage	1	WT2	21/08/2013	600	134400 - 135000 s	139.5	460.5
4	3	First stage	1	WT2	21/08/2013	600	135000 - 135600 s	47.3	552.7
4	3	First stage	1	WT2	21/08/2013	600	135600 - 136200 s	33.9	566.2
4	3	First stage	1	WT2	21/08/2013	600	136200 - 136800 s	56.3	543.7
4	3	First stage	1	WT2	21/08/2013	600	136800 - 137400 s	132.6	467.4
4	3	First stage	1	WT2	21/08/2013	600	137400 - 138000 s	149.5	450.5
4	3	First stage	1	WT2	21/08/2013	600	138000 - 138600 s	147	453
4	3	First stage	1	WT2	21/08/2013	600	138600 - 139200 s	168.7	431.3
4	3	First stage	1	WT2	21/08/2013	600	139200 - 139800 s	559.8	40.2
4	3	First stage	1	WT2	21/08/2013	600	139800 - 140400 s	600	0
4	3	First stage	1	WT2	21/08/2013	600	140400 - 141000 s	555.2	44.8
4	3	First stage	1	WT2	21/08/2013	600	141000 - 141600 s	297.9	302.1
4	3	First stage	1	WT2	21/08/2013	600	141600 - 142200 s	57.1	542.9
4	3	First stage	1	WT2	21/08/2013	600	142200 - 142800 s	141.6	458.4
4	3	First stage	1	WT2	21/08/2013	600	142800 - 143400 s	186.9	413.1
4	3	First stage	1	WT2	21/08/2013	600	143400 - 144000 s	197.7	402.3
4	3	First stage	1	WT2	21/08/2013	600	144000 - 144600 s	220.6	379.5
4	3	First stage	1	WT2	21/08/2013	600	144600 - 145200 s	48.1	551.9
4	3	First stage	1	WT2	21/08/2013	600	145200 - 145800 s	73.4	526.6
4	3	First stage	1	WT2	21/08/2013	600	145800 - 146400 s	244.4	355.6
4	3	First stage	1	WT2	21/08/2013	600	146400 - 147000 s	180.1	419.9
4	3	First stage	1	WT2	21/08/2013	600	147000 - 147600 s	185.4	414.6
4	3	First stage	1	WT2	21/08/2013	600	147600 - 148200 s	472.9	127.1
4	3	First stage	1	WT2	21/08/2013	600	148200 - 148800 s	600	0
4	3	First stage	1	WT2	21/08/2013	600	148800 - 149400 s	600	0
4	3	First stage	1	WT2	21/08/2013	600	149400 - 150000 s	600	0
4	3	First stage	1	WT2	21/08/2013	600	150000 - 150600 s	110.3	489.7
4	3	First stage	1	WT2	21/08/2013	600	150600 - 151200 s	88.1	511.9
4	3	First stage	1	WT2	21/08/2013	600	151200 - 151800 s	4.2	595.8
4	3	First stage	1	WT2	21/08/2013	600	151800 - 152400 s	0	600
4	3	First stage	1	WT2	21/08/2013	600	152400 - 153000 s	77.3	522.7
4	3	First stage	1	WT2	21/08/2013	600	153000 - 153600 s	90.4	509.6
4	3	First stage	1	WT2	21/08/2013	600	153600 - 154200 s	127.3	472.8
4	3	First stage	1	WT2	21/08/2013	600	154200 - 154800 s	76.4	523.6
4	3	First stage	1	WT2	21/08/2013	600	154800 - 155400 s	107.6	492.4
4	3	First stage	1	WT2	21/08/2013	600	155400 - 156000 s	124.1	475.9
4	3	First stage	1	WT2	21/08/2013	600	156000 - 156600 s	71.8	528.3
4	3	First stage	1	WT2	21/08/2013	600	156600 - 157200 s	165.1	434.9
4	3	First stage	1	WT2	21/08/2013	600	157200 - 157800 s	434.1	165.9
4	3	First stage	1	WT2	21/08/2013	600	157800 - 158400 s	507.7	92.3
4	3	First stage	1	WT2	21/08/2013	600	158400 - 159000 s	10.1	589.9
4	3	First stage	1	WT2	21/08/2013	600	159000 - 159600 s	64	536
4	3	First stage	1	WT2	21/08/2013	600	159600 - 160200 s	48.3	551.7
4	3	First stage	1	WT2	21/08/2013	600	160200 - 160800 s	36.8	563.2
4	3	First stage	1	WT2	21/08/2013	600	160800 - 161400 s	83.6	516.4
4	3	First stage	1	WT2	21/08/2013	600	161400 - 162000 s	102.1	497.9
4	3	First stage	1	WT2	21/08/2013	600	162000 - 162600 s	600	0
4	3	First stage	1	WT2	21/08/2013	600	162600 - 163200 s	600	0
4	3	First stage	1	WT2	21/08/2013	600	163200 - 163800 s	600	0
4	3	First stage	1	WT2	21/08/2013	600	163800 - 164400 s	531.6	68.4
4	3	First stage	1	WT2	21/08/2013	600	164400 - 165000 s	253.4	346.6
4	3	First stage	1	WT2	21/08/2013	600	165000 - 165600 s	142.7	457.3
4	3	First stage	1	WT2	21/08/2013	600	165600 - 166200 s	96.2	503.8
4	3	First stage	1	WT2	21/08/2013	600	166200 - 166800 s	102.3	497.7
4	3	First stage	1	WT2	21/08/2013	600	166800 - 167400 s	68.7	531.3
4	3	First stage	1	WT2	21/08/2013	600	167400 - 168000 s	115.6	484.4
4	3	First stage	1	WT2	21/08/2013	600	168000 - 168600 s	62.8	537.2
4	3	First stage	1	WT2	21/08/2013	600	168600 - 169200 s	95.5	504.5
4	3	First stage	1	WT2	21/08/2013	600	169200 - 169800 s	111.3	488.7
4	3	First stage	1	WT2	21/08/2013	600	169800 - 170400 s	363.4	236.7
4	3	First stage	1	WT2	21/08/2013	600	170400 - 171000 s	600	0
4	3	First stage	1	WT2	21/08/2013	600	171000 - 171600 s	220.6	379.4
4	3	First stage	1	WT2	21/08/2013	600	171600 - 172200 s	80.6	519.4
4	3	First stage	1	WT2	21/08/2013	600	172200 - 172800 s	145.1	454.9
4	3	First stage	1	WT2	21/08/2013	600	172800 - 173400 s	543.3	56.7
4	3	First stage	1	WT2	21/08/2013	600	173400 - 174000 s	600	0
4	3	First stage	1	WT2	21/08/2013	600	174000 - 174600 s	600	0
4	3	First stage	1	WT2	21/08/2013	600	174600 - 175200 s	555.2	44.8
4	3	First stage	1	WT2	21/08/2013	600	175200 - 175800 s	499.8	100.2
4	3	First stage	1	WT2	21/08/2013	600	175800 - 176400 s	600	0
4	3	First stage	1	WT2	21/08/2013	600	176400 - 177000 s	600	0
4	3	First stage	1	WT2	21/08/2013	600	177000 - 177600 s	600	0
4	3	First stage	1	WT2	21/08/2013	600	177600 - 178200 s	600	0
4	3	First stage	1	WT2	21/08/2013	600	178200 - 178800 s	600	0
4	3	First stage	1	WT2	21/08/2013	600	178800 - 179400 s	600	0
4	3	First stage	1	WT2	21/08/2013	600	179400 - 180000 s	554.8	45.2
4	3	First stage	1	WT2	21/08/2013	600	180000 - 180600 s	442.8	157.2
4	3	First stage	1	WT2	21/08/2013	600	180600 - 181200 s	247.9	352.2
4	3	First stage	1	WT2	21/08/2013	600	181200 - 181800 s	419.3	180.8
4	3	First stage	1	WT2	21/08/2013	600	181800 - 182400 s	561.2	38.8
4	3	First stage	1	WT2	21/08/2013	600	182400 - 183000 s	600	0
4	3	First stage	1	WT2	21/08/2013	600	183000 - 183600 s	600	0
4	3	First stage	1	WT2	21/08/2013	600	183600 - 184200 s	411.7	188.3
4	3	First stage	1	WT2	21/08/2013	600	184200 - 184800 s	233.3	366.7
4	3	First stage	1	WT2	21/08/2013	600	184800 - 185400 s	274.7	325.3
4	3	First stage	1	WT2	21/08/2013	600	185400 - 186000 s	386.7	213.3
4	3	First stage	1	WT2	21/08/2013	600	186000 - 186600 s	422.8	177.2
4	3	First stage	1	WT2	21/08/2013	600	186600 - 187200 s	600	0
4	3	First stage	1	WT2	21/08/2013	600	187200 - 187800 s	600	0
4	3	First stage	1	WT2	21/08/2013	600	187800 - 188400 s	246.9	353.1
4	3	First stage	1	WT2	21/08/2013	600	188400 - 189000 s	210.7	389.3
4	3	First stage	1	WT2	21/08/2013	600	189000 - 189600 s	434.9	165.1
4	3	First stage	1	WT2	21/08/2013	600	189600 - 190200 s	600	0
4	3	First stage	1	WT2	21/08/2013	600	190200 - 190800 s	417.5	182.5
4	3	First stage	1	WT2	21/08/2013	600	190800 - 191400 s	310.6	289.5
4	3	First stage	1	WT2	21/08/2013	600	191400 - 192000 s	333.7	266.3
4	3	First stage	1	WT2	21/08/2013	600	192000 - 192600 s	466.7	133.3
4	3	First stage	1	WT2	21/08/2013	600	192600 - 193200 s	600	0
4	3	First stage	1	WT2	21/08/2013	600	193200 - 193800 s	600	0
4	3	First stage	1	WT2	21/08/2013	600	193800 - 194400 s	312.7	287.3
4	3	First stage	1	WT2	21/08/2013	600	194400 - 195000 s	267.9	332.1
4	3	First stage	1	WT2	21/08/2013	600	195000 - 195600 s	255.9	344.1
4	3	First stage	1	WT2	21/08/2013	600	195600 - 196200 s	442.9	157.1
4	3	First stage	1	WT2	21/08/2013	600	196200 - 196800 s	406.3	193.7
4	3	First stage	1	WT2	21/08/2013	600	196800 - 197400 s	600	0
4	3	First stage	1	WT2	21/08/2013	600	197400 - 198000 s	600	0
4	3	First stage	1	WT2	21/08/2013	600	198000 - 198600 s	600	0
4	3	First stage	1	WT2	21/08/2013	600	198600 - 199200 s	600	0
4	3	First stage	1	WT2	21/08/2013	600	199200 - 199800 s	600	0
4	3	First stage	1	WT2	21/08/2013	600	199800 - 200400 s	600	0
4	3	First stage	1	WT2	21/08/2013	600	200400 - 201000 s	600	0
4	3	First stage	1	WT2	21/08/2013	600	201000 - 201600 s	521.9	78.1
4	3	First stage	1	WT2	21/08/2013	600	201600 - 202200 s	106.2	493.8
4	3	First stage	1	WT2	21/08/2013	600	202200 - 202800 s	141.7	458.3
4	3	First stage	1	WT2	21/08/2013	600	202800 - 203400 s	73.6	526.4
4	3	First stage	1	WT2	21/08/2013	600	203400 - 204000 s	105.3	494.7
4	3	First stage	1	WT2	21/08/2013	600	204000 - 204600 s	242.3	357.7
4	3	First stage	1	WT2	21/08/2013	600	204600 - 205200 s	142.9	457.1
4	3	First stage	1	WT2	21/08/2013	600	205200 - 205800 s	255.5	344.5
4	3	First stage	1	WT2	21/08/2013	600	205800 - 206400 s	145.7	454.3
4	3	First stage	1	WT2	21/08/2013	600	206400 - 207000 s	69.4	530.6
4	3	First stage	1	WT2	21/08/2013	600	207000 - 207600 s	251.1	348.9
4	3	First stage	1	WT2	21/08/2013	600	207600 - 208200 s	600	0
4	3	First stage	1	WT2	21/08/2013	600	208200 - 208800 s	558.9	41.1
4	3	First stage	1	WT2	21/08/2013	600	208800 - 209400 s	600	0
4	3	First stage	1	WT2	21/08/2013	600	209400 - 210000 s	600	0
4	3	First stage	1	WT2	21/08/2013	600	210000 - 210600 s	517.9	82.1
4	3	First stage	1	WT2	21/08/2013	600	210600 - 211200 s	363.1	236.9
4	3	First stage	1	WT2	21/08/2013	600	211200 - 211800 s	165.4	434.6
4	3	First stage	1	WT2	21/08/2013	600	211800 - 212400 s	77.1	522.9
4	3	First stage	1	WT2	21/08/2013	600	212400 - 213000 s	48	552
4	3	First stage	1	WT2	21/08/2013	600	213000 - 213600 s	118.7	481.3
4	3	First stage	1	WT2	21/08/2013	600	213600 - 214200 s	189	411
4	3	First stage	1	WT2	21/08/2013	600	214200 - 214800 s	600	0
4	3	First stage	1	WT2	21/08/2013	600	214800 - 215400 s	600	0
4	3	First stage	1	WT2	21/08/2013	600	215400 - 216000 s	600	0
1	1	First stage	1	WT5	02/09/2013	600	0 - 600 secs.	600	0
1	1	First stage	1	WT5	02/09/2013	600	600 - 1200 secs.	600	0
1	1	First stage	1	WT5	02/09/2013	600	1200 - 1800 secs.	600	0
1	1	First stage	1	WT5	02/09/2013	600	1800 - 2400 secs.	600	0
1	1	First stage	1	WT5	02/09/2013	600	2400 - 3000 secs.	600	0
1	1	First stage	1	WT5	02/09/2013	600	3000 - 3600 secs.	546.4	53.6
1	1	First stage	1	WT5	02/09/2013	600	3600 - 4200 secs.	600	0
1	1	First stage	1	WT5	02/09/2013	600	4200 - 4800 secs.	600	0
1	1	First stage	1	WT5	02/09/2013	600	4800 - 5400 secs.	600	0
1	1	First stage	1	WT5	02/09/2013	600	5400 - 6000 secs.	600	0
1	1	First stage	1	WT5	02/09/2013	600	6000 - 6600 secs.	362.9	237.1
1	1	First stage	1	WT5	02/09/2013	600	6600 - 7200 secs.	224.4	375.6
1	1	First stage	1	WT5	02/09/2013	600	7200 - 7800 secs.	457.9	142.1
1	1	First stage	1	WT5	02/09/2013	600	7800 - 8400 secs.	600	0
1	1	First stage	1	WT5	02/09/2013	600	8400 - 9000 secs.	600	0
1	1	First stage	1	WT5	02/09/2013	600	9000 - 9600 secs.	600	0
1	1	First stage	1	WT5	02/09/2013	600	9600 - 10200 secs	362.5	237.5
1	1	First stage	1	WT5	02/09/2013	600	10200 - 10800 sec	192.2	407.8
1	1	First stage	1	WT5	02/09/2013	600	10800 - 11400 sec	517.8	82.2
1	1	First stage	1	WT5	02/09/2013	600	11400 - 12000 sec	322.3	277.7
1	1	First stage	1	WT5	02/09/2013	600	12000 - 12600 sec	555.8	44.2
1	1	First stage	1	WT5	02/09/2013	600	12600 - 13200 sec	600	0
1	1	First stage	1	WT5	02/09/2013	600	13200 - 13800 sec	600	0
1	1	First stage	1	WT5	02/09/2013	600	13800 - 14400 sec	556	44
1	1	First stage	1	WT5	02/09/2013	600	14400 - 15000 sec	579.3	20.7
1	1	First stage	1	WT5	02/09/2013	600	15000 - 15600 sec	550.5	49.5
1	1	First stage	1	WT5	02/09/2013	600	15600 - 16200 sec	533.3	66.7
1	1	First stage	1	WT5	02/09/2013	600	16200 - 16800 sec	128.3	471.7
1	1	First stage	1	WT5	02/09/2013	600	16800 - 17400 sec	151.8	448.2
1	1	First stage	1	WT5	02/09/2013	600	17400 - 18000 sec	211.4	388.6
1	1	First stage	1	WT5	02/09/2013	600	18000 - 18600 sec	557.4	42.6
1	1	First stage	1	WT5	02/09/2013	600	18600 - 19200 sec	600	0
1	1	First stage	1	WT5	02/09/2013	600	19200 - 19800 sec	573.8	26.2
1	1	First stage	1	WT5	02/09/2013	600	19800 - 20400 sec	116.6	483.4
1	1	First stage	1	WT5	02/09/2013	600	20400 - 21000 sec	233.2	366.8
1	1	First stage	1	WT5	02/09/2013	600	21000 - 21600 sec	600	0
1	1	First stage	1	WT5	02/09/2013	600	21600 - 22200 sec	567.5	32.5
1	1	First stage	1	WT5	02/09/2013	600	22200 - 22800 sec	274.5	325.5
1	1	First stage	1	WT5	02/09/2013	600	22800 - 23400 sec	546.9	53.1
1	1	First stage	1	WT5	02/09/2013	600	23400 - 24000 sec	449.2	150.8
1	1	First stage	1	WT5	02/09/2013	600	24000 - 24600 sec	498.6	101.4
1	1	First stage	1	WT5	02/09/2013	600	24600 - 25200 sec	519.4	80.6
1	1	First stage	1	WT5	02/09/2013	600	25200 - 25800 sec	600	0
1	1	First stage	1	WT5	02/09/2013	600	25800 - 26400 sec	600	0
1	1	First stage	1	WT5	02/09/2013	600	26400 - 27000 sec	600	0
1	1	First stage	1	WT5	02/09/2013	600	27000 - 27600 sec	456.3	143.7
1	1	First stage	1	WT5	02/09/2013	600	27600 - 28200 sec	165.1	434.9
1	1	First stage	1	WT5	02/09/2013	600	28200 - 28800 sec	284.4	315.6
1	1	First stage	1	WT5	02/09/2013	600	28800 - 29400 sec	443	157.1
1	1	First stage	1	WT5	02/09/2013	600	29400 - 30000 sec	600	0
1	1	First stage	1	WT5	02/09/2013	600	30000 - 30600 sec	600	0
1	1	First stage	1	WT5	02/09/2013	600	30600 - 31200 sec	600	0
1	1	First stage	1	WT5	02/09/2013	600	31200 - 31800 sec	600	0
1	1	First stage	1	WT5	02/09/2013	600	31800 - 32400 sec	600	0
1	1	First stage	1	WT5	02/09/2013	600	32400 - 33000 sec	600	0
1	1	First stage	1	WT5	02/09/2013	600	33000 - 33600 sec	190.8	409.2
1	1	First stage	1	WT5	02/09/2013	600	33600 - 34200 sec	148.8	451.2
1	1	First stage	1	WT5	02/09/2013	600	34200 - 34800 sec	215.1	384.9
1	1	First stage	1	WT5	02/09/2013	600	34800 - 35400 sec	600	0
1	1	First stage	1	WT5	02/09/2013	600	35400 - 36000 sec	231	369.1
1	1	First stage	1	WT5	02/09/2013	600	36000 - 36600 sec	318.8	281.2
1	1	First stage	1	WT5	02/09/2013	600	36600 - 37200 sec	162.7	437.3
1	1	First stage	1	WT5	02/09/2013	600	37200 - 37800 sec	226	374.1
1	1	First stage	1	WT5	02/09/2013	600	37800 - 38400 sec	429.8	170.2
1	1	First stage	1	WT5	02/09/2013	600	38400 - 39000 sec	350.9	249.1
1	1	First stage	1	WT5	02/09/2013	600	39000 - 39600 sec	500.4	99.6
1	1	First stage	1	WT5	02/09/2013	600	39600 - 40200 sec	435.5	164.5
1	1	First stage	1	WT5	02/09/2013	600	40200 - 40800 sec	407.7	192.3
1	1	First stage	1	WT5	02/09/2013	600	40800 - 41400 sec	600	0
1	1	First stage	1	WT5	02/09/2013	600	41400 - 42000 sec	600	0
1	1	First stage	1	WT5	02/09/2013	600	42000 - 42600 sec	600	0
1	1	First stage	1	WT5	02/09/2013	600	42600 - 43200 sec	439	161
1	1	First stage	1	WT5	02/09/2013	600	43200 - 43800 sec	199.2	400.8
1	1	First stage	1	WT5	02/09/2013	600	43800 - 44400 sec	110.3	489.7
1	1	First stage	1	WT5	02/09/2013	600	44400 - 45000 sec	6.2	593.8
1	1	First stage	1	WT5	02/09/2013	600	45000 - 45600 sec	6.2	593.8
1	1	First stage	1	WT5	02/09/2013	600	45600 - 46200 sec	5.7	594.3
1	1	First stage	1	WT5	02/09/2013	600	46200 - 46800 sec	185.7	414.4
1	1	First stage	1	WT5	02/09/2013	600	46800 - 47400 sec	40	560
1	1	First stage	1	WT5	02/09/2013	600	47400 - 48000 sec	273	327
1	1	First stage	1	WT5	02/09/2013	600	48000 - 48600 sec	332.4	267.6
1	1	First stage	1	WT5	02/09/2013	600	48600 - 49200 sec	51	549
1	1	First stage	1	WT5	02/09/2013	600	49200 - 49800 sec	80.6	519.4
1	1	First stage	1	WT5	02/09/2013	600	49800 - 50400 sec	16.1	583.9
1	1	First stage	1	WT5	02/09/2013	600	50400 - 51000 sec	98.3	501.7
1	1	First stage	1	WT5	02/09/2013	600	51000 - 51600 sec	209.6	390.4
1	1	First stage	1	WT5	02/09/2013	600	51600 - 52200 sec	121.7	478.3
1	1	First stage	1	WT5	02/09/2013	600	52200 - 52800 sec	58.2	541.8
1	1	First stage	1	WT5	02/09/2013	600	52800 - 53400 sec	56.7	543.3
1	1	First stage	1	WT5	02/09/2013	600	53400 - 54000 sec	42.1	557.9
1	1	First stage	1	WT5	02/09/2013	600	54000 - 54600 sec	342.5	257.5
1	1	First stage	1	WT5	02/09/2013	600	54600 - 55200 sec	300.4	299.6
1	1	First stage	1	WT5	02/09/2013	600	55200 - 55800 sec	32.8	567.2
1	1	First stage	1	WT5	02/09/2013	600	55800 - 56400 sec	199.6	400.4
1	1	First stage	1	WT5	02/09/2013	600	56400 - 57000 sec	560	40
1	1	First stage	1	WT5	02/09/2013	600	57000 - 57600 sec	313.1	286.9
1	1	First stage	1	WT5	02/09/2013	600	57600 - 58200 sec	9.4	590.7
1	1	First stage	1	WT5	02/09/2013	600	58200 - 58800 sec	51.2	548.8
1	1	First stage	1	WT5	02/09/2013	600	58800 - 59400 sec	21.3	578.7
1	1	First stage	1	WT5	02/09/2013	600	59400 - 60000 sec	160.5	439.5
1	1	First stage	1	WT5	02/09/2013	600	60000 - 60600 sec	7	593.1
1	1	First stage	1	WT5	02/09/2013	600	60600 - 61200 sec	98.4	501.6
1	1	First stage	1	WT5	02/09/2013	600	61200 - 61800 sec	430.8	169.2
1	1	First stage	1	WT5	02/09/2013	600	61800 - 62400 sec	547.5	52.5
1	1	First stage	1	WT5	02/09/2013	600	62400 - 63000 sec	506.8	93.2
1	1	First stage	1	WT5	02/09/2013	600	63000 - 63600 sec	116.5	483.5
1	1	First stage	1	WT5	02/09/2013	600	63600 - 64200 sec	33.8	566.2
1	1	First stage	1	WT5	02/09/2013	600	64200 - 64800 sec	4.7	595.3
1	1	First stage	1	WT5	02/09/2013	600	64800 - 65400 sec	72.3	527.7
1	1	First stage	1	WT5	02/09/2013	600	65400 - 66000 sec	49.9	550.1
1	1	First stage	1	WT5	02/09/2013	600	66000 - 66600 sec	43.7	556.3
1	1	First stage	1	WT5	02/09/2013	600	66600 - 67200 sec	69.2	530.8
1	1	First stage	1	WT5	02/09/2013	600	67200 - 67800 sec	260	340
1	1	First stage	1	WT5	02/09/2013	600	67800 - 68400 sec	125.8	474.2
1	1	First stage	1	WT5	02/09/2013	600	68400 - 69000 sec	413	187
1	1	First stage	1	WT5	02/09/2013	600	69000 - 69600 sec	492.6	107.4
1	1	First stage	1	WT5	02/09/2013	600	69600 - 70200 sec	491.7	108.3
1	1	First stage	1	WT5	02/09/2013	600	70200 - 70800 sec	207.6	392.4
1	1	First stage	1	WT5	02/09/2013	600	70800 - 71400 sec	90.3	509.7
1	1	First stage	1	WT5	02/09/2013	600	71400 - 72000 sec	83.5	516.5
1	1	First stage	1	WT5	02/09/2013	600	72000 - 72600 sec	85.6	514.5
1	1	First stage	1	WT5	02/09/2013	600	72600 - 73200 sec	4.6	595.4
1	1	First stage	1	WT5	02/09/2013	600	73200 - 73800 sec	105.8	494.2
1	1	First stage	1	WT5	02/09/2013	600	73800 - 74400 sec	378.5	221.5
1	1	First stage	1	WT5	02/09/2013	600	74400 - 75000 sec	435.5	164.5
1	1	First stage	1	WT5	02/09/2013	600	75000 - 75600 sec	69.6	530.4
1	1	First stage	1	WT5	02/09/2013	600	75600 - 76200 sec	302.1	297.9
1	1	First stage	1	WT5	02/09/2013	600	76200 - 76800 sec	600	0
1	1	First stage	1	WT5	02/09/2013	600	76800 - 77400 sec	549.8	50.2
1	1	First stage	1	WT5	02/09/2013	600	77400 - 78000 sec	190.5	409.5
1	1	First stage	1	WT5	02/09/2013	600	78000 - 78600 sec	131.5	468.5
1	1	First stage	1	WT5	02/09/2013	600	78600 - 79200 sec	42.3	557.7
1	1	First stage	1	WT5	02/09/2013	600	79200 - 79800 sec	73.8	526.2
1	1	First stage	1	WT5	02/09/2013	600	79800 - 80400 sec	38.8	561.2
1	1	First stage	1	WT5	02/09/2013	600	80400 - 81000 sec	120.5	479.5
1	1	First stage	1	WT5	02/09/2013	600	81000 - 81600 sec	82.9	517.1
1	1	First stage	1	WT5	02/09/2013	600	81600 - 82200 sec	405.6	194.4
1	1	First stage	1	WT5	02/09/2013	600	82200 - 82800 sec	600	0
1	1	First stage	1	WT5	02/09/2013	600	82800 - 83400 sec	509.9	90.1
1	1	First stage	1	WT5	02/09/2013	600	83400 - 84000 sec	135.4	464.6
1	1	First stage	1	WT5	02/09/2013	600	84000 - 84600 sec	199.7	400.3
1	1	First stage	1	WT5	02/09/2013	600	84600 - 85200 sec	192.2	407.8
1	1	First stage	1	WT5	02/09/2013	600	85200 - 85800 sec	525.8	74.2
1	1	First stage	1	WT5	02/09/2013	600	85800 - 86400 sec	548.1	51.9
1	1	First stage	1	WT5	02/09/2013	600	86400 - 87000 sec	402.7	197.3
1	1	First stage	1	WT5	02/09/2013	600	87000 - 87600 sec	600	0
1	1	First stage	1	WT5	02/09/2013	600	87600 - 88200 sec	600	0
1	1	First stage	1	WT5	02/09/2013	600	88200 - 88800 sec	600	0
1	1	First stage	1	WT5	02/09/2013	600	88800 - 89400 sec	600	0
1	1	First stage	1	WT5	02/09/2013	600	89400 - 90000 sec	600	0
1	1	First stage	1	WT5	02/09/2013	600	90000 - 90600 sec	600	0
1	1	First stage	1	WT5	02/09/2013	600	90600 - 91200 sec	600	0
1	1	First stage	1	WT5	02/09/2013	600	91200 - 91800 sec	198.2	401.8
1	1	First stage	1	WT5	02/09/2013	600	91800 - 92400 sec	306.5	293.5
1	1	First stage	1	WT5	02/09/2013	600	92400 - 93000 sec	600	0
1	1	First stage	1	WT5	02/09/2013	600	93000 - 93600 sec	600	0
1	1	First stage	1	WT5	02/09/2013	600	93600 - 94200 sec	569.2	30.8
1	1	First stage	1	WT5	02/09/2013	600	94200 - 94800 sec	135.2	464.8
1	1	First stage	1	WT5	02/09/2013	600	94800 - 95400 sec	175.5	424.5
1	1	First stage	1	WT5	02/09/2013	600	95400 - 96000 sec	183.3	416.7
1	1	First stage	1	WT5	02/09/2013	600	96000 - 96600 sec	461	139
1	1	First stage	1	WT5	02/09/2013	600	96600 - 97200 sec	505.2	94.8
1	1	First stage	1	WT5	02/09/2013	600	97200 - 97800 sec	207.1	392.9
1	1	First stage	1	WT5	02/09/2013	600	97800 - 98400 sec	462.4	137.6
1	1	First stage	1	WT5	02/09/2013	600	98400 - 99000 sec	514.2	85.8
1	1	First stage	1	WT5	02/09/2013	600	99000 - 99600 sec	600	0
1	1	First stage	1	WT5	02/09/2013	600	99600 - 100200 se	600	0
1	1	First stage	1	WT5	02/09/2013	600	100200 - 100800 s	600	0
1	1	First stage	1	WT5	02/09/2013	600	100800 - 101400 s	600	0
1	1	First stage	1	WT5	02/09/2013	600	101400 - 102000 s	600	0
1	1	First stage	1	WT5	02/09/2013	600	102000 - 102600 s	600	0
1	1	First stage	1	WT5	02/09/2013	600	102600 - 103200 s	600	0
1	1	First stage	1	WT5	02/09/2013	600	103200 - 103800 s	600	0
1	1	First stage	1	WT5	02/09/2013	600	103800 - 104400 s	600	0
1	1	First stage	1	WT5	02/09/2013	600	104400 - 105000 s	600	0
1	1	First stage	1	WT5	02/09/2013	600	105000 - 105600 s	600	0
1	1	First stage	1	WT5	02/09/2013	600	105600 - 106200 s	600	0
1	1	First stage	1	WT5	02/09/2013	600	106200 - 106800 s	600	0
1	1	First stage	1	WT5	02/09/2013	600	106800 - 107400 s	600	0
1	1	First stage	1	WT5	02/09/2013	600	107400 - 108000 s	194.4	405.6
1	1	First stage	1	WT5	02/09/2013	600	108000 - 108600 s	415.9	184.1
1	1	First stage	1	WT5	02/09/2013	600	108600 - 109200 s	600	0
1	1	First stage	1	WT5	02/09/2013	600	109200 - 109800 s	600	0
1	1	First stage	1	WT5	02/09/2013	600	109800 - 110400 s	378	222
1	1	First stage	1	WT5	02/09/2013	600	110400 - 111000 s	245.2	354.8
1	1	First stage	1	WT5	02/09/2013	600	111000 - 111600 s	279.3	320.7
1	1	First stage	1	WT5	02/09/2013	600	111600 - 112200 s	494.2	105.8
1	1	First stage	1	WT5	02/09/2013	600	112200 - 112800 s	447.1	152.9
1	1	First stage	1	WT5	02/09/2013	600	112800 - 113400 s	600	0
1	1	First stage	1	WT5	02/09/2013	600	113400 - 114000 s	479.3	120.7
1	1	First stage	1	WT5	02/09/2013	600	114000 - 114600 s	94.8	505.2
1	1	First stage	1	WT5	02/09/2013	600	114600 - 115200 s	158.7	441.3
1	1	First stage	1	WT5	02/09/2013	600	115200 - 115800 s	484.1	115.9
1	1	First stage	1	WT5	02/09/2013	600	115800 - 116400 s	221.9	378.1
1	1	First stage	1	WT5	02/09/2013	600	116400 - 117000 s	442.6	157.4
1	1	First stage	1	WT5	02/09/2013	600	117000 - 117600 s	600	0
1	1	First stage	1	WT5	02/09/2013	600	117600 - 118200 s	600	0
1	1	First stage	1	WT5	02/09/2013	600	118200 - 118800 s	600	0
1	1	First stage	1	WT5	02/09/2013	600	118800 - 119400 s	600	0
1	1	First stage	1	WT5	02/09/2013	600	119400 - 120000 s	276.7	323.3
1	1	First stage	1	WT5	02/09/2013	600	120000 - 120600 s	274.1	325.9
1	1	First stage	1	WT5	02/09/2013	600	120600 - 121200 s	363.5	236.5
1	1	First stage	1	WT5	02/09/2013	600	121200 - 121800 s	260.1	339.9
1	1	First stage	1	WT5	02/09/2013	600	121800 - 122400 s	600	0
1	1	First stage	1	WT5	02/09/2013	600	122400 - 123000 s	600	0
1	1	First stage	1	WT5	02/09/2013	600	123000 - 123600 s	600	0
1	1	First stage	1	WT5	02/09/2013	600	123600 - 124200 s	498.6	101.4
1	1	First stage	1	WT5	02/09/2013	600	124200 - 124800 s	600	0
1	1	First stage	1	WT5	02/09/2013	600	124800 - 125400 s	469.3	130.7
1	1	First stage	1	WT5	02/09/2013	600	125400 - 126000 s	118.4	481.6
1	1	First stage	1	WT5	02/09/2013	600	126000 - 126600 s	282	317.9
1	1	First stage	1	WT5	02/09/2013	600	126600 - 127200 s	434	166
1	1	First stage	1	WT5	02/09/2013	600	127200 - 127800 s	482.9	117.1
1	1	First stage	1	WT5	02/09/2013	600	127800 - 128400 s	600	0
1	1	First stage	1	WT5	02/09/2013	600	128400 - 129000 s	448.2	151.8
1	1	First stage	1	WT5	02/09/2013	600	129000 - 129600 s	153.9	446.1
1	1	First stage	1	WT5	02/09/2013	600	129600 - 130200 s	243.1	356.9
1	1	First stage	1	WT5	02/09/2013	600	130200 - 130800 s	177.6	422.4
1	1	First stage	1	WT5	02/09/2013	600	130800 - 131400 s	34.3	565.7
1	1	First stage	1	WT5	02/09/2013	600	131400 - 132000 s	147.7	452.3
1	1	First stage	1	WT5	02/09/2013	600	132000 - 132600 s	47.3	552.7
1	1	First stage	1	WT5	02/09/2013	600	132600 - 133200 s	110.8	489.2
1	1	First stage	1	WT5	02/09/2013	600	133200 - 133800 s	7.3	592.7
1	1	First stage	1	WT5	02/09/2013	600	133800 - 134400 s	351.2	248.8
1	1	First stage	1	WT5	02/09/2013	600	134400 - 135000 s	322.7	277.3
1	1	First stage	1	WT5	02/09/2013	600	135000 - 135600 s	153.4	446.6
1	1	First stage	1	WT5	02/09/2013	600	135600 - 136200 s	214.7	385.3
1	1	First stage	1	WT5	02/09/2013	600	136200 - 136800 s	102.6	497.4
1	1	First stage	1	WT5	02/09/2013	600	136800 - 137400 s	297.1	302.9
1	1	First stage	1	WT5	02/09/2013	600	137400 - 138000 s	465.3	134.7
1	1	First stage	1	WT5	02/09/2013	600	138000 - 138600 s	199.2	400.8
1	1	First stage	1	WT5	02/09/2013	600	138600 - 139200 s	120.1	479.9
1	1	First stage	1	WT5	02/09/2013	600	139200 - 139800 s	111.3	488.7
1	1	First stage	1	WT5	02/09/2013	600	139800 - 140400 s	67.6	532.4
1	1	First stage	1	WT5	02/09/2013	600	140400 - 141000 s	52	548
1	1	First stage	1	WT5	02/09/2013	600	141000 - 141600 s	68.7	531.4
1	1	First stage	1	WT5	02/09/2013	600	141600 - 142200 s	23.4	576.6
1	1	First stage	1	WT5	02/09/2013	600	142200 - 142800 s	3.6	596.4
1	1	First stage	1	WT5	02/09/2013	600	142800 - 143400 s	153.4	446.6
1	1	First stage	1	WT5	02/09/2013	600	143400 - 144000 s	53.6	546.4
1	1	First stage	1	WT5	02/09/2013	600	144000 - 144600 s	264	336
1	1	First stage	1	WT5	02/09/2013	600	144600 - 145200 s	600	0
1	1	First stage	1	WT5	02/09/2013	600	145200 - 145800 s	600	0
1	1	First stage	1	WT5	02/09/2013	600	145800 - 146400 s	600	0
1	1	First stage	1	WT5	02/09/2013	600	146400 - 147000 s	600	0
1	1	First stage	1	WT5	02/09/2013	600	147000 - 147600 s	551.1	48.9
1	1	First stage	1	WT5	02/09/2013	600	147600 - 148200 s	213.5	386.5
1	1	First stage	1	WT5	02/09/2013	600	148200 - 148800 s	0.5	599.5
1	1	First stage	1	WT5	02/09/2013	600	148800 - 149400 s	32.8	567.2
1	1	First stage	1	WT5	02/09/2013	600	149400 - 150000 s	64.2	535.8
1	1	First stage	1	WT5	02/09/2013	600	150000 - 150600 s	66.3	533.7
1	1	First stage	1	WT5	02/09/2013	600	150600 - 151200 s	27.1	572.9
1	1	First stage	1	WT5	02/09/2013	600	151200 - 151800 s	54.6	545.4
1	1	First stage	1	WT5	02/09/2013	600	151800 - 152400 s	57.6	542.4
1	1	First stage	1	WT5	02/09/2013	600	152400 - 153000 s	75.3	524.7
1	1	First stage	1	WT5	02/09/2013	600	153000 - 153600 s	20.8	579.2
1	1	First stage	1	WT5	02/09/2013	600	153600 - 154200 s	125.7	474.3
1	1	First stage	1	WT5	02/09/2013	600	154200 - 154800 s	9.5	590.5
1	1	First stage	1	WT5	02/09/2013	600	154800 - 155400 s	39.6	560.4
1	1	First stage	1	WT5	02/09/2013	600	155400 - 156000 s	122.4	477.6
1	1	First stage	1	WT5	02/09/2013	600	156000 - 156600 s	474.4	125.7
1	1	First stage	1	WT5	02/09/2013	600	156600 - 157200 s	340.2	259.8
1	1	First stage	1	WT5	02/09/2013	600	157200 - 157800 s	96.9	503.1
1	1	First stage	1	WT5	02/09/2013	600	157800 - 158400 s	42.1	557.9
1	1	First stage	1	WT5	02/09/2013	600	158400 - 159000 s	75.7	524.3
1	1	First stage	1	WT5	02/09/2013	600	159000 - 159600 s	36	564
1	1	First stage	1	WT5	02/09/2013	600	159600 - 160200 s	74.7	525.3
1	1	First stage	1	WT5	02/09/2013	600	160200 - 160800 s	75.4	524.6
1	1	First stage	1	WT5	02/09/2013	600	160800 - 161400 s	4.4	595.6
1	1	First stage	1	WT5	02/09/2013	600	161400 - 162000 s	514.7	85.4
1	1	First stage	1	WT5	02/09/2013	600	162000 - 162600 s	600	0
1	1	First stage	1	WT5	02/09/2013	600	162600 - 163200 s	386.4	213.6
1	1	First stage	1	WT5	02/09/2013	600	163200 - 163800 s	18	582
1	1	First stage	1	WT5	02/09/2013	600	163800 - 164400 s	0	600
1	1	First stage	1	WT5	02/09/2013	600	164400 - 165000 s	60.9	539.1
1	1	First stage	1	WT5	02/09/2013	600	165000 - 165600 s	20.8	579.2
1	1	First stage	1	WT5	02/09/2013	600	165600 - 166200 s	80.3	519.8
1	1	First stage	1	WT5	02/09/2013	600	166200 - 166800 s	36.5	563.5
1	1	First stage	1	WT5	02/09/2013	600	166800 - 167400 s	92.2	507.8
1	1	First stage	1	WT5	02/09/2013	600	167400 - 168000 s	183.1	416.9
1	1	First stage	1	WT5	02/09/2013	600	168000 - 168600 s	565.9	34.1
1	1	First stage	1	WT5	02/09/2013	600	168600 - 169200 s	600	0
1	1	First stage	1	WT5	02/09/2013	600	169200 - 169800 s	146.5	453.5
1	1	First stage	1	WT5	02/09/2013	600	169800 - 170400 s	30.2	569.8
1	1	First stage	1	WT5	02/09/2013	600	170400 - 171000 s	147.6	452.4
1	1	First stage	1	WT5	02/09/2013	600	171000 - 171600 s	97.2	502.8
1	1	First stage	1	WT5	02/09/2013	600	171600 - 172200 s	237.9	362.1
1	1	First stage	1	WT5	02/09/2013	600	172200 - 172800 s	314	286.1
1	1	First stage	1	WT5	02/09/2013	600	172800 - 173400 s	600	0
1	1	First stage	1	WT5	02/09/2013	600	173400 - 174000 s	600	0
1	1	First stage	1	WT5	02/09/2013	600	174000 - 174600 s	394	206
1	1	First stage	1	WT5	02/09/2013	600	174600 - 175200 s	310.9	289.1
1	1	First stage	1	WT5	02/09/2013	600	175200 - 175800 s	600	0
1	1	First stage	1	WT5	02/09/2013	600	175800 - 176400 s	600	0
1	1	First stage	1	WT5	02/09/2013	600	176400 - 177000 s	256.7	343.3
1	1	First stage	1	WT5	02/09/2013	600	177000 - 177600 s	397.9	202.2
1	1	First stage	1	WT5	02/09/2013	600	177600 - 178200 s	574.4	25.6
1	1	First stage	1	WT5	02/09/2013	600	178200 - 178800 s	401.2	198.8
1	1	First stage	1	WT5	02/09/2013	600	178800 - 179400 s	600	0
1	1	First stage	1	WT5	02/09/2013	600	179400 - 180000 s	455.7	144.3
1	1	First stage	1	WT5	02/09/2013	600	180000 - 180600 s	600	0
1	1	First stage	1	WT5	02/09/2013	600	180600 - 181200 s	600	0
1	1	First stage	1	WT5	02/09/2013	600	181200 - 181800 s	600	0
1	1	First stage	1	WT5	02/09/2013	600	181800 - 182400 s	600	0
1	1	First stage	1	WT5	02/09/2013	600	182400 - 183000 s	600	0
1	1	First stage	1	WT5	02/09/2013	600	183000 - 183600 s	600	0
1	1	First stage	1	WT5	02/09/2013	600	183600 - 184200 s	496.3	103.7
1	1	First stage	1	WT5	02/09/2013	600	184200 - 184800 s	294.6	305.4
1	1	First stage	1	WT5	02/09/2013	600	184800 - 185400 s	600	0
1	1	First stage	1	WT5	02/09/2013	600	185400 - 186000 s	600	0
1	1	First stage	1	WT5	02/09/2013	600	186000 - 186600 s	600	0
1	1	First stage	1	WT5	02/09/2013	600	186600 - 187200 s	600	0
1	1	First stage	1	WT5	02/09/2013	600	187200 - 187800 s	506.4	93.6
1	1	First stage	1	WT5	02/09/2013	600	187800 - 188400 s	481.6	118.4
1	1	First stage	1	WT5	02/09/2013	600	188400 - 189000 s	77.2	522.8
1	1	First stage	1	WT5	02/09/2013	600	189000 - 189600 s	482.5	117.5
1	1	First stage	1	WT5	02/09/2013	600	189600 - 190200 s	600	0
1	1	First stage	1	WT5	02/09/2013	600	190200 - 190800 s	341.8	258.2
1	1	First stage	1	WT5	02/09/2013	600	190800 - 191400 s	141.5	458.6
1	1	First stage	1	WT5	02/09/2013	600	191400 - 192000 s	320.1	279.9
1	1	First stage	1	WT5	02/09/2013	600	192000 - 192600 s	399.2	200.8
1	1	First stage	1	WT5	02/09/2013	600	192600 - 193200 s	600	0
1	1	First stage	1	WT5	02/09/2013	600	193200 - 193800 s	600	0
1	1	First stage	1	WT5	02/09/2013	600	193800 - 194400 s	600	0
1	1	First stage	1	WT5	02/09/2013	600	194400 - 195000 s	563.6	36.5
1	1	First stage	1	WT5	02/09/2013	600	195000 - 195600 s	448.8	151.2
1	1	First stage	1	WT5	02/09/2013	600	195600 - 196200 s	224.2	375.8
1	1	First stage	1	WT5	02/09/2013	600	196200 - 196800 s	418.2	181.8
1	1	First stage	1	WT5	02/09/2013	600	196800 - 197400 s	312.7	287.3
1	1	First stage	1	WT5	02/09/2013	600	197400 - 198000 s	600	0
1	1	First stage	1	WT5	02/09/2013	600	198000 - 198600 s	283.7	316.3
1	1	First stage	1	WT5	02/09/2013	600	198600 - 199200 s	169.9	430.1
1	1	First stage	1	WT5	02/09/2013	600	199200 - 199800 s	322.3	277.7
1	1	First stage	1	WT5	02/09/2013	600	199800 - 200400 s	570.4	29.6
1	1	First stage	1	WT5	02/09/2013	600	200400 - 201000 s	485.9	114.1
1	1	First stage	1	WT5	02/09/2013	600	201000 - 201600 s	600	0
1	1	First stage	1	WT5	02/09/2013	600	201600 - 202200 s	438.7	161.3
1	1	First stage	1	WT5	02/09/2013	600	202200 - 202800 s	191	409
1	1	First stage	1	WT5	02/09/2013	600	202800 - 203400 s	325.7	274.3
1	1	First stage	1	WT5	02/09/2013	600	203400 - 204000 s	49.3	550.7
1	1	First stage	1	WT5	02/09/2013	600	204000 - 204600 s	564.7	35.3
1	1	First stage	1	WT5	02/09/2013	600	204600 - 205200 s	600	0
1	1	First stage	1	WT5	02/09/2013	600	205200 - 205800 s	600	0
1	1	First stage	1	WT5	02/09/2013	600	205800 - 206400 s	600	0
1	1	First stage	1	WT5	02/09/2013	600	206400 - 207000 s	471.5	128.5
1	1	First stage	1	WT5	02/09/2013	600	207000 - 207600 s	78.1	522
1	1	First stage	1	WT5	02/09/2013	600	207600 - 208200 s	182.4	417.6
1	1	First stage	1	WT5	02/09/2013	600	208200 - 208800 s	182.7	417.3
1	1	First stage	1	WT5	02/09/2013	600	208800 - 209400 s	600	0
1	1	First stage	1	WT5	02/09/2013	600	209400 - 210000 s	600	0
1	1	First stage	1	WT5	02/09/2013	600	210000 - 210600 s	600	0
1	1	First stage	1	WT5	02/09/2013	600	210600 - 211200 s	293.6	306.4
1	1	First stage	1	WT5	02/09/2013	600	211200 - 211800 s	223.1	376.9
1	1	First stage	1	WT5	02/09/2013	600	211800 - 212400 s	215.7	384.3
1	1	First stage	1	WT5	02/09/2013	600	212400 - 213000 s	205.3	394.7
1	1	First stage	1	WT5	02/09/2013	600	213000 - 213600 s	246.7	353.3
1	1	First stage	1	WT5	02/09/2013	600	213600 - 214200 s	418.2	181.8
1	1	First stage	1	WT5	02/09/2013	600	214200 - 214800 s	560.1	39.9
1	1	First stage	1	WT5	02/09/2013	600	214800 - 215400 s	367.9	232.1
1	1	First stage	1	WT5	02/09/2013	600	215400 - 216000 s	480.9	119.1
1	3	First stage	1	WT6	12/08/2013	600	0 - 600 secs.	494.6	105.4
1	3	First stage	1	WT6	12/08/2013	600	600 - 1200 secs.	307.7	292.3
1	3	First stage	1	WT6	12/08/2013	600	1200 - 1800 secs.	13.8	586.2
1	3	First stage	1	WT6	12/08/2013	600	1800 - 2400 secs.	447.9	152.1
1	3	First stage	1	WT6	12/08/2013	600	2400 - 3000 secs.	559.3	40.7
1	3	First stage	1	WT6	12/08/2013	600	3000 - 3600 secs.	596.3	3.7
1	3	First stage	1	WT6	12/08/2013	600	3600 - 4200 secs.	557.9	42.1
1	3	First stage	1	WT6	12/08/2013	600	4200 - 4800 secs.	447.2	152.8
1	3	First stage	1	WT6	12/08/2013	600	4800 - 5400 secs.	10.6	589.4
1	3	First stage	1	WT6	12/08/2013	600	5400 - 6000 secs.	410.3	189.7
1	3	First stage	1	WT6	12/08/2013	600	6000 - 6600 secs.	600	0
1	3	First stage	1	WT6	12/08/2013	600	6600 - 7200 secs.	600	0
1	3	First stage	1	WT6	12/08/2013	600	7200 - 7800 secs.	600	0
1	3	First stage	1	WT6	12/08/2013	600	7800 - 8400 secs.	600	0
1	3	First stage	1	WT6	12/08/2013	600	8400 - 9000 secs.	600	0
1	3	First stage	1	WT6	12/08/2013	600	9000 - 9600 secs.	600	0
1	3	First stage	1	WT6	12/08/2013	600	9600 - 10200 secs	600	0
1	3	First stage	1	WT6	12/08/2013	600	10200 - 10800 sec	600	0
1	3	First stage	1	WT6	12/08/2013	600	10800 - 11400 sec	600	0
1	3	First stage	1	WT6	12/08/2013	600	11400 - 12000 sec	600	0
1	3	First stage	1	WT6	12/08/2013	600	12000 - 12600 sec	520.3	79.7
1	3	First stage	1	WT6	12/08/2013	600	12600 - 13200 sec	291.3	308.7
1	3	First stage	1	WT6	12/08/2013	600	13200 - 13800 sec	474.3	125.7
1	3	First stage	1	WT6	12/08/2013	600	13800 - 14400 sec	600	0
1	3	First stage	1	WT6	12/08/2013	600	14400 - 15000 sec	600	0
1	3	First stage	1	WT6	12/08/2013	600	15000 - 15600 sec	314.1	285.9
1	3	First stage	1	WT6	12/08/2013	600	15600 - 16200 sec	327.1	272.9
1	3	First stage	1	WT6	12/08/2013	600	16200 - 16800 sec	67	533
1	3	First stage	1	WT6	12/08/2013	600	16800 - 17400 sec	450.8	149.2
1	3	First stage	1	WT6	12/08/2013	600	17400 - 18000 sec	600	0
1	3	First stage	1	WT6	12/08/2013	600	18000 - 18600 sec	518.3	81.7
1	3	First stage	1	WT6	12/08/2013	600	18600 - 19200 sec	233.6	366.4
1	3	First stage	1	WT6	12/08/2013	600	19200 - 19800 sec	128.4	471.6
1	3	First stage	1	WT6	12/08/2013	600	19800 - 20400 sec	15.6	584.4
1	3	First stage	1	WT6	12/08/2013	600	20400 - 21000 sec	0	600
1	3	First stage	1	WT6	12/08/2013	600	21000 - 21600 sec	0.5	599.5
1	3	First stage	1	WT6	12/08/2013	600	21600 - 22200 sec	63.3	536.7
1	3	First stage	1	WT6	12/08/2013	600	22200 - 22800 sec	8.9	591.1
1	3	First stage	1	WT6	12/08/2013	600	22800 - 23400 sec	55.4	544.6
1	3	First stage	1	WT6	12/08/2013	600	23400 - 24000 sec	226	374
1	3	First stage	1	WT6	12/08/2013	600	24000 - 24600 sec	600	0
1	3	First stage	1	WT6	12/08/2013	600	24600 - 25200 sec	600	0
1	3	First stage	1	WT6	12/08/2013	600	25200 - 25800 sec	600	0
1	3	First stage	1	WT6	12/08/2013	600	25800 - 26400 sec	460.7	139.3
1	3	First stage	1	WT6	12/08/2013	600	26400 - 27000 sec	0	600
1	3	First stage	1	WT6	12/08/2013	600	27000 - 27600 sec	39.6	560.4
1	3	First stage	1	WT6	12/08/2013	600	27600 - 28200 sec	0	600
1	3	First stage	1	WT6	12/08/2013	600	28200 - 28800 sec	0	600
1	3	First stage	1	WT6	12/08/2013	600	28800 - 29400 sec	61.4	538.6
1	3	First stage	1	WT6	12/08/2013	600	29400 - 30000 sec	97.5	502.5
1	3	First stage	1	WT6	12/08/2013	600	30000 - 30600 sec	44.5	555.5
1	3	First stage	1	WT6	12/08/2013	600	30600 - 31200 sec	0	600
1	3	First stage	1	WT6	12/08/2013	600	31200 - 31800 sec	259.4	340.6
1	3	First stage	1	WT6	12/08/2013	600	31800 - 32400 sec	600	0
1	3	First stage	1	WT6	12/08/2013	600	32400 - 33000 sec	19.1	580.9
1	3	First stage	1	WT6	12/08/2013	600	33000 - 33600 sec	43	557
1	3	First stage	1	WT6	12/08/2013	600	33600 - 34200 sec	5.3	594.7
1	3	First stage	1	WT6	12/08/2013	600	34200 - 34800 sec	47	553
1	3	First stage	1	WT6	12/08/2013	600	34800 - 35400 sec	53.3	546.7
1	3	First stage	1	WT6	12/08/2013	600	35400 - 36000 sec	237.2	362.8
1	3	First stage	1	WT6	12/08/2013	600	36000 - 36600 sec	105.7	494.3
1	3	First stage	1	WT6	12/08/2013	600	36600 - 37200 sec	0	600
1	3	First stage	1	WT6	12/08/2013	600	37200 - 37800 sec	50.7	549.3
1	3	First stage	1	WT6	12/08/2013	600	37800 - 38400 sec	38.8	561.2
1	3	First stage	1	WT6	12/08/2013	600	38400 - 39000 sec	10.9	589.1
1	3	First stage	1	WT6	12/08/2013	600	39000 - 39600 sec	16.1	583.9
1	3	First stage	1	WT6	12/08/2013	600	39600 - 40200 sec	16.6	583.4
1	3	First stage	1	WT6	12/08/2013	600	40200 - 40800 sec	33	567.1
1	3	First stage	1	WT6	12/08/2013	600	40800 - 41400 sec	383.5	216.5
1	3	First stage	1	WT6	12/08/2013	600	41400 - 42000 sec	549.8	50.2
1	3	First stage	1	WT6	12/08/2013	600	42000 - 42600 sec	7.3	592.7
1	3	First stage	1	WT6	12/08/2013	600	42600 - 43200 sec	119.8	480.2
1	3	First stage	1	WT6	12/08/2013	600	43200 - 43800 sec	0	600
1	3	First stage	1	WT6	12/08/2013	600	43800 - 44400 sec	7.3	592.7
1	3	First stage	1	WT6	12/08/2013	600	44400 - 45000 sec	0	600
1	3	First stage	1	WT6	12/08/2013	600	45000 - 45600 sec	57.2	542.8
1	3	First stage	1	WT6	12/08/2013	600	45600 - 46200 sec	0	600
1	3	First stage	1	WT6	12/08/2013	600	46200 - 46800 sec	1	599
1	3	First stage	1	WT6	12/08/2013	600	46800 - 47400 sec	0.5	599.5
1	3	First stage	1	WT6	12/08/2013	600	47400 - 48000 sec	19.8	580.2
1	3	First stage	1	WT6	12/08/2013	600	48000 - 48600 sec	441.4	158.6
1	3	First stage	1	WT6	12/08/2013	600	48600 - 49200 sec	407.1	192.9
1	3	First stage	1	WT6	12/08/2013	600	49200 - 49800 sec	0	600
1	3	First stage	1	WT6	12/08/2013	600	49800 - 50400 sec	5.4	594.6
1	3	First stage	1	WT6	12/08/2013	600	50400 - 51000 sec	46	554
1	3	First stage	1	WT6	12/08/2013	600	51000 - 51600 sec	30.2	569.8
1	3	First stage	1	WT6	12/08/2013	600	51600 - 52200 sec	7.3	592.7
1	3	First stage	1	WT6	12/08/2013	600	52200 - 52800 sec	0	600
1	3	First stage	1	WT6	12/08/2013	600	52800 - 53400 sec	0	600
1	3	First stage	1	WT6	12/08/2013	600	53400 - 54000 sec	0	600
1	3	First stage	1	WT6	12/08/2013	600	54000 - 54600 sec	38.5	561.5
1	3	First stage	1	WT6	12/08/2013	600	54600 - 55200 sec	0	600
1	3	First stage	1	WT6	12/08/2013	600	55200 - 55800 sec	8.8	591.2
1	3	First stage	1	WT6	12/08/2013	600	55800 - 56400 sec	0.5	599.5
1	3	First stage	1	WT6	12/08/2013	600	56400 - 57000 sec	1	599
1	3	First stage	1	WT6	12/08/2013	600	57000 - 57600 sec	93.1	506.9
1	3	First stage	1	WT6	12/08/2013	600	57600 - 58200 sec	22.9	577.1
1	3	First stage	1	WT6	12/08/2013	600	58200 - 58800 sec	3.1	596.9
1	3	First stage	1	WT6	12/08/2013	600	58800 - 59400 sec	16.6	583.4
1	3	First stage	1	WT6	12/08/2013	600	59400 - 60000 sec	0	600
1	3	First stage	1	WT6	12/08/2013	600	60000 - 60600 sec	4.2	595.8
1	3	First stage	1	WT6	12/08/2013	600	60600 - 61200 sec	33.3	566.7
1	3	First stage	1	WT6	12/08/2013	600	61200 - 61800 sec	35.9	564.1
1	3	First stage	1	WT6	12/08/2013	600	61800 - 62400 sec	34.5	565.5
1	3	First stage	1	WT6	12/08/2013	600	62400 - 63000 sec	3.6	596.4
1	3	First stage	1	WT6	12/08/2013	600	63000 - 63600 sec	146.4	453.6
1	3	First stage	1	WT6	12/08/2013	600	63600 - 64200 sec	1	599
1	3	First stage	1	WT6	12/08/2013	600	64200 - 64800 sec	0	600
1	3	First stage	1	WT6	12/08/2013	600	64800 - 65400 sec	9.4	590.6
1	3	First stage	1	WT6	12/08/2013	600	65400 - 66000 sec	453.2	146.8
1	3	First stage	1	WT6	12/08/2013	600	66000 - 66600 sec	361.5	238.5
1	3	First stage	1	WT6	12/08/2013	600	66600 - 67200 sec	172.5	427.5
1	3	First stage	1	WT6	12/08/2013	600	67200 - 67800 sec	343.5	256.5
1	3	First stage	1	WT6	12/08/2013	600	67800 - 68400 sec	373.3	226.7
1	3	First stage	1	WT6	12/08/2013	600	68400 - 69000 sec	18.2	581.8
1	3	First stage	1	WT6	12/08/2013	600	69000 - 69600 sec	301.3	298.7
1	3	First stage	1	WT6	12/08/2013	600	69600 - 70200 sec	15.2	584.8
1	3	First stage	1	WT6	12/08/2013	600	70200 - 70800 sec	0.5	599.5
1	3	First stage	1	WT6	12/08/2013	600	70800 - 71400 sec	0	600
1	3	First stage	1	WT6	12/08/2013	600	71400 - 72000 sec	0	600
1	3	First stage	1	WT6	12/08/2013	600	72000 - 72600 sec	9.6	590.4
1	3	First stage	1	WT6	12/08/2013	600	72600 - 73200 sec	181	419
1	3	First stage	1	WT6	12/08/2013	600	73200 - 73800 sec	36.4	563.6
1	3	First stage	1	WT6	12/08/2013	600	73800 - 74400 sec	2.6	597.4
1	3	First stage	1	WT6	12/08/2013	600	74400 - 75000 sec	0.5	599.5
1	3	First stage	1	WT6	12/08/2013	600	75000 - 75600 sec	54.1	545.9
1	3	First stage	1	WT6	12/08/2013	600	75600 - 76200 sec	2.6	597.4
1	3	First stage	1	WT6	12/08/2013	600	76200 - 76800 sec	218.6	381.5
1	3	First stage	1	WT6	12/08/2013	600	76800 - 77400 sec	600	0
1	3	First stage	1	WT6	12/08/2013	600	77400 - 78000 sec	600	0
1	3	First stage	1	WT6	12/08/2013	600	78000 - 78600 sec	321	279
1	3	First stage	1	WT6	12/08/2013	600	78600 - 79200 sec	497.7	102.4
1	3	First stage	1	WT6	12/08/2013	600	79200 - 79800 sec	493.6	106.4
1	3	First stage	1	WT6	12/08/2013	600	79800 - 80400 sec	424.7	175.4
1	3	First stage	1	WT6	12/08/2013	600	80400 - 81000 sec	22.5	577.5
1	3	First stage	1	WT6	12/08/2013	600	81000 - 81600 sec	0	600
1	3	First stage	1	WT6	12/08/2013	600	81600 - 82200 sec	0	600
1	3	First stage	1	WT6	12/08/2013	600	82200 - 82800 sec	2.1	597.9
1	3	First stage	1	WT6	12/08/2013	600	82800 - 83400 sec	525.1	74.9
1	3	First stage	1	WT6	12/08/2013	600	83400 - 84000 sec	600	0
1	3	First stage	1	WT6	12/08/2013	600	84000 - 84600 sec	255.6	344.4
1	3	First stage	1	WT6	12/08/2013	600	84600 - 85200 sec	296.1	303.9
1	3	First stage	1	WT6	12/08/2013	600	85200 - 85800 sec	439.8	160.2
1	3	First stage	1	WT6	12/08/2013	600	85800 - 86400 sec	117.6	482.4
1	3	First stage	1	WT6	12/08/2013	600	86400 - 87000 sec	600	0
1	3	First stage	1	WT6	12/08/2013	600	87000 - 87600 sec	488.8	111.2
1	3	First stage	1	WT6	12/08/2013	600	87600 - 88200 sec	600	0
1	3	First stage	1	WT6	12/08/2013	600	88200 - 88800 sec	600	0
1	3	First stage	1	WT6	12/08/2013	600	88800 - 89400 sec	600	0
1	3	First stage	1	WT6	12/08/2013	600	89400 - 90000 sec	600	0
1	3	First stage	1	WT6	12/08/2013	600	90000 - 90600 sec	600	0
1	3	First stage	1	WT6	12/08/2013	600	90600 - 91200 sec	600	0
1	3	First stage	1	WT6	12/08/2013	600	91200 - 91800 sec	600	0
1	3	First stage	1	WT6	12/08/2013	600	91800 - 92400 sec	600	0
1	3	First stage	1	WT6	12/08/2013	600	92400 - 93000 sec	600	0
1	3	First stage	1	WT6	12/08/2013	600	93000 - 93600 sec	600	0
1	3	First stage	1	WT6	12/08/2013	600	93600 - 94200 sec	406.8	193.2
1	3	First stage	1	WT6	12/08/2013	600	94200 - 94800 sec	40.2	559.8
1	3	First stage	1	WT6	12/08/2013	600	94800 - 95400 sec	7.6	592.4
1	3	First stage	1	WT6	12/08/2013	600	95400 - 96000 sec	25.5	574.5
1	3	First stage	1	WT6	12/08/2013	600	96000 - 96600 sec	180.8	419.2
1	3	First stage	1	WT6	12/08/2013	600	96600 - 97200 sec	600	0
1	3	First stage	1	WT6	12/08/2013	600	97200 - 97800 sec	600	0
1	3	First stage	1	WT6	12/08/2013	600	97800 - 98400 sec	600	0
1	3	First stage	1	WT6	12/08/2013	600	98400 - 99000 sec	600	0
1	3	First stage	1	WT6	12/08/2013	600	99000 - 99600 sec	600	0
1	3	First stage	1	WT6	12/08/2013	600	99600 - 100200 se	600	0
1	3	First stage	1	WT6	12/08/2013	600	100200 - 100800 s	600	0
1	3	First stage	1	WT6	12/08/2013	600	100800 - 101400 s	600	0
1	3	First stage	1	WT6	12/08/2013	600	101400 - 102000 s	600	0
1	3	First stage	1	WT6	12/08/2013	600	102000 - 102600 s	600	0
1	3	First stage	1	WT6	12/08/2013	600	102600 - 103200 s	485.4	114.6
1	3	First stage	1	WT6	12/08/2013	600	103200 - 103800 s	505.6	94.4
1	3	First stage	1	WT6	12/08/2013	600	103800 - 104400 s	400.1	199.9
1	3	First stage	1	WT6	12/08/2013	600	104400 - 105000 s	215.8	384.2
1	3	First stage	1	WT6	12/08/2013	600	105000 - 105600 s	249.9	350.1
1	3	First stage	1	WT6	12/08/2013	600	105600 - 106200 s	136.2	463.8
1	3	First stage	1	WT6	12/08/2013	600	106200 - 106800 s	140.1	460
1	3	First stage	1	WT6	12/08/2013	600	106800 - 107400 s	75.2	524.8
1	3	First stage	1	WT6	12/08/2013	600	107400 - 108000 s	7.8	592.2
1	3	First stage	1	WT6	12/08/2013	600	108000 - 108600 s	48.1	551.9
1	3	First stage	1	WT6	12/08/2013	600	108600 - 109200 s	67.8	532.2
1	3	First stage	1	WT6	12/08/2013	600	109200 - 109800 s	50.2	549.8
1	3	First stage	1	WT6	12/08/2013	600	109800 - 110400 s	274.3	325.7
1	3	First stage	1	WT6	12/08/2013	600	110400 - 111000 s	600	0
1	3	First stage	1	WT6	12/08/2013	600	111000 - 111600 s	349.6	250.4
1	3	First stage	1	WT6	12/08/2013	600	111600 - 112200 s	81	519
1	3	First stage	1	WT6	12/08/2013	600	112200 - 112800 s	37.7	562.3
1	3	First stage	1	WT6	12/08/2013	600	112800 - 113400 s	4.2	595.8
1	3	First stage	1	WT6	12/08/2013	600	113400 - 114000 s	47.1	552.9
1	3	First stage	1	WT6	12/08/2013	600	114000 - 114600 s	191	409
1	3	First stage	1	WT6	12/08/2013	600	114600 - 115200 s	102.8	497.2
1	3	First stage	1	WT6	12/08/2013	600	115200 - 115800 s	600	0
1	3	First stage	1	WT6	12/08/2013	600	115800 - 116400 s	449.8	150.2
1	3	First stage	1	WT6	12/08/2013	600	116400 - 117000 s	21.8	578.2
1	3	First stage	1	WT6	12/08/2013	600	117000 - 117600 s	12.2	587.8
1	3	First stage	1	WT6	12/08/2013	600	117600 - 118200 s	1	599
1	3	First stage	1	WT6	12/08/2013	600	118200 - 118800 s	56.9	543.1
1	3	First stage	1	WT6	12/08/2013	600	118800 - 119400 s	0	600
[truncated: 1,241 more rows]

## Sheet: Fig1 A raw data WT 405nm pulse 
Animal	Stage	Trial	Apparatus	Date	Duration	Segment of test	Time mobile	Time immobile
1	First stage	1	WT4	02/11/2014	600	0 - 600 secs.	600	0
1	First stage	1	WT4	02/11/2014	600	600 - 1200 secs.	600	0
1	First stage	1	WT4	02/11/2014	600	1200 - 1800 secs.	348.41	251.59
1	First stage	1	WT4	02/11/2014	600	1800 - 2400 secs.	377.797	222.203
1	First stage	1	WT4	02/11/2014	600	2400 - 3000 secs.	600	0
1	First stage	1	WT4	02/11/2014	600	3000 - 3600 secs.	600	0
1	First stage	1	WT4	02/11/2014	600	3600 - 4200 secs.	597.422	2.57776
1	First stage	1	WT4	02/11/2014	600	4200 - 4800 secs.	0	600
1	First stage	1	WT4	02/11/2014	600	4800 - 5400 secs.	37.6353	562.365
1	First stage	1	WT4	02/11/2014	600	5400 - 6000 secs.	23.9216	576.078
1	First stage	1	WT4	02/11/2014	600	6000 - 6600 secs.	28.8709	571.129
1	First stage	1	WT4	02/11/2014	600	6600 - 7200 secs.	365.217	234.783
1	First stage	1	WT4	02/11/2014	600	7200 - 7800 secs.	112.184	487.816
1	First stage	1	WT4	02/11/2014	600	7800 - 8400 secs.	555.869	44.1313
1	First stage	1	WT4	02/11/2014	600	8400 - 9000 secs.	600	0
1	First stage	1	WT4	02/11/2014	600	9000 - 9600 secs.	600	0
1	First stage	1	WT4	02/11/2014	600	9600 - 10200 secs	600	0
1	First stage	1	WT4	02/11/2014	600	10200 - 10800 sec	600	0
2	First stage	1	WT3	02/11/2014	600	0 - 600 secs.	600	0
2	First stage	1	WT3	02/11/2014	600	600 - 1200 secs.	554.8	45.2
2	First stage	1	WT3	02/11/2014	600	1200 - 1800 secs.	553.8	46.2
2	First stage	1	WT3	02/11/2014	600	1800 - 2400 secs.	464.9	135.1
2	First stage	1	WT3	02/11/2014	600	2400 - 3000 secs.	600	0
2	First stage	1	WT3	02/11/2014	600	3000 - 3600 secs.	600	0
2	First stage	1	WT3	02/11/2014	600	3600 - 4200 secs.	553	47
2	First stage	1	WT3	02/11/2014	600	4200 - 4800 secs.	249.3	350.7
2	First stage	1	WT3	02/11/2014	600	4800 - 5400 secs.	1	599
2	First stage	1	WT3	02/11/2014	600	5400 - 6000 secs.	7	593
2	First stage	1	WT3	02/11/2014	600	6000 - 6600 secs.	79	521
2	First stage	1	WT3	02/11/2014	600	6600 - 7200 secs.	230.3	369.7
2	First stage	1	WT3	02/11/2014	600	7200 - 7800 secs.	513.8	86.2
2	First stage	1	WT3	02/11/2014	600	7800 - 8400 secs.	174.2	425.8
2	First stage	1	WT3	02/11/2014	600	8400 - 9000 secs.	459.5	140.5
2	First stage	1	WT3	02/11/2014	600	9000 - 9600 secs.	600	0
2	First stage	1	WT3	02/11/2014	600	9600 - 10200 secs	600	0
2	First stage	1	WT3	02/11/2014	600	10200 - 10800 sec	600	0
4	First stage	1	WT1	02/11/2014	600	0 - 600 secs.	600	0
4	First stage	1	WT1	02/11/2014	600	600 - 1200 secs.	488.203	111.797
4	First stage	1	WT1	02/11/2014	600	1200 - 1800 secs.	501.654	98.3462
4	First stage	1	WT1	02/11/2014	600	1800 - 2400 secs.	600	0
4	First stage	1	WT1	02/11/2014	600	2400 - 3000 secs.	600	0
4	First stage	1	WT1	02/11/2014	600	3000 - 3600 secs.	600	0
4	First stage	1	WT1	02/11/2014	600	3600 - 4200 secs.	600	0
4	First stage	1	WT1	02/11/2014	600	4200 - 4800 secs.	45.645	554.355
4	First stage	1	WT1	02/11/2014	600	4800 - 5400 secs.	0	600
4	First stage	1	WT1	02/11/2014	600	5400 - 6000 secs.	11.6869	588.313
4	First stage	1	WT1	02/11/2014	600	6000 - 6600 secs.	236.163	363.837
4	First stage	1	WT1	02/11/2014	600	6600 - 7200 secs.	79.6031	520.397
4	First stage	1	WT1	02/11/2014	600	7200 - 7800 secs.	26.7916	573.208
4	First stage	1	WT1	02/11/2014	600	7800 - 8400 secs.	472.437	127.563
4	First stage	1	WT1	02/11/2014	600	8400 - 9000 secs.	600	0
4	First stage	1	WT1	02/11/2014	600	9000 - 9600 secs.	600	0
4	First stage	1	WT1	02/11/2014	600	9600 - 10200 secs	600	0
4	First stage	1	WT1	02/11/2014	600	10200 - 10800 sec	600	0
3	First stage	1	WT2	02/11/2014	600	0 - 600 secs.	530.6	69.4
3	First stage	1	WT2	02/11/2014	600	600 - 1200 secs.	600	0
3	First stage	1	WT2	02/11/2014	600	1200 - 1800 secs.	446.4	153.6
3	First stage	1	WT2	02/11/2014	600	1800 - 2400 secs.	553.6	46.4
3	First stage	1	WT2	02/11/2014	600	2400 - 3000 secs.	600	0
3	First stage	1	WT2	02/11/2014	600	3000 - 3600 secs.	475.2	124.8
3	First stage	1	WT2	02/11/2014	600	3600 - 4200 secs.	358.4	241.6
3	First stage	1	WT2	02/11/2014	600	4200 - 4800 secs.	39.4	560.6
3	First stage	1	WT2	02/11/2014	600	4800 - 5400 secs.	5	595
3	First stage	1	WT2	02/11/2014	600	5400 - 6000 secs.	0	600
3	First stage	1	WT2	02/11/2014	600	6000 - 6600 secs.	311	289
3	First stage	1	WT2	02/11/2014	600	6600 - 7200 secs.	52.2	547.8
3	First stage	1	WT2	02/11/2014	600	7200 - 7800 secs.	558.2	41.8
3	First stage	1	WT2	02/11/2014	600	7800 - 8400 secs.	481.9	118.1
3	First stage	1	WT2	02/11/2014	600	8400 - 9000 secs.	537.8	62.2
3	First stage	1	WT2	02/11/2014	600	9000 - 9600 secs.	600	0
3	First stage	1	WT2	02/11/2014	600	9600 - 10200 secs	600	0
3	First stage	1	WT2	02/11/2014	600	10200 - 10800 sec	558.8	41.2
5	First stage	1	WT5	02/11/2014	600	0 - 600 secs.	600	0
5	First stage	1	WT5	02/11/2014	600	600 - 1200 secs.	507.793	92.2068
5	First stage	1	WT5	02/11/2014	600	1200 - 1800 secs.	600	0
5	First stage	1	WT5	02/11/2014	600	1800 - 2400 secs.	449.126	150.874
5	First stage	1	WT5	02/11/2014	600	2400 - 3000 secs.	600	0
5	First stage	1	WT5	02/11/2014	600	3000 - 3600 secs.	577.713	22.287
5	First stage	1	WT5	02/11/2014	600	3600 - 4200 secs.	400.182	199.818
5	First stage	1	WT5	02/11/2014	600	4200 - 4800 secs.	11.9082	588.092
5	First stage	1	WT5	02/11/2014	600	4800 - 5400 secs.	0	600
5	First stage	1	WT5	02/11/2014	600	5400 - 6000 secs.	52.2214	547.779
5	First stage	1	WT5	02/11/2014	600	6000 - 6600 secs.	59.3227	540.677
5	First stage	1	WT5	02/11/2014	600	6600 - 7200 secs.	131.974	468.026
5	First stage	1	WT5	02/11/2014	600	7200 - 7800 secs.	357.902	242.098
5	First stage	1	WT5	02/11/2014	600	7800 - 8400 secs.	600	0
5	First stage	1	WT5	02/11/2014	600	8400 - 9000 secs.	600	0
5	First stage	1	WT5	02/11/2014	600	9000 - 9600 secs.	600	0
5	First stage	1	WT5	02/11/2014	600	9600 - 10200 secs	600	0
5	First stage	1	WT5	02/11/2014	600	10200 - 10800 sec	600	0
6	First stage	1	WT6	02/11/2014	600	0 - 600 secs.	600	0
6	First stage	1	WT6	02/11/2014	600	600 - 1200 secs.	520.45	79.5496
6	First stage	1	WT6	02/11/2014	600	1200 - 1800 secs.	600	0
6	First stage	1	WT6	02/11/2014	600	1800 - 2400 secs.	600	0
6	First stage	1	WT6	02/11/2014	600	2400 - 3000 secs.	600	0
6	First stage	1	WT6	02/11/2014	600	3000 - 3600 secs.	350.672	249.328
6	First stage	1	WT6	02/11/2014	600	3600 - 4200 secs.	194.842	405.158
6	First stage	1	WT6	02/11/2014	600	4200 - 4800 secs.	25.8264	574.174
6	First stage	1	WT6	02/11/2014	600	4800 - 5400 secs.	112.568	487.432
6	First stage	1	WT6	02/11/2014	600	5400 - 6000 secs.	60.9154	539.085
6	First stage	1	WT6	02/11/2014	600	6000 - 6600 secs.	205.957	394.043
6	First stage	1	WT6	02/11/2014	600	6600 - 7200 secs.	290.084	309.916
6	First stage	1	WT6	02/11/2014	600	7200 - 7800 secs.	506.72	93.2801
6	First stage	1	WT6	02/11/2014	600	7800 - 8400 secs.	580.821	19.1791
6	First stage	1	WT6	02/11/2014	600	8400 - 9000 secs.	600	0
6	First stage	1	WT6	02/11/2014	600	9000 - 9600 secs.	600	0
6	First stage	1	WT6	02/11/2014	600	9600 - 10200 secs	600	0
6	First stage	1	WT6	02/11/2014	600	10200 - 10800 sec	600	0
8	First stage	1	WT7	02/11/2014	600	0 - 600 secs.	600	0
8	First stage	1	WT7	02/11/2014	600	600 - 1200 secs.	600	0
8	First stage	1	WT7	02/11/2014	600	1200 - 1800 secs.	558.624	41.3759
8	First stage	1	WT7	02/11/2014	600	1800 - 2400 secs.	600	0
8	First stage	1	WT7	02/11/2014	600	2400 - 3000 secs.	600	0
8	First stage	1	WT7	02/11/2014	600	3000 - 3600 secs.	600	0
8	First stage	1	WT7	02/11/2014	600	3600 - 4200 secs.	473.668	126.332
8	First stage	1	WT7	02/11/2014	600	4200 - 4800 secs.	59.1084	540.892
8	First stage	1	WT7	02/11/2014	600	4800 - 5400 secs.	0	600
8	First stage	1	WT7	02/11/2014	600	5400 - 6000 secs.	161.396	438.604
8	First stage	1	WT7	02/11/2014	600	6000 - 6600 secs.	4.909	595.091
8	First stage	1	WT7	02/11/2014	600	6600 - 7200 secs.	112.206	487.794
8	First stage	1	WT7	02/11/2014	600	7200 - 7800 secs.	390.816	209.184
8	First stage	1	WT7	02/11/2014	600	7800 - 8400 secs.	600	0
8	First stage	1	WT7	02/11/2014	600	8400 - 9000 secs.	600	0
8	First stage	1	WT7	02/11/2014	600	9000 - 9600 secs.	600	0
8	First stage	1	WT7	02/11/2014	600	9600 - 10200 secs	600	0
8	First stage	1	WT7	02/11/2014	600	10200 - 10800 sec	600	0
7	First stage	1	WT8	02/11/2014	600	0 - 600 secs.	600	0
7	First stage	1	WT8	02/11/2014	600	600 - 1200 secs.	600	0
7	First stage	1	WT8	02/11/2014	600	1200 - 1800 secs.	600	0
7	First stage	1	WT8	02/11/2014	600	1800 - 2400 secs.	600	0
7	First stage	1	WT8	02/11/2014	600	2400 - 3000 secs.	487.361	112.639
7	First stage	1	WT8	02/11/2014	600	3000 - 3600 secs.	19.563	580.437
7	First stage	1	WT8	02/11/2014	600	3600 - 4200 secs.	512.773	87.2269
7	First stage	1	WT8	02/11/2014	600	4200 - 4800 secs.	178.79	421.21
7	First stage	1	WT8	02/11/2014	600	4800 - 5400 secs.	1.0084	598.992
7	First stage	1	WT8	02/11/2014	600	5400 - 6000 secs.	36.9076	563.092
7	First stage	1	WT8	02/11/2014	600	6000 - 6600 secs.	0	600
7	First stage	1	WT8	02/11/2014	600	6600 - 7200 secs.	187.059	412.941
7	First stage	1	WT8	02/11/2014	600	7200 - 7800 secs.	600	0
7	First stage	1	WT8	02/11/2014	600	7800 - 8400 secs.	600	0
7	First stage	1	WT8	02/11/2014	600	8400 - 9000 secs.	600	0
7	First stage	1	WT8	02/11/2014	600	9000 - 9600 secs.	600	0
7	First stage	1	WT8	02/11/2014	600	9600 - 10200 secs	600	0
7	First stage	1	WT8	02/11/2014	600	10200 - 10800 sec	600	0

## Sheet: Fig1A raw data WT 530nm pulse
Test	Animal	Stage	Trial	Apparatus	Date	Duration	Segment of test	Time mobile	Time immobile
5	5	First stage	1	WT1	26/09/2013	600	0 - 600 secs.	554.4	45.7
5	5	First stage	1	WT1	26/09/2013	600	600 - 1200 secs.	462.3	137.7
5	5	First stage	1	WT1	26/09/2013	600	1200 - 1800 secs.	580.1	19.9
5	5	First stage	1	WT1	26/09/2013	600	1800 - 2400 secs.	600	0
5	5	First stage	1	WT1	26/09/2013	600	2400 - 3000 secs.	600	0
5	5	First stage	1	WT1	26/09/2013	600	3000 - 3600 secs.	181.4	418.6
5	5	First stage	1	WT1	26/09/2013	600	3600 - 4200 secs.	1.6	598.4
5	5	First stage	1	WT1	26/09/2013	600	4200 - 4800 secs.	295.5	304.5
5	5	First stage	1	WT1	26/09/2013	600	4800 - 5400 secs.	475.2	124.8
5	5	First stage	1	WT1	26/09/2013	600	5400 - 6000 secs.	115.9	484.1
5	5	First stage	1	WT1	26/09/2013	600	6000 - 6600 secs.	389.3	210.7
5	5	First stage	1	WT1	26/09/2013	600	6600 - 7200 secs.	445.6	154.4
5	5	First stage	1	WT1	26/09/2013	600	7200 - 7800 secs.	167	433
5	5	First stage	1	WT1	26/09/2013	600	7800 - 8400 secs.	454.4	145.6
5	5	First stage	1	WT1	26/09/2013	600	8400 - 9000 secs.	600	0
5	5	First stage	1	WT1	26/09/2013	600	9000 - 9600 secs.	600	0
5	5	First stage	1	WT1	26/09/2013	600	9600 - 10200 secs	600	0
5	5	First stage	1	WT1	26/09/2013	600	10200 - 10800 sec	248.9	351.1
5	5	First stage	1	WT1	26/09/2013	600	10800 - 11400 sec	37.5	562.5
5	5	First stage	1	WT1	26/09/2013	600	11400 - 12000 sec	127.8	472.2
5	5	First stage	1	WT1	26/09/2013	600	12000 - 12600 sec	143.4	456.6
5	5	First stage	1	WT1	26/09/2013	600	12600 - 13200 sec	57.2	542.8
5	5	First stage	1	WT1	26/09/2013	600	13200 - 13800 sec	403	197
5	5	First stage	1	WT1	26/09/2013	600	13800 - 14400 sec	600	0
5	5	First stage	1	WT1	26/09/2013	600	14400 - 15000 sec	600	0
5	5	First stage	1	WT1	26/09/2013	600	15000 - 15600 sec	511.6	88.4
5	5	First stage	1	WT1	26/09/2013	600	15600 - 16200 sec	149.7	450.3
5	5	First stage	1	WT1	26/09/2013	600	16200 - 16800 sec	24.7	575.3
5	5	First stage	1	WT1	26/09/2013	600	16800 - 17400 sec	351	249
5	5	First stage	1	WT1	26/09/2013	600	17400 - 18000 sec	600	0
5	5	First stage	1	WT1	26/09/2013	600	18000 - 18600 sec	380	220
5	5	First stage	1	WT1	26/09/2013	600	18600 - 19200 sec	600	0
5	5	First stage	1	WT1	26/09/2013	600	19200 - 19800 sec	557.4	42.6
5	5	First stage	1	WT1	26/09/2013	600	19800 - 20400 sec	600	0
5	5	First stage	1	WT1	26/09/2013	600	20400 - 21000 sec	600	0
5	5	First stage	1	WT1	26/09/2013	600	21000 - 21600 sec	212	388
5	5	First stage	1	WT1	26/09/2013	600	21600 - 22200 sec	29.6	570.4
5	5	First stage	1	WT1	26/09/2013	600	22200 - 22800 sec	130.6	469.4
5	5	First stage	1	WT1	26/09/2013	600	22800 - 23400 sec	21.7	578.3
5	5	First stage	1	WT1	26/09/2013	600	23400 - 24000 sec	104.6	495.5
5	5	First stage	1	WT1	26/09/2013	600	24000 - 24600 sec	600	0
5	5	First stage	1	WT1	26/09/2013	600	24600 - 25200 sec	600	0
5	5	First stage	1	WT1	26/09/2013	600	25200 - 25800 sec	600	0
5	5	First stage	1	WT1	26/09/2013	600	25800 - 26400 sec	600	0
5	5	First stage	1	WT1	26/09/2013	600	26400 - 27000 sec	600	0
5	5	First stage	1	WT1	26/09/2013	600	27000 - 27600 sec	552.7	47.3
5	5	First stage	1	WT1	26/09/2013	600	27600 - 28200 sec	191.1	408.9
5	5	First stage	1	WT1	26/09/2013	600	28200 - 28800 sec	453.4	146.6
5	5	First stage	1	WT1	26/09/2013	600	28800 - 29400 sec	232	368
5	5	First stage	1	WT1	26/09/2013	600	29400 - 30000 sec	55.2	544.8
5	5	First stage	1	WT1	26/09/2013	600	30000 - 30600 sec	337.3	262.7
5	5	First stage	1	WT1	26/09/2013	600	30600 - 31200 sec	25.8	574.2
5	5	First stage	1	WT1	26/09/2013	600	31200 - 31800 sec	420.9	179.1
5	5	First stage	1	WT1	26/09/2013	600	31800 - 32400 sec	600	0
5	5	First stage	1	WT1	26/09/2013	600	32400 - 33000 sec	554.6	45.4
5	5	First stage	1	WT1	26/09/2013	600	33000 - 33600 sec	600	0
5	5	First stage	1	WT1	26/09/2013	600	33600 - 34200 sec	600	0
5	5	First stage	1	WT1	26/09/2013	600	34200 - 34800 sec	589.2	10.9
5	5	First stage	1	WT1	26/09/2013	600	34800 - 35400 sec	324.4	275.6
5	5	First stage	1	WT1	26/09/2013	600	35400 - 36000 sec	44	556
5	5	First stage	1	WT1	26/09/2013	600	36000 - 36600 sec	148	452.1
5	5	First stage	1	WT1	26/09/2013	600	36600 - 37200 sec	38.6	561.4
5	5	First stage	1	WT1	26/09/2013	600	37200 - 37800 sec	137.3	462.7
5	5	First stage	1	WT1	26/09/2013	600	37800 - 38400 sec	600	0
5	5	First stage	1	WT1	26/09/2013	600	38400 - 39000 sec	600	0
5	5	First stage	1	WT1	26/09/2013	600	39000 - 39600 sec	363.9	236.1
5	5	First stage	1	WT1	26/09/2013	600	39600 - 40200 sec	313.5	286.6
5	5	First stage	1	WT1	26/09/2013	600	40200 - 40800 sec	33.7	566.3
5	5	First stage	1	WT1	26/09/2013	600	40800 - 41400 sec	122.3	477.7
5	5	First stage	1	WT1	26/09/2013	600	41400 - 42000 sec	511	89
5	5	First stage	1	WT1	26/09/2013	600	42000 - 42600 sec	600	0
5	5	First stage	1	WT1	26/09/2013	600	42600 - 43200 sec	600	0
5	5	First stage	1	WT1	26/09/2013	600	43200 - 43800 sec	82.6	517.4
5	5	First stage	1	WT1	26/09/2013	600	43800 - 44400 sec	148.5	451.5
5	5	First stage	1	WT1	26/09/2013	600	44400 - 45000 sec	212.8	387.3
5	5	First stage	1	WT1	26/09/2013	600	45000 - 45600 sec	0	600
5	5	First stage	1	WT1	26/09/2013	600	45600 - 46200 sec	45.9	554.1
5	5	First stage	1	WT1	26/09/2013	600	46200 - 46800 sec	133.3	466.7
5	5	First stage	1	WT1	26/09/2013	600	46800 - 47400 sec	402.4	197.6
5	5	First stage	1	WT1	26/09/2013	600	47400 - 48000 sec	14.1	585.9
5	5	First stage	1	WT1	26/09/2013	600	48000 - 48600 sec	76.4	523.7
5	5	First stage	1	WT1	26/09/2013	600	48600 - 49200 sec	69.8	530.2
5	5	First stage	1	WT1	26/09/2013	600	49200 - 49800 sec	447.5	152.5
5	5	First stage	1	WT1	26/09/2013	600	49800 - 50400 sec	35.4	564.6
5	5	First stage	1	WT1	26/09/2013	600	50400 - 51000 sec	9.4	590.6
5	5	First stage	1	WT1	26/09/2013	600	51000 - 51600 sec	53.1	546.9
5	5	First stage	1	WT1	26/09/2013	600	51600 - 52200 sec	16.6	583.4
5	5	First stage	1	WT1	26/09/2013	600	52200 - 52800 sec	44.3	555.7
5	5	First stage	1	WT1	26/09/2013	600	52800 - 53400 sec	43.9	556.1
5	5	First stage	1	WT1	26/09/2013	600	53400 - 54000 sec	26.7	573.3
5	5	First stage	1	WT1	26/09/2013	600	54000 - 54600 sec	5.2	594.8
5	5	First stage	1	WT1	26/09/2013	600	54600 - 55200 sec	0	600
5	5	First stage	1	WT1	26/09/2013	600	55200 - 55800 sec	380.8	219.2
5	5	First stage	1	WT1	26/09/2013	600	55800 - 56400 sec	600	0
5	5	First stage	1	WT1	26/09/2013	600	56400 - 57000 sec	483.2	116.8
5	5	First stage	1	WT1	26/09/2013	600	57000 - 57600 sec	600	0
5	5	First stage	1	WT1	26/09/2013	600	57600 - 58200 sec	229.3	370.7
5	5	First stage	1	WT1	26/09/2013	600	58200 - 58800 sec	42.4	557.6
5	5	First stage	1	WT1	26/09/2013	600	58800 - 59400 sec	0.5	599.5
5	5	First stage	1	WT1	26/09/2013	600	59400 - 60000 sec	51.4	548.6
5	5	First stage	1	WT1	26/09/2013	600	60000 - 60600 sec	0	600
5	5	First stage	1	WT1	26/09/2013	600	60600 - 61200 sec	9.4	590.6
5	5	First stage	1	WT1	26/09/2013	600	61200 - 61800 sec	13.6	586.4
5	5	First stage	1	WT1	26/09/2013	600	61800 - 62400 sec	537.1	62.9
5	5	First stage	1	WT1	26/09/2013	600	62400 - 63000 sec	139	461.1
5	5	First stage	1	WT1	26/09/2013	600	63000 - 63600 sec	40.3	559.7
5	5	First stage	1	WT1	26/09/2013	600	63600 - 64200 sec	43.2	556.8
5	5	First stage	1	WT1	26/09/2013	600	64200 - 64800 sec	16.7	583.3
5	5	First stage	1	WT1	26/09/2013	600	64800 - 65400 sec	0	600
5	5	First stage	1	WT1	26/09/2013	600	65400 - 66000 sec	15.2	584.8
5	5	First stage	1	WT1	26/09/2013	600	66000 - 66600 sec	4.7	595.3
5	5	First stage	1	WT1	26/09/2013	600	66600 - 67200 sec	0.5	599.5
5	5	First stage	1	WT1	26/09/2013	600	67200 - 67800 sec	462.8	137.2
5	5	First stage	1	WT1	26/09/2013	600	67800 - 68400 sec	162.9	437.1
5	5	First stage	1	WT1	26/09/2013	600	68400 - 69000 sec	37.9	562.1
5	5	First stage	1	WT1	26/09/2013	600	69000 - 69600 sec	2.6	597.4
5	5	First stage	1	WT1	26/09/2013	600	69600 - 70200 sec	1.6	598.4
5	5	First stage	1	WT1	26/09/2013	600	70200 - 70800 sec	25	575
5	5	First stage	1	WT1	26/09/2013	600	70800 - 71400 sec	89.9	510.1
5	5	First stage	1	WT1	26/09/2013	600	71400 - 72000 sec	104.1	495.9
5	5	First stage	1	WT1	26/09/2013	600	72000 - 72600 sec	507.2	92.8
5	5	First stage	1	WT1	26/09/2013	600	72600 - 73200 sec	600	0
5	5	First stage	1	WT1	26/09/2013	600	73200 - 73800 sec	600	0
5	5	First stage	1	WT1	26/09/2013	600	73800 - 74400 sec	600	0
5	5	First stage	1	WT1	26/09/2013	600	74400 - 75000 sec	101.4	498.6
5	5	First stage	1	WT1	26/09/2013	600	75000 - 75600 sec	50.4	549.6
5	5	First stage	1	WT1	26/09/2013	600	75600 - 76200 sec	100.6	499.4
5	5	First stage	1	WT1	26/09/2013	600	76200 - 76800 sec	78	522
5	5	First stage	1	WT1	26/09/2013	600	76800 - 77400 sec	43.1	556.9
5	5	First stage	1	WT1	26/09/2013	600	77400 - 78000 sec	1.6	598.4
5	5	First stage	1	WT1	26/09/2013	600	78000 - 78600 sec	173.5	426.6
5	5	First stage	1	WT1	26/09/2013	600	78600 - 79200 sec	19	581
5	5	First stage	1	WT1	26/09/2013	600	79200 - 79800 sec	54.5	545.5
5	5	First stage	1	WT1	26/09/2013	600	79800 - 80400 sec	6.8	593.2
5	5	First stage	1	WT1	26/09/2013	600	80400 - 81000 sec	403.9	196.1
5	5	First stage	1	WT1	26/09/2013	600	81000 - 81600 sec	407.6	192.4
5	5	First stage	1	WT1	26/09/2013	600	81600 - 82200 sec	99.1	500.9
5	5	First stage	1	WT1	26/09/2013	600	82200 - 82800 sec	286.9	313.1
5	5	First stage	1	WT1	26/09/2013	600	82800 - 83400 sec	600	0
5	5	First stage	1	WT1	26/09/2013	600	83400 - 84000 sec	599.5	0.5
5	5	First stage	1	WT1	26/09/2013	600	84000 - 84600 sec	17.9	582.1
5	5	First stage	1	WT1	26/09/2013	600	84600 - 85200 sec	55.2	544.8
5	5	First stage	1	WT1	26/09/2013	600	85200 - 85800 sec	193	407
5	5	First stage	1	WT1	26/09/2013	600	85800 - 86400 sec	522.9	77.2
5	5	First stage	1	WT1	26/09/2013	600	86400 - 87000 sec	600	0
5	5	First stage	1	WT1	26/09/2013	600	87000 - 87600 sec	600	0
5	5	First stage	1	WT1	26/09/2013	600	87600 - 88200 sec	600	0
5	5	First stage	1	WT1	26/09/2013	600	88200 - 88800 sec	538.8	61.2
5	5	First stage	1	WT1	26/09/2013	600	88800 - 89400 sec	509.4	90.6
5	5	First stage	1	WT1	26/09/2013	600	89400 - 90000 sec	592.3	7.7
5	5	First stage	1	WT1	26/09/2013	600	90000 - 90600 sec	535.5	64.5
5	5	First stage	1	WT1	26/09/2013	600	90600 - 91200 sec	600	0
5	5	First stage	1	WT1	26/09/2013	600	91200 - 91800 sec	536.4	63.6
5	5	First stage	1	WT1	26/09/2013	600	91800 - 92400 sec	600	0
5	5	First stage	1	WT1	26/09/2013	600	92400 - 93000 sec	591.3	8.7
5	5	First stage	1	WT1	26/09/2013	600	93000 - 93600 sec	185.9	414.1
5	5	First stage	1	WT1	26/09/2013	600	93600 - 94200 sec	0	600
5	5	First stage	1	WT1	26/09/2013	600	94200 - 94800 sec	3.2	596.8
5	5	First stage	1	WT1	26/09/2013	600	94800 - 95400 sec	4.8	595.2
5	5	First stage	1	WT1	26/09/2013	600	95400 - 96000 sec	30.8	569.2
5	5	First stage	1	WT1	26/09/2013	600	96000 - 96600 sec	167.9	432.1
5	5	First stage	1	WT1	26/09/2013	600	96600 - 97200 sec	452.9	147.1
5	5	First stage	1	WT1	26/09/2013	600	97200 - 97800 sec	600	0
5	5	First stage	1	WT1	26/09/2013	600	97800 - 98400 sec	600	0
5	5	First stage	1	WT1	26/09/2013	600	98400 - 99000 sec	600	0
5	5	First stage	1	WT1	26/09/2013	600	99000 - 99600 sec	503	97
5	5	First stage	1	WT1	26/09/2013	600	99600 - 100200 se	236	364
5	5	First stage	1	WT1	26/09/2013	600	100200 - 100800 s	55.6	544.4
5	5	First stage	1	WT1	26/09/2013	600	100800 - 101400 s	404.3	195.7
5	5	First stage	1	WT1	26/09/2013	600	101400 - 102000 s	435	165
5	5	First stage	1	WT1	26/09/2013	600	102000 - 102600 s	600	0
5	5	First stage	1	WT1	26/09/2013	600	102600 - 103200 s	600	0
5	5	First stage	1	WT1	26/09/2013	600	103200 - 103800 s	600	0
5	5	First stage	1	WT1	26/09/2013	600	103800 - 104400 s	600	0
5	5	First stage	1	WT1	26/09/2013	600	104400 - 105000 s	538.1	61.9
5	5	First stage	1	WT1	26/09/2013	600	105000 - 105600 s	600	0
5	5	First stage	1	WT1	26/09/2013	600	105600 - 106200 s	600	0
5	5	First stage	1	WT1	26/09/2013	600	106200 - 106800 s	449.2	150.8
5	5	First stage	1	WT1	26/09/2013	600	106800 - 107400 s	352.5	247.6
5	5	First stage	1	WT1	26/09/2013	600	107400 - 108000 s	12.5	587.5
5	5	First stage	1	WT1	26/09/2013	600	108000 - 108600 s	62.8	537.2
5	5	First stage	1	WT1	26/09/2013	600	108600 - 109200 s	527.6	72.5
5	5	First stage	1	WT1	26/09/2013	600	109200 - 109800 s	83	517
5	5	First stage	1	WT1	26/09/2013	600	109800 - 110400 s	24.4	575.6
5	5	First stage	1	WT1	26/09/2013	600	110400 - 111000 s	278.8	321.3
5	5	First stage	1	WT1	26/09/2013	600	111000 - 111600 s	600	0
5	5	First stage	1	WT1	26/09/2013	600	111600 - 112200 s	600	0
5	5	First stage	1	WT1	26/09/2013	600	112200 - 112800 s	600	0
5	5	First stage	1	WT1	26/09/2013	600	112800 - 113400 s	600	0
5	5	First stage	1	WT1	26/09/2013	600	113400 - 114000 s	600	0
5	5	First stage	1	WT1	26/09/2013	600	114000 - 114600 s	600	0
5	5	First stage	1	WT1	26/09/2013	600	114600 - 115200 s	556.2	43.8
5	5	First stage	1	WT1	26/09/2013	600	115200 - 115800 s	600	0
5	5	First stage	1	WT1	26/09/2013	600	115800 - 116400 s	425.8	174.2
5	5	First stage	1	WT1	26/09/2013	600	116400 - 117000 s	600	0
5	5	First stage	1	WT1	26/09/2013	600	117000 - 117600 s	319.6	280.4
5	5	First stage	1	WT1	26/09/2013	600	117600 - 118200 s	27.2	572.8
5	5	First stage	1	WT1	26/09/2013	600	118200 - 118800 s	5.2	594.8
5	5	First stage	1	WT1	26/09/2013	600	118800 - 119400 s	21.4	578.6
5	5	First stage	1	WT1	26/09/2013	600	119400 - 120000 s	160.5	439.5
5	5	First stage	1	WT1	26/09/2013	600	120000 - 120600 s	98.8	501.2
5	5	First stage	1	WT1	26/09/2013	600	120600 - 121200 s	479.2	120.8
5	5	First stage	1	WT1	26/09/2013	600	121200 - 121800 s	431.5	168.5
5	5	First stage	1	WT1	26/09/2013	600	121800 - 122400 s	600	0
5	5	First stage	1	WT1	26/09/2013	600	122400 - 123000 s	600	0
5	5	First stage	1	WT1	26/09/2013	600	123000 - 123600 s	600	0
5	5	First stage	1	WT1	26/09/2013	600	123600 - 124200 s	600	0
5	5	First stage	1	WT1	26/09/2013	600	124200 - 124800 s	138.4	461.6
5	5	First stage	1	WT1	26/09/2013	600	124800 - 125400 s	1.7	598.3
5	5	First stage	1	WT1	26/09/2013	600	125400 - 126000 s	167.2	432.8
5	5	First stage	1	WT1	26/09/2013	600	126000 - 126600 s	250.4	349.6
5	5	First stage	1	WT1	26/09/2013	600	126600 - 127200 s	34.8	565.2
5	5	First stage	1	WT1	26/09/2013	600	127200 - 127800 s	134	466
5	5	First stage	1	WT1	26/09/2013	600	127800 - 128400 s	600	0
5	5	First stage	1	WT1	26/09/2013	600	128400 - 129000 s	600	0
5	5	First stage	1	WT1	26/09/2013	600	129000 - 129600 s	550.7	49.3
5	5	First stage	1	WT1	26/09/2013	600	129600 - 130200 s	77.6	522.4
5	5	First stage	1	WT1	26/09/2013	600	130200 - 130800 s	175.1	424.9
5	5	First stage	1	WT1	26/09/2013	600	130800 - 131400 s	320.6	279.4
5	5	First stage	1	WT1	26/09/2013	600	131400 - 132000 s	76.5	523.5
5	5	First stage	1	WT1	26/09/2013	600	132000 - 132600 s	25.1	574.9
5	5	First stage	1	WT1	26/09/2013	600	132600 - 133200 s	38.5	561.5
5	5	First stage	1	WT1	26/09/2013	600	133200 - 133800 s	105.3	494.7
5	5	First stage	1	WT1	26/09/2013	600	133800 - 134400 s	213.8	386.3
5	5	First stage	1	WT1	26/09/2013	600	134400 - 135000 s	19	581
5	5	First stage	1	WT1	26/09/2013	600	135000 - 135600 s	26.3	573.7
5	5	First stage	1	WT1	26/09/2013	600	135600 - 136200 s	5.7	594.3
5	5	First stage	1	WT1	26/09/2013	600	136200 - 136800 s	0	600
5	5	First stage	1	WT1	26/09/2013	600	136800 - 137400 s	65.6	534.4
5	5	First stage	1	WT1	26/09/2013	600	137400 - 138000 s	71.8	528.2
5	5	First stage	1	WT1	26/09/2013	600	138000 - 138600 s	49.7	550.3
5	5	First stage	1	WT1	26/09/2013	600	138600 - 139200 s	600	0
5	5	First stage	1	WT1	26/09/2013	600	139200 - 139800 s	600	0
5	5	First stage	1	WT1	26/09/2013	600	139800 - 140400 s	351.4	248.6
5	5	First stage	1	WT1	26/09/2013	600	140400 - 141000 s	107.4	492.6
5	5	First stage	1	WT1	26/09/2013	600	141000 - 141600 s	6.8	593.2
5	5	First stage	1	WT1	26/09/2013	600	141600 - 142200 s	11.5	588.5
5	5	First stage	1	WT1	26/09/2013	600	142200 - 142800 s	60.4	539.6
5	5	First stage	1	WT1	26/09/2013	600	142800 - 143400 s	42.2	557.8
5	5	First stage	1	WT1	26/09/2013	600	143400 - 144000 s	38.6	561.4
5	5	First stage	1	WT1	26/09/2013	600	144000 - 144600 s	17.3	582.7
5	5	First stage	1	WT1	26/09/2013	600	144600 - 145200 s	0.5	599.5
5	5	First stage	1	WT1	26/09/2013	600	145200 - 145800 s	59.2	540.8
5	5	First stage	1	WT1	26/09/2013	600	145800 - 146400 s	135.4	464.6
5	5	First stage	1	WT1	26/09/2013	600	146400 - 147000 s	40.8	559.2
5	5	First stage	1	WT1	26/09/2013	600	147000 - 147600 s	0.5	599.5
5	5	First stage	1	WT1	26/09/2013	600	147600 - 148200 s	86.2	513.8
5	5	First stage	1	WT1	26/09/2013	600	148200 - 148800 s	65.6	534.4
5	5	First stage	1	WT1	26/09/2013	600	148800 - 149400 s	116.3	483.7
5	5	First stage	1	WT1	26/09/2013	600	149400 - 150000 s	0	600
5	5	First stage	1	WT1	26/09/2013	600	150000 - 150600 s	52.2	547.8
5	5	First stage	1	WT1	26/09/2013	600	150600 - 151200 s	52	548
5	5	First stage	1	WT1	26/09/2013	600	151200 - 151800 s	9.1	590.9
5	5	First stage	1	WT1	26/09/2013	600	151800 - 152400 s	257.2	342.8
5	5	First stage	1	WT1	26/09/2013	600	152400 - 153000 s	505.7	94.3
5	5	First stage	1	WT1	26/09/2013	600	153000 - 153600 s	543.2	56.8
5	5	First stage	1	WT1	26/09/2013	600	153600 - 154200 s	36	564
5	5	First stage	1	WT1	26/09/2013	600	154200 - 154800 s	11.5	588.5
5	5	First stage	1	WT1	26/09/2013	600	154800 - 155400 s	117.6	482.5
5	5	First stage	1	WT1	26/09/2013	600	155400 - 156000 s	0.5	599.5
5	5	First stage	1	WT1	26/09/2013	600	156000 - 156600 s	75.8	524.2
5	5	First stage	1	WT1	26/09/2013	600	156600 - 157200 s	3.7	596.3
5	5	First stage	1	WT1	26/09/2013	600	157200 - 157800 s	45.1	554.9
5	5	First stage	1	WT1	26/09/2013	600	157800 - 158400 s	93	507
5	5	First stage	1	WT1	26/09/2013	600	158400 - 159000 s	230.7	369.3
5	5	First stage	1	WT1	26/09/2013	600	159000 - 159600 s	504.4	95.6
5	5	First stage	1	WT1	26/09/2013	600	159600 - 160200 s	357.1	242.9
5	5	First stage	1	WT1	26/09/2013	600	160200 - 160800 s	126.3	473.7
5	5	First stage	1	WT1	26/09/2013	600	160800 - 161400 s	3.6	596.4
5	5	First stage	1	WT1	26/09/2013	600	161400 - 162000 s	35	565
5	5	First stage	1	WT1	26/09/2013	600	162000 - 162600 s	38.8	561.2
5	5	First stage	1	WT1	26/09/2013	600	162600 - 163200 s	1.6	598.4
5	5	First stage	1	WT1	26/09/2013	600	163200 - 163800 s	38.8	561.2
5	5	First stage	1	WT1	26/09/2013	600	163800 - 164400 s	78.4	521.6
5	5	First stage	1	WT1	26/09/2013	600	164400 - 165000 s	48.3	551.7
5	5	First stage	1	WT1	26/09/2013	600	165000 - 165600 s	76.9	523.1
5	5	First stage	1	WT1	26/09/2013	600	165600 - 166200 s	600	0
5	5	First stage	1	WT1	26/09/2013	600	166200 - 166800 s	600	0
5	5	First stage	1	WT1	26/09/2013	600	166800 - 167400 s	600	0
5	5	First stage	1	WT1	26/09/2013	600	167400 - 168000 s	536.2	63.8
5	5	First stage	1	WT1	26/09/2013	600	168000 - 168600 s	61.8	538.2
5	5	First stage	1	WT1	26/09/2013	600	168600 - 169200 s	40.3	559.7
5	5	First stage	1	WT1	26/09/2013	600	169200 - 169800 s	0	600
5	5	First stage	1	WT1	26/09/2013	600	169800 - 170400 s	40.4	559.6
5	5	First stage	1	WT1	26/09/2013	600	170400 - 171000 s	28.2	571.8
5	5	First stage	1	WT1	26/09/2013	600	171000 - 171600 s	436.9	163.1
5	5	First stage	1	WT1	26/09/2013	600	171600 - 172200 s	361.1	238.9
5	5	First stage	1	WT1	26/09/2013	600	172200 - 172800 s	331.6	268.4
5	5	First stage	1	WT1	26/09/2013	600	172800 - 173400 s	600	0
5	5	First stage	1	WT1	26/09/2013	600	173400 - 174000 s	600	0
5	5	First stage	1	WT1	26/09/2013	600	174000 - 174600 s	600	0
5	5	First stage	1	WT1	26/09/2013	600	174600 - 175200 s	600	0
5	5	First stage	1	WT1	26/09/2013	600	175200 - 175800 s	600	0
5	5	First stage	1	WT1	26/09/2013	600	175800 - 176400 s	442	158
5	5	First stage	1	WT1	26/09/2013	600	176400 - 177000 s	388.9	211.1
5	5	First stage	1	WT1	26/09/2013	600	177000 - 177600 s	549	51
5	5	First stage	1	WT1	26/09/2013	600	177600 - 178200 s	81.2	518.8
5	5	First stage	1	WT1	26/09/2013	600	178200 - 178800 s	54.7	545.3
5	5	First stage	1	WT1	26/09/2013	600	178800 - 179400 s	359.6	240.4
5	5	First stage	1	WT1	26/09/2013	600	179400 - 180000 s	600	0
5	5	First stage	1	WT1	26/09/2013	600	180000 - 180600 s	519.3	80.7
5	5	First stage	1	WT1	26/09/2013	600	180600 - 181200 s	583.5	16.5
5	5	First stage	1	WT1	26/09/2013	600	181200 - 181800 s	324.1	275.9
5	5	First stage	1	WT1	26/09/2013	600	181800 - 182400 s	75.1	524.9
5	5	First stage	1	WT1	26/09/2013	600	182400 - 183000 s	3.6	596.4
5	5	First stage	1	WT1	26/09/2013	600	183000 - 183600 s	302.4	297.6
5	5	First stage	1	WT1	26/09/2013	600	183600 - 184200 s	5.8	594.2
5	5	First stage	1	WT1	26/09/2013	600	184200 - 184800 s	136	464.1
5	5	First stage	1	WT1	26/09/2013	600	184800 - 185400 s	386.5	213.5
5	5	First stage	1	WT1	26/09/2013	600	185400 - 186000 s	299.2	300.8
5	5	First stage	1	WT1	26/09/2013	600	186000 - 186600 s	600	0
5	5	First stage	1	WT1	26/09/2013	600	186600 - 187200 s	243.7	356.3
5	5	First stage	1	WT1	26/09/2013	600	187200 - 187800 s	509.6	90.4
5	5	First stage	1	WT1	26/09/2013	600	187800 - 188400 s	565.1	34.9
5	5	First stage	1	WT1	26/09/2013	600	188400 - 189000 s	25.7	574.3
5	5	First stage	1	WT1	26/09/2013	600	189000 - 189600 s	57.1	542.9
5	5	First stage	1	WT1	26/09/2013	600	189600 - 190200 s	589.1	10.9
5	5	First stage	1	WT1	26/09/2013	600	190200 - 190800 s	600	0
5	5	First stage	1	WT1	26/09/2013	600	190800 - 191400 s	600	0
5	5	First stage	1	WT1	26/09/2013	600	191400 - 192000 s	600	0
5	5	First stage	1	WT1	26/09/2013	600	192000 - 192600 s	600	0
5	5	First stage	1	WT1	26/09/2013	600	192600 - 193200 s	557.4	42.6
5	5	First stage	1	WT1	26/09/2013	600	193200 - 193800 s	553.7	46.3
5	5	First stage	1	WT1	26/09/2013	600	193800 - 194400 s	600	0
5	5	First stage	1	WT1	26/09/2013	600	194400 - 195000 s	600	0
5	5	First stage	1	WT1	26/09/2013	600	195000 - 195600 s	323.9	276.1
5	5	First stage	1	WT1	26/09/2013	600	195600 - 196200 s	495.6	104.4
5	5	First stage	1	WT1	26/09/2013	600	196200 - 196800 s	513.4	86.6
5	5	First stage	1	WT1	26/09/2013	600	196800 - 197400 s	26.2	573.8
5	5	First stage	1	WT1	26/09/2013	600	197400 - 198000 s	1	599
5	5	First stage	1	WT1	26/09/2013	600	198000 - 198600 s	43.6	556.4
5	5	First stage	1	WT1	26/09/2013	600	198600 - 199200 s	265.8	334.2
5	5	First stage	1	WT1	26/09/2013	600	199200 - 199800 s	600	0
5	5	First stage	1	WT1	26/09/2013	600	199800 - 200400 s	498.6	101.4
5	5	First stage	1	WT1	26/09/2013	600	200400 - 201000 s	600	0
5	5	First stage	1	WT1	26/09/2013	600	201000 - 201600 s	600	0
5	5	First stage	1	WT1	26/09/2013	600	201600 - 202200 s	559.1	40.9
5	5	First stage	1	WT1	26/09/2013	600	202200 - 202800 s	27	573.1
5	5	First stage	1	WT1	26/09/2013	600	202800 - 203400 s	117.3	482.7
5	5	First stage	1	WT1	26/09/2013	600	203400 - 204000 s	198	402
5	5	First stage	1	WT1	26/09/2013	600	204000 - 204600 s	74.9	525.1
5	5	First stage	1	WT1	26/09/2013	600	204600 - 205200 s	167.1	432.9
5	5	First stage	1	WT1	26/09/2013	600	205200 - 205800 s	535.5	64.5
5	5	First stage	1	WT1	26/09/2013	600	205800 - 206400 s	551.6	48.4
5	5	First stage	1	WT1	26/09/2013	600	206400 - 207000 s	521.3	78.7
5	5	First stage	1	WT1	26/09/2013	600	207000 - 207600 s	600	0
5	5	First stage	1	WT1	26/09/2013	600	207600 - 208200 s	558.4	41.6
5	5	First stage	1	WT1	26/09/2013	600	208200 - 208800 s	600	0
5	5	First stage	1	WT1	26/09/2013	600	208800 - 209400 s	539.8	60.2
5	5	First stage	1	WT1	26/09/2013	600	209400 - 210000 s	203.2	396.9
5	5	First stage	1	WT1	26/09/2013	600	210000 - 210600 s	80.4	519.6
5	5	First stage	1	WT1	26/09/2013	600	210600 - 211200 s	152	448
5	5	First stage	1	WT1	26/09/2013	600	211200 - 211800 s	372	228
5	5	First stage	1	WT1	26/09/2013	600	211800 - 212400 s	600	0
5	5	First stage	1	WT1	26/09/2013	600	212400 - 213000 s	600	0
5	5	First stage	1	WT1	26/09/2013	600	213000 - 213600 s	557.9	42.1
5	5	First stage	1	WT1	26/09/2013	600	213600 - 214200 s	373.5	226.5
5	5	First stage	1	WT1	26/09/2013	600	214200 - 214800 s	124.8	475.2
5	5	First stage	1	WT1	26/09/2013	600	214800 - 215400 s	27.2	572.8
5	5	First stage	1	WT1	26/09/2013	600	215400 - 216000 s	57.6	542.4
6	6	First stage	1	WT2	26/09/2013	600	0 - 600 secs.	600	0
6	6	First stage	1	WT2	26/09/2013	600	600 - 1200 secs.	557.6	42.4
6	6	First stage	1	WT2	26/09/2013	600	1200 - 1800 secs.	544.4	55.6
6	6	First stage	1	WT2	26/09/2013	600	1800 - 2400 secs.	555.3	44.7
6	6	First stage	1	WT2	26/09/2013	600	2400 - 3000 secs.	600	0
6	6	First stage	1	WT2	26/09/2013	600	3000 - 3600 secs.	600	0
6	6	First stage	1	WT2	26/09/2013	600	3600 - 4200 secs.	540.8	59.2
6	6	First stage	1	WT2	26/09/2013	600	4200 - 4800 secs.	506.6	93.4
6	6	First stage	1	WT2	26/09/2013	600	4800 - 5400 secs.	600	0
6	6	First stage	1	WT2	26/09/2013	600	5400 - 6000 secs.	508.7	91.3
6	6	First stage	1	WT2	26/09/2013	600	6000 - 6600 secs.	600	0
6	6	First stage	1	WT2	26/09/2013	600	6600 - 7200 secs.	559.4	40.6
6	6	First stage	1	WT2	26/09/2013	600	7200 - 7800 secs.	528.8	71.2
6	6	First stage	1	WT2	26/09/2013	600	7800 - 8400 secs.	600	0
6	6	First stage	1	WT2	26/09/2013	600	8400 - 9000 secs.	508.5	91.5
6	6	First stage	1	WT2	26/09/2013	600	9000 - 9600 secs.	523.3	76.7
6	6	First stage	1	WT2	26/09/2013	600	9600 - 10200 secs	600	0
6	6	First stage	1	WT2	26/09/2013	600	10200 - 10800 sec	600	0
6	6	First stage	1	WT2	26/09/2013	600	10800 - 11400 sec	600	0
6	6	First stage	1	WT2	26/09/2013	600	11400 - 12000 sec	600	0
6	6	First stage	1	WT2	26/09/2013	600	12000 - 12600 sec	547.2	52.8
6	6	First stage	1	WT2	26/09/2013	600	12600 - 13200 sec	540.7	59.3
6	6	First stage	1	WT2	26/09/2013	600	13200 - 13800 sec	408.5	191.5
6	6	First stage	1	WT2	26/09/2013	600	13800 - 14400 sec	259.4	340.6
6	6	First stage	1	WT2	26/09/2013	600	14400 - 15000 sec	600	0
6	6	First stage	1	WT2	26/09/2013	600	15000 - 15600 sec	600	0
6	6	First stage	1	WT2	26/09/2013	600	15600 - 16200 sec	600	0
6	6	First stage	1	WT2	26/09/2013	600	16200 - 16800 sec	600	0
6	6	First stage	1	WT2	26/09/2013	600	16800 - 17400 sec	462.1	137.9
6	6	First stage	1	WT2	26/09/2013	600	17400 - 18000 sec	318.2	281.8
6	6	First stage	1	WT2	26/09/2013	600	18000 - 18600 sec	600	0
6	6	First stage	1	WT2	26/09/2013	600	18600 - 19200 sec	600	0
6	6	First stage	1	WT2	26/09/2013	600	19200 - 19800 sec	137.1	462.9
6	6	First stage	1	WT2	26/09/2013	600	19800 - 20400 sec	14	586
6	6	First stage	1	WT2	26/09/2013	600	20400 - 21000 sec	95.4	504.6
6	6	First stage	1	WT2	26/09/2013	600	21000 - 21600 sec	1.6	598.4
6	6	First stage	1	WT2	26/09/2013	600	21600 - 22200 sec	30.7	569.3
6	6	First stage	1	WT2	26/09/2013	600	22200 - 22800 sec	0	600
6	6	First stage	1	WT2	26/09/2013	600	22800 - 23400 sec	0	600
6	6	First stage	1	WT2	26/09/2013	600	23400 - 24000 sec	62.9	537.1
6	6	First stage	1	WT2	26/09/2013	600	24000 - 24600 sec	0	600
6	6	First stage	1	WT2	26/09/2013	600	24600 - 25200 sec	419.8	180.2
6	6	First stage	1	WT2	26/09/2013	600	25200 - 25800 sec	600	0
6	6	First stage	1	WT2	26/09/2013	600	25800 - 26400 sec	430.2	169.9
6	6	First stage	1	WT2	26/09/2013	600	26400 - 27000 sec	385.4	214.6
6	6	First stage	1	WT2	26/09/2013	600	27000 - 27600 sec	600	0
6	6	First stage	1	WT2	26/09/2013	600	27600 - 28200 sec	600	0
6	6	First stage	1	WT2	26/09/2013	600	28200 - 28800 sec	447.7	152.3
6	6	First stage	1	WT2	26/09/2013	600	28800 - 29400 sec	6.8	593.2
6	6	First stage	1	WT2	26/09/2013	600	29400 - 30000 sec	16.7	583.3
6	6	First stage	1	WT2	26/09/2013	600	30000 - 30600 sec	4.2	595.8
6	6	First stage	1	WT2	26/09/2013	600	30600 - 31200 sec	96.7	503.3
6	6	First stage	1	WT2	26/09/2013	600	31200 - 31800 sec	0.5	599.5
6	6	First stage	1	WT2	26/09/2013	600	31800 - 32400 sec	0	600
6	6	First stage	1	WT2	26/09/2013	600	32400 - 33000 sec	0	600
6	6	First stage	1	WT2	26/09/2013	600	33000 - 33600 sec	224.3	375.7
6	6	First stage	1	WT2	26/09/2013	600	33600 - 34200 sec	529.6	70.4
6	6	First stage	1	WT2	26/09/2013	600	34200 - 34800 sec	600	0
6	6	First stage	1	WT2	26/09/2013	600	34800 - 35400 sec	95.9	504.1
6	6	First stage	1	WT2	26/09/2013	600	35400 - 36000 sec	11.4	588.6
6	6	First stage	1	WT2	26/09/2013	600	36000 - 36600 sec	5.7	594.3
6	6	First stage	1	WT2	26/09/2013	600	36600 - 37200 sec	0	600
6	6	First stage	1	WT2	26/09/2013	600	37200 - 37800 sec	0.5	599.5
6	6	First stage	1	WT2	26/09/2013	600	37800 - 38400 sec	14.6	585.4
6	6	First stage	1	WT2	26/09/2013	600	38400 - 39000 sec	0.5	599.5
6	6	First stage	1	WT2	26/09/2013	600	39000 - 39600 sec	102.8	497.2
6	6	First stage	1	WT2	26/09/2013	600	39600 - 40200 sec	332.2	267.8
6	6	First stage	1	WT2	26/09/2013	600	40200 - 40800 sec	505.5	94.5
6	6	First stage	1	WT2	26/09/2013	600	40800 - 41400 sec	294	306
6	6	First stage	1	WT2	26/09/2013	600	41400 - 42000 sec	10.6	589.4
6	6	First stage	1	WT2	26/09/2013	600	42000 - 42600 sec	7.8	592.2
6	6	First stage	1	WT2	26/09/2013	600	42600 - 43200 sec	9.4	590.6
6	6	First stage	1	WT2	26/09/2013	600	43200 - 43800 sec	0	600
6	6	First stage	1	WT2	26/09/2013	600	43800 - 44400 sec	0	600
6	6	First stage	1	WT2	26/09/2013	600	44400 - 45000 sec	0	600
6	6	First stage	1	WT2	26/09/2013	600	45000 - 45600 sec	0	600
6	6	First stage	1	WT2	26/09/2013	600	45600 - 46200 sec	111.4	488.6
6	6	First stage	1	WT2	26/09/2013	600	46200 - 46800 sec	115.4	484.6
6	6	First stage	1	WT2	26/09/2013	600	46800 - 47400 sec	600	0
6	6	First stage	1	WT2	26/09/2013	600	47400 - 48000 sec	600	0
6	6	First stage	1	WT2	26/09/2013	600	48000 - 48600 sec	442.5	157.5
6	6	First stage	1	WT2	26/09/2013	600	48600 - 49200 sec	35.2	564.8
6	6	First stage	1	WT2	26/09/2013	600	49200 - 49800 sec	19.9	580.1
6	6	First stage	1	WT2	26/09/2013	600	49800 - 50400 sec	4.2	595.8
6	6	First stage	1	WT2	26/09/2013	600	50400 - 51000 sec	4.4	595.7
6	6	First stage	1	WT2	26/09/2013	600	51000 - 51600 sec	0.5	599.5
6	6	First stage	1	WT2	26/09/2013	600	51600 - 52200 sec	175.5	424.5
6	6	First stage	1	WT2	26/09/2013	600	52200 - 52800 sec	33.8	566.2
6	6	First stage	1	WT2	26/09/2013	600	52800 - 53400 sec	0	600
6	6	First stage	1	WT2	26/09/2013	600	53400 - 54000 sec	0.5	599.5
6	6	First stage	1	WT2	26/09/2013	600	54000 - 54600 sec	484.5	115.6
6	6	First stage	1	WT2	26/09/2013	600	54600 - 55200 sec	551.4	48.6
6	6	First stage	1	WT2	26/09/2013	600	55200 - 55800 sec	544.2	55.8
6	6	First stage	1	WT2	26/09/2013	600	55800 - 56400 sec	8.8	591.2
6	6	First stage	1	WT2	26/09/2013	600	56400 - 57000 sec	26.5	573.5
6	6	First stage	1	WT2	26/09/2013	600	57000 - 57600 sec	12.9	587.1
6	6	First stage	1	WT2	26/09/2013	600	57600 - 58200 sec	3.6	596.4
6	6	First stage	1	WT2	26/09/2013	600	58200 - 58800 sec	71.2	528.8
6	6	First stage	1	WT2	26/09/2013	600	58800 - 59400 sec	0	600
6	6	First stage	1	WT2	26/09/2013	600	59400 - 60000 sec	354.1	245.9
6	6	First stage	1	WT2	26/09/2013	600	60000 - 60600 sec	600	0
6	6	First stage	1	WT2	26/09/2013	600	60600 - 61200 sec	542.3	57.7
6	6	First stage	1	WT2	26/09/2013	600	61200 - 61800 sec	523.8	76.2
6	6	First stage	1	WT2	26/09/2013	600	61800 - 62400 sec	600	0
6	6	First stage	1	WT2	26/09/2013	600	62400 - 63000 sec	518.8	81.2
6	6	First stage	1	WT2	26/09/2013	600	63000 - 63600 sec	600	0
6	6	First stage	1	WT2	26/09/2013	600	63600 - 64200 sec	600	0
6	6	First stage	1	WT2	26/09/2013	600	64200 - 64800 sec	473.4	126.6
6	6	First stage	1	WT2	26/09/2013	600	64800 - 65400 sec	600	0
6	6	First stage	1	WT2	26/09/2013	600	65400 - 66000 sec	600	0
6	6	First stage	1	WT2	26/09/2013	600	66000 - 66600 sec	512.6	87.4
6	6	First stage	1	WT2	26/09/2013	600	66600 - 67200 sec	92.9	507.1
6	6	First stage	1	WT2	26/09/2013	600	67200 - 67800 sec	4.2	595.8
6	6	First stage	1	WT2	26/09/2013	600	67800 - 68400 sec	41.9	558.1
6	6	First stage	1	WT2	26/09/2013	600	68400 - 69000 sec	0.5	599.5
6	6	First stage	1	WT2	26/09/2013	600	69000 - 69600 sec	117.3	482.7
6	6	First stage	1	WT2	26/09/2013	600	69600 - 70200 sec	600	0
6	6	First stage	1	WT2	26/09/2013	600	70200 - 70800 sec	600	0
6	6	First stage	1	WT2	26/09/2013	600	70800 - 71400 sec	600	0
6	6	First stage	1	WT2	26/09/2013	600	71400 - 72000 sec	352.1	247.9
6	6	First stage	1	WT2	26/09/2013	600	72000 - 72600 sec	293.4	306.6
6	6	First stage	1	WT2	26/09/2013	600	72600 - 73200 sec	600	0
6	6	First stage	1	WT2	26/09/2013	600	73200 - 73800 sec	600	0
6	6	First stage	1	WT2	26/09/2013	600	73800 - 74400 sec	600	0
6	6	First stage	1	WT2	26/09/2013	600	74400 - 75000 sec	454.4	145.6
6	6	First stage	1	WT2	26/09/2013	600	75000 - 75600 sec	600	0
6	6	First stage	1	WT2	26/09/2013	600	75600 - 76200 sec	520.3	79.7
6	6	First stage	1	WT2	26/09/2013	600	76200 - 76800 sec	571.1	29
6	6	First stage	1	WT2	26/09/2013	600	76800 - 77400 sec	600	0
6	6	First stage	1	WT2	26/09/2013	600	77400 - 78000 sec	600	0
6	6	First stage	1	WT2	26/09/2013	600	78000 - 78600 sec	519.3	80.7
6	6	First stage	1	WT2	26/09/2013	600	78600 - 79200 sec	182.6	417.4
6	6	First stage	1	WT2	26/09/2013	600	79200 - 79800 sec	600	0
6	6	First stage	1	WT2	26/09/2013	600	79800 - 80400 sec	600	0
6	6	First stage	1	WT2	26/09/2013	600	80400 - 81000 sec	293.1	306.9
6	6	First stage	1	WT2	26/09/2013	600	81000 - 81600 sec	137	463
6	6	First stage	1	WT2	26/09/2013	600	81600 - 82200 sec	600	0
6	6	First stage	1	WT2	26/09/2013	600	82200 - 82800 sec	478	122
6	6	First stage	1	WT2	26/09/2013	600	82800 - 83400 sec	290.1	309.9
6	6	First stage	1	WT2	26/09/2013	600	83400 - 84000 sec	600	0
6	6	First stage	1	WT2	26/09/2013	600	84000 - 84600 sec	461.8	138.2
6	6	First stage	1	WT2	26/09/2013	600	84600 - 85200 sec	64.8	535.2
6	6	First stage	1	WT2	26/09/2013	600	85200 - 85800 sec	600	0
6	6	First stage	1	WT2	26/09/2013	600	85800 - 86400 sec	600	0
6	6	First stage	1	WT2	26/09/2013	600	86400 - 87000 sec	600	0
6	6	First stage	1	WT2	26/09/2013	600	87000 - 87600 sec	600	0
6	6	First stage	1	WT2	26/09/2013	600	87600 - 88200 sec	600	0
6	6	First stage	1	WT2	26/09/2013	600	88200 - 88800 sec	600	0
6	6	First stage	1	WT2	26/09/2013	600	88800 - 89400 sec	417	183
6	6	First stage	1	WT2	26/09/2013	600	89400 - 90000 sec	508.5	91.5
6	6	First stage	1	WT2	26/09/2013	600	90000 - 90600 sec	167.4	432.6
6	6	First stage	1	WT2	26/09/2013	600	90600 - 91200 sec	600	0
6	6	First stage	1	WT2	26/09/2013	600	91200 - 91800 sec	600	0
6	6	First stage	1	WT2	26/09/2013	600	91800 - 92400 sec	600	0
6	6	First stage	1	WT2	26/09/2013	600	92400 - 93000 sec	585.4	14.6
6	6	First stage	1	WT2	26/09/2013	600	93000 - 93600 sec	351.3	248.7
6	6	First stage	1	WT2	26/09/2013	600	93600 - 94200 sec	113.1	486.9
6	6	First stage	1	WT2	26/09/2013	600	94200 - 94800 sec	44.8	555.2
6	6	First stage	1	WT2	26/09/2013	600	94800 - 95400 sec	9.9	590.1
6	6	First stage	1	WT2	26/09/2013	600	95400 - 96000 sec	209	391
6	6	First stage	1	WT2	26/09/2013	600	96000 - 96600 sec	294.9	305.1
6	6	First stage	1	WT2	26/09/2013	600	96600 - 97200 sec	600	0
6	6	First stage	1	WT2	26/09/2013	600	97200 - 97800 sec	600	0
6	6	First stage	1	WT2	26/09/2013	600	97800 - 98400 sec	600	0
6	6	First stage	1	WT2	26/09/2013	600	98400 - 99000 sec	600	0
6	6	First stage	1	WT2	26/09/2013	600	99000 - 99600 sec	73.8	526.2
6	6	First stage	1	WT2	26/09/2013	600	99600 - 100200 se	96.3	503.7
6	6	First stage	1	WT2	26/09/2013	600	100200 - 100800 s	27	573
6	6	First stage	1	WT2	26/09/2013	600	100800 - 101400 s	0	600
6	6	First stage	1	WT2	26/09/2013	600	101400 - 102000 s	433.8	166.2
6	6	First stage	1	WT2	26/09/2013	600	102000 - 102600 s	600	0
6	6	First stage	1	WT2	26/09/2013	600	102600 - 103200 s	516.8	83.2
6	6	First stage	1	WT2	26/09/2013	600	103200 - 103800 s	600	0
6	6	First stage	1	WT2	26/09/2013	600	103800 - 104400 s	600	0
6	6	First stage	1	WT2	26/09/2013	600	104400 - 105000 s	366.3	233.7
6	6	First stage	1	WT2	26/09/2013	600	105000 - 105600 s	552.7	47.3
6	6	First stage	1	WT2	26/09/2013	600	105600 - 106200 s	185.2	414.8
6	6	First stage	1	WT2	26/09/2013	600	106200 - 106800 s	129.5	470.5
6	6	First stage	1	WT2	26/09/2013	600	106800 - 107400 s	23.9	576.1
6	6	First stage	1	WT2	26/09/2013	600	107400 - 108000 s	0	600
6	6	First stage	1	WT2	26/09/2013	600	108000 - 108600 s	3.8	596.2
6	6	First stage	1	WT2	26/09/2013	600	108600 - 109200 s	95.7	504.3
6	6	First stage	1	WT2	26/09/2013	600	109200 - 109800 s	0.5	599.5
6	6	First stage	1	WT2	26/09/2013	600	109800 - 110400 s	303.5	296.5
6	6	First stage	1	WT2	26/09/2013	600	110400 - 111000 s	600	0
6	6	First stage	1	WT2	26/09/2013	600	111000 - 111600 s	600	0
6	6	First stage	1	WT2	26/09/2013	600	111600 - 112200 s	600	0
6	6	First stage	1	WT2	26/09/2013	600	112200 - 112800 s	600	0
6	6	First stage	1	WT2	26/09/2013	600	112800 - 113400 s	547	53
6	6	First stage	1	WT2	26/09/2013	600	113400 - 114000 s	600	0
6	6	First stage	1	WT2	26/09/2013	600	114000 - 114600 s	543.2	56.8
6	6	First stage	1	WT2	26/09/2013	600	114600 - 115200 s	600	0
6	6	First stage	1	WT2	26/09/2013	600	115200 - 115800 s	600	0
6	6	First stage	1	WT2	26/09/2013	600	115800 - 116400 s	600	0
6	6	First stage	1	WT2	26/09/2013	600	116400 - 117000 s	600	0
6	6	First stage	1	WT2	26/09/2013	600	117000 - 117600 s	276.8	323.2
6	6	First stage	1	WT2	26/09/2013	600	117600 - 118200 s	525.4	74.6
6	6	First stage	1	WT2	26/09/2013	600	118200 - 118800 s	600	0
6	6	First stage	1	WT2	26/09/2013	600	118800 - 119400 s	600	0
6	6	First stage	1	WT2	26/09/2013	600	119400 - 120000 s	455.4	144.6
6	6	First stage	1	WT2	26/09/2013	600	120000 - 120600 s	2.6	597.4
6	6	First stage	1	WT2	26/09/2013	600	120600 - 121200 s	14.2	585.8
6	6	First stage	1	WT2	26/09/2013	600	121200 - 121800 s	1	599
6	6	First stage	1	WT2	26/09/2013	600	121800 - 122400 s	96.8	503.2
6	6	First stage	1	WT2	26/09/2013	600	122400 - 123000 s	40.7	559.3
6	6	First stage	1	WT2	26/09/2013	600	123000 - 123600 s	113	487
6	6	First stage	1	WT2	26/09/2013	600	123600 - 124200 s	97.5	502.5
6	6	First stage	1	WT2	26/09/2013	600	124200 - 124800 s	33.2	566.8
6	6	First stage	1	WT2	26/09/2013	600	124800 - 125400 s	1.6	598.4
6	6	First stage	1	WT2	26/09/2013	600	125400 - 126000 s	16.7	583.3
6	6	First stage	1	WT2	26/09/2013	600	126000 - 126600 s	91.5	508.5
6	6	First stage	1	WT2	26/09/2013	600	126600 - 127200 s	180.6	419.4
6	6	First stage	1	WT2	26/09/2013	600	127200 - 127800 s	13.1	586.9
6	6	First stage	1	WT2	26/09/2013	600	127800 - 128400 s	5.9	594.1
6	6	First stage	1	WT2	26/09/2013	600	128400 - 129000 s	81.2	518.8
6	6	First stage	1	WT2	26/09/2013	600	129000 - 129600 s	334.7	265.3
6	6	First stage	1	WT2	26/09/2013	600	129600 - 130200 s	100.8	499.2
6	6	First stage	1	WT2	26/09/2013	600	130200 - 130800 s	187.2	412.8
6	6	First stage	1	WT2	26/09/2013	600	130800 - 131400 s	39.2	560.8
6	6	First stage	1	WT2	26/09/2013	600	131400 - 132000 s	16.6	583.4
6	6	First stage	1	WT2	26/09/2013	600	132000 - 132600 s	2.1	597.9
6	6	First stage	1	WT2	26/09/2013	600	132600 - 133200 s	53.2	546.9
6	6	First stage	1	WT2	26/09/2013	600	133200 - 133800 s	93.6	506.4
6	6	First stage	1	WT2	26/09/2013	600	133800 - 134400 s	600	0
6	6	First stage	1	WT2	26/09/2013	600	134400 - 135000 s	525	75
6	6	First stage	1	WT2	26/09/2013	600	135000 - 135600 s	285.8	314.2
6	6	First stage	1	WT2	26/09/2013	600	135600 - 136200 s	4.2	595.8
6	6	First stage	1	WT2	26/09/2013	600	136200 - 136800 s	1	599
6	6	First stage	1	WT2	26/09/2013	600	136800 - 137400 s	2.6	597.4
6	6	First stage	1	WT2	26/09/2013	600	137400 - 138000 s	13.2	586.8
6	6	First stage	1	WT2	26/09/2013	600	138000 - 138600 s	24.8	575.2
6	6	First stage	1	WT2	26/09/2013	600	138600 - 139200 s	0.5	599.5
6	6	First stage	1	WT2	26/09/2013	600	139200 - 139800 s	6.2	593.8
6	6	First stage	1	WT2	26/09/2013	600	139800 - 140400 s	9.4	590.6
6	6	First stage	1	WT2	26/09/2013	600	140400 - 141000 s	3.6	596.4
6	6	First stage	1	WT2	26/09/2013	600	141000 - 141600 s	281.6	318.5
6	6	First stage	1	WT2	26/09/2013	600	141600 - 142200 s	0.5	599.5
6	6	First stage	1	WT2	26/09/2013	600	142200 - 142800 s	0	600
6	6	First stage	1	WT2	26/09/2013	600	142800 - 143400 s	173.5	426.5
6	6	First stage	1	WT2	26/09/2013	600	143400 - 144000 s	1.6	598.4
6	6	First stage	1	WT2	26/09/2013	600	144000 - 144600 s	10.4	589.6
6	6	First stage	1	WT2	26/09/2013	600	144600 - 145200 s	216.8	383.2
6	6	First stage	1	WT2	26/09/2013	600	145200 - 145800 s	49.2	550.8
6	6	First stage	1	WT2	26/09/2013	600	145800 - 146400 s	21.4	578.6
6	6	First stage	1	WT2	26/09/2013	600	146400 - 147000 s	65.9	534.1
6	6	First stage	1	WT2	26/09/2013	600	147000 - 147600 s	387	213
6	6	First stage	1	WT2	26/09/2013	600	147600 - 148200 s	1	599
6	6	First stage	1	WT2	26/09/2013	600	148200 - 148800 s	0.5	599.5
6	6	First stage	1	WT2	26/09/2013	600	148800 - 149400 s	13.5	586.5
6	6	First stage	1	WT2	26/09/2013	600	149400 - 150000 s	90.8	509.2
6	6	First stage	1	WT2	26/09/2013	600	150000 - 150600 s	19.4	580.6
6	6	First stage	1	WT2	26/09/2013	600	150600 - 151200 s	1.6	598.4
6	6	First stage	1	WT2	26/09/2013	600	151200 - 151800 s	34.8	565.2
6	6	First stage	1	WT2	26/09/2013	600	151800 - 152400 s	15.7	584.3
6	6	First stage	1	WT2	26/09/2013	600	152400 - 153000 s	126.9	473.1
6	6	First stage	1	WT2	26/09/2013	600	153000 - 153600 s	305.2	294.8
6	6	First stage	1	WT2	26/09/2013	600	153600 - 154200 s	600	0
6	6	First stage	1	WT2	26/09/2013	600	154200 - 154800 s	600	0
6	6	First stage	1	WT2	26/09/2013	600	154800 - 155400 s	600	0
6	6	First stage	1	WT2	26/09/2013	600	155400 - 156000 s	600	0
6	6	First stage	1	WT2	26/09/2013	600	156000 - 156600 s	600	0
6	6	First stage	1	WT2	26/09/2013	600	156600 - 157200 s	600	0
6	6	First stage	1	WT2	26/09/2013	600	157200 - 157800 s	600	0
6	6	First stage	1	WT2	26/09/2013	600	157800 - 158400 s	174.6	425.4
6	6	First stage	1	WT2	26/09/2013	600	158400 - 159000 s	4.2	595.8
6	6	First stage	1	WT2	26/09/2013	600	159000 - 159600 s	44.2	555.8
6	6	First stage	1	WT2	26/09/2013	600	159600 - 160200 s	0	600
6	6	First stage	1	WT2	26/09/2013	600	160200 - 160800 s	20.3	579.7
6	6	First stage	1	WT2	26/09/2013	600	160800 - 161400 s	7.8	592.2
6	6	First stage	1	WT2	26/09/2013	600	161400 - 162000 s	29.1	570.9
6	6	First stage	1	WT2	26/09/2013	600	162000 - 162600 s	44.4	555.6
6	6	First stage	1	WT2	26/09/2013	600	162600 - 163200 s	45.3	554.7
6	6	First stage	1	WT2	26/09/2013	600	163200 - 163800 s	0.5	599.5
6	6	First stage	1	WT2	26/09/2013	600	163800 - 164400 s	569.9	30.1
6	6	First stage	1	WT2	26/09/2013	600	164400 - 165000 s	600	0
6	6	First stage	1	WT2	26/09/2013	600	165000 - 165600 s	79.9	520.1
6	6	First stage	1	WT2	26/09/2013	600	165600 - 166200 s	39.7	560.3
6	6	First stage	1	WT2	26/09/2013	600	166200 - 166800 s	11	589
6	6	First stage	1	WT2	26/09/2013	600	166800 - 167400 s	499.6	100.4
6	6	First stage	1	WT2	26/09/2013	600	167400 - 168000 s	600	0
6	6	First stage	1	WT2	26/09/2013	600	168000 - 168600 s	600	0
6	6	First stage	1	WT2	26/09/2013	600	168600 - 169200 s	600	0
6	6	First stage	1	WT2	26/09/2013	600	169200 - 169800 s	600	0
6	6	First stage	1	WT2	26/09/2013	600	169800 - 170400 s	600	0
6	6	First stage	1	WT2	26/09/2013	600	170400 - 171000 s	503.1	96.9
6	6	First stage	1	WT2	26/09/2013	600	171000 - 171600 s	151.7	448.3
6	6	First stage	1	WT2	26/09/2013	600	171600 - 172200 s	128.2	471.8
6	6	First stage	1	WT2	26/09/2013	600	172200 - 172800 s	291.9	308.1
6	6	First stage	1	WT2	26/09/2013	600	172800 - 173400 s	600	0
6	6	First stage	1	WT2	26/09/2013	600	173400 - 174000 s	600	0
6	6	First stage	1	WT2	26/09/2013	600	174000 - 174600 s	600	0
6	6	First stage	1	WT2	26/09/2013	600	174600 - 175200 s	484.5	115.5
6	6	First stage	1	WT2	26/09/2013	600	175200 - 175800 s	216	384
6	6	First stage	1	WT2	26/09/2013	600	175800 - 176400 s	503.4	96.6
6	6	First stage	1	WT2	26/09/2013	600	176400 - 177000 s	272.5	327.5
6	6	First stage	1	WT2	26/09/2013	600	177000 - 177600 s	387.5	212.6
6	6	First stage	1	WT2	26/09/2013	600	177600 - 178200 s	342.8	257.2
6	6	First stage	1	WT2	26/09/2013	600	178200 - 178800 s	94.5	505.5
6	6	First stage	1	WT2	26/09/2013	600	178800 - 179400 s	109.6	490.4
6	6	First stage	1	WT2	26/09/2013	600	179400 - 180000 s	103.2	496.8
6	6	First stage	1	WT2	26/09/2013	600	180000 - 180600 s	435.6	164.4
6	6	First stage	1	WT2	26/09/2013	600	180600 - 181200 s	600	0
6	6	First stage	1	WT2	26/09/2013	600	181200 - 181800 s	495.6	104.4
6	6	First stage	1	WT2	26/09/2013	600	181800 - 182400 s	563.8	36.2
6	6	First stage	1	WT2	26/09/2013	600	182400 - 183000 s	401.5	198.5
6	6	First stage	1	WT2	26/09/2013	600	183000 - 183600 s	101.9	498.1
6	6	First stage	1	WT2	26/09/2013	600	183600 - 184200 s	228.5	371.5
6	6	First stage	1	WT2	26/09/2013	600	184200 - 184800 s	121.5	478.5
6	6	First stage	1	WT2	26/09/2013	600	184800 - 185400 s	139.5	460.5
6	6	First stage	1	WT2	26/09/2013	600	185400 - 186000 s	200.5	399.5
6	6	First stage	1	WT2	26/09/2013	600	186000 - 186600 s	22.4	577.6
6	6	First stage	1	WT2	26/09/2013	600	186600 - 187200 s	55.2	544.8
6	6	First stage	1	WT2	26/09/2013	600	187200 - 187800 s	107.4	492.6
6	6	First stage	1	WT2	26/09/2013	600	187800 - 188400 s	1	599
6	6	First stage	1	WT2	26/09/2013	600	188400 - 189000 s	86.3	513.7
6	6	First stage	1	WT2	26/09/2013	600	189000 - 189600 s	30.7	569.3
6	6	First stage	1	WT2	26/09/2013	600	189600 - 190200 s	100.1	499.9
6	6	First stage	1	WT2	26/09/2013	600	190200 - 190800 s	1	599
6	6	First stage	1	WT2	26/09/2013	600	190800 - 191400 s	361.3	238.7
6	6	First stage	1	WT2	26/09/2013	600	191400 - 192000 s	448.6	151.4
6	6	First stage	1	WT2	26/09/2013	600	192000 - 192600 s	575.7	24.3
6	6	First stage	1	WT2	26/09/2013	600	192600 - 193200 s	600	0
6	6	First stage	1	WT2	26/09/2013	600	193200 - 193800 s	600	0
6	6	First stage	1	WT2	26/09/2013	600	193800 - 194400 s	69.9	530.1
6	6	First stage	1	WT2	26/09/2013	600	194400 - 195000 s	135.7	464.3
6	6	First stage	1	WT2	26/09/2013	600	195000 - 195600 s	33.4	566.6
6	6	First stage	1	WT2	26/09/2013	600	195600 - 196200 s	0	600
6	6	First stage	1	WT2	26/09/2013	600	196200 - 196800 s	195.2	404.8
6	6	First stage	1	WT2	26/09/2013	600	196800 - 197400 s	0	600
6	6	First stage	1	WT2	26/09/2013	600	197400 - 198000 s	4.7	595.3
6	6	First stage	1	WT2	26/09/2013	600	198000 - 198600 s	86.9	513.1
6	6	First stage	1	WT2	26/09/2013	600	198600 - 199200 s	163.6	436.4
6	6	First stage	1	WT2	26/09/2013	600	199200 - 199800 s	430.5	169.5
6	6	First stage	1	WT2	26/09/2013	600	199800 - 200400 s	600	0
6	6	First stage	1	WT2	26/09/2013	600	200400 - 201000 s	600	0
6	6	First stage	1	WT2	26/09/2013	600	201000 - 201600 s	512.4	87.7
6	6	First stage	1	WT2	26/09/2013	600	201600 - 202200 s	296.3	303.7
6	6	First stage	1	WT2	26/09/2013	600	202200 - 202800 s	454.4	145.6
6	6	First stage	1	WT2	26/09/2013	600	202800 - 203400 s	580.7	19.3
6	6	First stage	1	WT2	26/09/2013	600	203400 - 204000 s	515.2	84.8
6	6	First stage	1	WT2	26/09/2013	600	204000 - 204600 s	600	0
6	6	First stage	1	WT2	26/09/2013	600	204600 - 205200 s	600	0
6	6	First stage	1	WT2	26/09/2013	600	205200 - 205800 s	485.4	114.6
6	6	First stage	1	WT2	26/09/2013	600	205800 - 206400 s	293.9	306.1
6	6	First stage	1	WT2	26/09/2013	600	206400 - 207000 s	600	0
6	6	First stage	1	WT2	26/09/2013	600	207000 - 207600 s	600	0
6	6	First stage	1	WT2	26/09/2013	600	207600 - 208200 s	384.2	215.8
6	6	First stage	1	WT2	26/09/2013	600	208200 - 208800 s	368.6	231.4
6	6	First stage	1	WT2	26/09/2013	600	208800 - 209400 s	130.8	469.2
6	6	First stage	1	WT2	26/09/2013	600	209400 - 210000 s	9.9	590.1
6	6	First stage	1	WT2	26/09/2013	600	210000 - 210600 s	101.8	498.2
6	6	First stage	1	WT2	26/09/2013	600	210600 - 211200 s	0.5	599.5
6	6	First stage	1	WT2	26/09/2013	600	211200 - 211800 s	11.4	588.6
6	6	First stage	1	WT2	26/09/2013	600	211800 - 212400 s	37.4	562.6
6	6	First stage	1	WT2	26/09/2013	600	212400 - 213000 s	74	526
6	6	First stage	1	WT2	26/09/2013	600	213000 - 213600 s	508.2	91.8
6	6	First stage	1	WT2	26/09/2013	600	213600 - 214200 s	551.7	48.4
6	6	First stage	1	WT2	26/09/2013	600	214200 - 214800 s	600	0
6	6	First stage	1	WT2	26/09/2013	600	214800 - 215400 s	600	0
6	6	First stage	1	WT2	26/09/2013	600	215400 - 216000 s	529.2	70.8
7	8	First stage	1	WT3	26/09/2013	600	0 - 600 secs.	531.9	68.1
7	8	First stage	1	WT3	26/09/2013	600	600 - 1200 secs.	600	0
7	8	First stage	1	WT3	26/09/2013	600	1200 - 1800 secs.	600	0
7	8	First stage	1	WT3	26/09/2013	600	1800 - 2400 secs.	600	0
7	8	First stage	1	WT3	26/09/2013	600	2400 - 3000 secs.	600	0
7	8	First stage	1	WT3	26/09/2013	600	3000 - 3600 secs.	600	0
7	8	First stage	1	WT3	26/09/2013	600	3600 - 4200 secs.	600	0
7	8	First stage	1	WT3	26/09/2013	600	4200 - 4800 secs.	600	0
7	8	First stage	1	WT3	26/09/2013	600	4800 - 5400 secs.	554.5	45.5
7	8	First stage	1	WT3	26/09/2013	600	5400 - 6000 secs.	600	0
7	8	First stage	1	WT3	26/09/2013	600	6000 - 6600 secs.	600	0
7	8	First stage	1	WT3	26/09/2013	600	6600 - 7200 secs.	600	0
7	8	First stage	1	WT3	26/09/2013	600	7200 - 7800 secs.	600	0
7	8	First stage	1	WT3	26/09/2013	600	7800 - 8400 secs.	600	0
7	8	First stage	1	WT3	26/09/2013	600	8400 - 9000 secs.	600	0
7	8	First stage	1	WT3	26/09/2013	600	9000 - 9600 secs.	600	0
7	8	First stage	1	WT3	26/09/2013	600	9600 - 10200 secs	600	0
7	8	First stage	1	WT3	26/09/2013	600	10200 - 10800 sec	600	0
7	8	First stage	1	WT3	26/09/2013	600	10800 - 11400 sec	600	0
7	8	First stage	1	WT3	26/09/2013	600	11400 - 12000 sec	600	0
7	8	First stage	1	WT3	26/09/2013	600	12000 - 12600 sec	357.8	242.2
7	8	First stage	1	WT3	26/09/2013	600	12600 - 13200 sec	55.2	544.8
7	8	First stage	1	WT3	26/09/2013	600	13200 - 13800 sec	324	276
7	8	First stage	1	WT3	26/09/2013	600	13800 - 14400 sec	492	108
7	8	First stage	1	WT3	26/09/2013	600	14400 - 15000 sec	492.2	107.8
7	8	First stage	1	WT3	26/09/2013	600	15000 - 15600 sec	528.2	71.8
7	8	First stage	1	WT3	26/09/2013	600	15600 - 16200 sec	502.8	97.2
7	8	First stage	1	WT3	26/09/2013	600	16200 - 16800 sec	412.2	187.8
7	8	First stage	1	WT3	26/09/2013	600	16800 - 17400 sec	367.4	232.6
7	8	First stage	1	WT3	26/09/2013	600	17400 - 18000 sec	566.5	33.5
7	8	First stage	1	WT3	26/09/2013	600	18000 - 18600 sec	600	0
7	8	First stage	1	WT3	26/09/2013	600	18600 - 19200 sec	600	0
7	8	First stage	1	WT3	26/09/2013	600	19200 - 19800 sec	600	0
7	8	First stage	1	WT3	26/09/2013	600	19800 - 20400 sec	533	67
7	8	First stage	1	WT3	26/09/2013	600	20400 - 21000 sec	600	0
7	8	First stage	1	WT3	26/09/2013	600	21000 - 21600 sec	600	0
7	8	First stage	1	WT3	26/09/2013	600	21600 - 22200 sec	551.1	48.9
7	8	First stage	1	WT3	26/09/2013	600	22200 - 22800 sec	600	0
7	8	First stage	1	WT3	26/09/2013	600	22800 - 23400 sec	556	44
7	8	First stage	1	WT3	26/09/2013	600	23400 - 24000 sec	600	0
7	8	First stage	1	WT3	26/09/2013	600	24000 - 24600 sec	320.4	279.7
7	8	First stage	1	WT3	26/09/2013	600	24600 - 25200 sec	155.1	444.9
7	8	First stage	1	WT3	26/09/2013	600	25200 - 25800 sec	45.8	554.2
7	8	First stage	1	WT3	26/09/2013	600	25800 - 26400 sec	62.2	537.8
7	8	First stage	1	WT3	26/09/2013	600	26400 - 27000 sec	57.1	542.9
7	8	First stage	1	WT3	26/09/2013	600	27000 - 27600 sec	103.6	496.4
7	8	First stage	1	WT3	26/09/2013	600	27600 - 28200 sec	430.5	169.5
7	8	First stage	1	WT3	26/09/2013	600	28200 - 28800 sec	430.3	169.7
7	8	First stage	1	WT3	26/09/2013	600	28800 - 29400 sec	56	544
7	8	First stage	1	WT3	26/09/2013	600	29400 - 30000 sec	46.7	553.3
7	8	First stage	1	WT3	26/09/2013	600	30000 - 30600 sec	137	463
7	8	First stage	1	WT3	26/09/2013	600	30600 - 31200 sec	43.3	556.7
7	8	First stage	1	WT3	26/09/2013	600	31200 - 31800 sec	412.6	187.5
7	8	First stage	1	WT3	26/09/2013	600	31800 - 32400 sec	110.6	489.4
7	8	First stage	1	WT3	26/09/2013	600	32400 - 33000 sec	517.8	82.2
7	8	First stage	1	WT3	26/09/2013	600	33000 - 33600 sec	600	0
7	8	First stage	1	WT3	26/09/2013	600	33600 - 34200 sec	600	0
7	8	First stage	1	WT3	26/09/2013	600	34200 - 34800 sec	559.5	40.5
7	8	First stage	1	WT3	26/09/2013	600	34800 - 35400 sec	210.8	389.2
7	8	First stage	1	WT3	26/09/2013	600	35400 - 36000 sec	434.5	165.5
7	8	First stage	1	WT3	26/09/2013	600	36000 - 36600 sec	421.8	178.2
7	8	First stage	1	WT3	26/09/2013	600	36600 - 37200 sec	600	0
7	8	First stage	1	WT3	26/09/2013	600	37200 - 37800 sec	600	0
7	8	First stage	1	WT3	26/09/2013	600	37800 - 38400 sec	600	0
7	8	First stage	1	WT3	26/09/2013	600	38400 - 39000 sec	600	0
7	8	First stage	1	WT3	26/09/2013	600	39000 - 39600 sec	600	0
7	8	First stage	1	WT3	26/09/2013	600	39600 - 40200 sec	600	0
7	8	First stage	1	WT3	26/09/2013	600	40200 - 40800 sec	600	0
7	8	First stage	1	WT3	26/09/2013	600	40800 - 41400 sec	600	0
7	8	First stage	1	WT3	26/09/2013	600	41400 - 42000 sec	600	0
7	8	First stage	1	WT3	26/09/2013	600	42000 - 42600 sec	600	0
7	8	First stage	1	WT3	26/09/2013	600	42600 - 43200 sec	600	0
7	8	First stage	1	WT3	26/09/2013	600	43200 - 43800 sec	600	0
7	8	First stage	1	WT3	26/09/2013	600	43800 - 44400 sec	544.6	55.4
7	8	First stage	1	WT3	26/09/2013	600	44400 - 45000 sec	547	53
7	8	First stage	1	WT3	26/09/2013	600	45000 - 45600 sec	408.8	191.2
7	8	First stage	1	WT3	26/09/2013	600	45600 - 46200 sec	112.8	487.2
7	8	First stage	1	WT3	26/09/2013	600	46200 - 46800 sec	290.3	309.7
7	8	First stage	1	WT3	26/09/2013	600	46800 - 47400 sec	277.4	322.6
7	8	First stage	1	WT3	26/09/2013	600	47400 - 48000 sec	366	234
7	8	First stage	1	WT3	26/09/2013	600	48000 - 48600 sec	600	0
7	8	First stage	1	WT3	26/09/2013	600	48600 - 49200 sec	292.7	307.3
7	8	First stage	1	WT3	26/09/2013	600	49200 - 49800 sec	233.4	366.7
7	8	First stage	1	WT3	26/09/2013	600	49800 - 50400 sec	358.9	241.2
7	8	First stage	1	WT3	26/09/2013	600	50400 - 51000 sec	30.9	569.1
7	8	First stage	1	WT3	26/09/2013	600	51000 - 51600 sec	111.2	488.8
7	8	First stage	1	WT3	26/09/2013	600	51600 - 52200 sec	210.5	389.5
7	8	First stage	1	WT3	26/09/2013	600	52200 - 52800 sec	266.4	333.6
7	8	First stage	1	WT3	26/09/2013	600	52800 - 53400 sec	214.2	385.8
7	8	First stage	1	WT3	26/09/2013	600	53400 - 54000 sec	578.3	21.7
7	8	First stage	1	WT3	26/09/2013	600	54000 - 54600 sec	453.3	146.7
7	8	First stage	1	WT3	26/09/2013	600	54600 - 55200 sec	246.1	353.9
7	8	First stage	1	WT3	26/09/2013	600	55200 - 55800 sec	455.6	144.4
7	8	First stage	1	WT3	26/09/2013	600	55800 - 56400 sec	426.8	173.2
7	8	First stage	1	WT3	26/09/2013	600	56400 - 57000 sec	432.3	167.7
7	8	First stage	1	WT3	26/09/2013	600	57000 - 57600 sec	258.7	341.3
7	8	First stage	1	WT3	26/09/2013	600	57600 - 58200 sec	370.7	229.3
7	8	First stage	1	WT3	26/09/2013	600	58200 - 58800 sec	239.6	360.4
7	8	First stage	1	WT3	26/09/2013	600	58800 - 59400 sec	600	0
7	8	First stage	1	WT3	26/09/2013	600	59400 - 60000 sec	600	0
7	8	First stage	1	WT3	26/09/2013	600	60000 - 60600 sec	553.6	46.4
7	8	First stage	1	WT3	26/09/2013	600	60600 - 61200 sec	446.2	153.8
7	8	First stage	1	WT3	26/09/2013	600	61200 - 61800 sec	370.6	229.4
7	8	First stage	1	WT3	26/09/2013	600	61800 - 62400 sec	212.4	387.6
7	8	First stage	1	WT3	26/09/2013	600	62400 - 63000 sec	362.4	237.6
7	8	First stage	1	WT3	26/09/2013	600	63000 - 63600 sec	310.2	289.8
7	8	First stage	1	WT3	26/09/2013	600	63600 - 64200 sec	495.9	104.1
7	8	First stage	1	WT3	26/09/2013	600	64200 - 64800 sec	325.4	274.6
7	8	First stage	1	WT3	26/09/2013	600	64800 - 65400 sec	423.6	176.4
7	8	First stage	1	WT3	26/09/2013	600	65400 - 66000 sec	101.5	498.5
7	8	First stage	1	WT3	26/09/2013	600	66000 - 66600 sec	184	416
7	8	First stage	1	WT3	26/09/2013	600	66600 - 67200 sec	255.6	344.4
7	8	First stage	1	WT3	26/09/2013	600	67200 - 67800 sec	600	0
7	8	First stage	1	WT3	26/09/2013	600	67800 - 68400 sec	600	0
7	8	First stage	1	WT3	26/09/2013	600	68400 - 69000 sec	598.2	1.8
7	8	First stage	1	WT3	26/09/2013	600	69000 - 69600 sec	199	401
7	8	First stage	1	WT3	26/09/2013	600	69600 - 70200 sec	258.2	341.8
7	8	First stage	1	WT3	26/09/2013	600	70200 - 70800 sec	531.1	68.9
7	8	First stage	1	WT3	26/09/2013	600	70800 - 71400 sec	483.9	116.1
7	8	First stage	1	WT3	26/09/2013	600	71400 - 72000 sec	349.6	250.4
7	8	First stage	1	WT3	26/09/2013	600	72000 - 72600 sec	438	162
7	8	First stage	1	WT3	26/09/2013	600	72600 - 73200 sec	470	130
7	8	First stage	1	WT3	26/09/2013	600	73200 - 73800 sec	600	0
7	8	First stage	1	WT3	26/09/2013	600	73800 - 74400 sec	600	0
7	8	First stage	1	WT3	26/09/2013	600	74400 - 75000 sec	600	0
7	8	First stage	1	WT3	26/09/2013	600	75000 - 75600 sec	600	0
7	8	First stage	1	WT3	26/09/2013	600	75600 - 76200 sec	559.3	40.7
7	8	First stage	1	WT3	26/09/2013	600	76200 - 76800 sec	600	0
7	8	First stage	1	WT3	26/09/2013	600	76800 - 77400 sec	536.9	63.1
7	8	First stage	1	WT3	26/09/2013	600	77400 - 78000 sec	281.4	318.6
7	8	First stage	1	WT3	26/09/2013	600	78000 - 78600 sec	230.8	369.2
7	8	First stage	1	WT3	26/09/2013	600	78600 - 79200 sec	207.1	392.9
7	8	First stage	1	WT3	26/09/2013	600	79200 - 79800 sec	515.5	84.5
7	8	First stage	1	WT3	26/09/2013	600	79800 - 80400 sec	600	0
7	8	First stage	1	WT3	26/09/2013	600	80400 - 81000 sec	302.6	297.5
7	8	First stage	1	WT3	26/09/2013	600	81000 - 81600 sec	386.9	213.1
7	8	First stage	1	WT3	26/09/2013	600	81600 - 82200 sec	541.8	58.2
7	8	First stage	1	WT3	26/09/2013	600	82200 - 82800 sec	384.4	215.6
7	8	First stage	1	WT3	26/09/2013	600	82800 - 83400 sec	600	0
7	8	First stage	1	WT3	26/09/2013	600	83400 - 84000 sec	600	0
7	8	First stage	1	WT3	26/09/2013	600	84000 - 84600 sec	600	0
7	8	First stage	1	WT3	26/09/2013	600	84600 - 85200 sec	548.9	51.1
7	8	First stage	1	WT3	26/09/2013	600	85200 - 85800 sec	128.8	471.2
7	8	First stage	1	WT3	26/09/2013	600	85800 - 86400 sec	600	0
7	8	First stage	1	WT3	26/09/2013	600	86400 - 87000 sec	600	0
7	8	First stage	1	WT3	26/09/2013	600	87000 - 87600 sec	492.4	107.6
7	8	First stage	1	WT3	26/09/2013	600	87600 - 88200 sec	600	0
7	8	First stage	1	WT3	26/09/2013	600	88200 - 88800 sec	600	0
7	8	First stage	1	WT3	26/09/2013	600	88800 - 89400 sec	600	0
7	8	First stage	1	WT3	26/09/2013	600	89400 - 90000 sec	600	0
7	8	First stage	1	WT3	26/09/2013	600	90000 - 90600 sec	600	0
7	8	First stage	1	WT3	26/09/2013	600	90600 - 91200 sec	600	0
7	8	First stage	1	WT3	26/09/2013	600	91200 - 91800 sec	600	0
7	8	First stage	1	WT3	26/09/2013	600	91800 - 92400 sec	586.3	13.7
7	8	First stage	1	WT3	26/09/2013	600	92400 - 93000 sec	600	0
7	8	First stage	1	WT3	26/09/2013	600	93000 - 93600 sec	218	382
7	8	First stage	1	WT3	26/09/2013	600	93600 - 94200 sec	36.3	563.7
7	8	First stage	1	WT3	26/09/2013	600	94200 - 94800 sec	57.2	542.8
7	8	First stage	1	WT3	26/09/2013	600	94800 - 95400 sec	39.8	560.2
7	8	First stage	1	WT3	26/09/2013	600	95400 - 96000 sec	90.6	509.4
7	8	First stage	1	WT3	26/09/2013	600	96000 - 96600 sec	322.6	277.4
7	8	First stage	1	WT3	26/09/2013	600	96600 - 97200 sec	600	0
7	8	First stage	1	WT3	26/09/2013	600	97200 - 97800 sec	600	0
7	8	First stage	1	WT3	26/09/2013	600	97800 - 98400 sec	600	0
7	8	First stage	1	WT3	26/09/2013	600	98400 - 99000 sec	600	0
7	8	First stage	1	WT3	26/09/2013	600	99000 - 99600 sec	559.4	40.6
7	8	First stage	1	WT3	26/09/2013	600	99600 - 100200 se	600	0
7	8	First stage	1	WT3	26/09/2013	600	100200 - 100800 s	600	0
7	8	First stage	1	WT3	26/09/2013	600	100800 - 101400 s	504.8	95.2
7	8	First stage	1	WT3	26/09/2013	600	101400 - 102000 s	600	0
7	8	First stage	1	WT3	26/09/2013	600	102000 - 102600 s	552.2	47.8
7	8	First stage	1	WT3	26/09/2013	600	102600 - 103200 s	600	0
7	8	First stage	1	WT3	26/09/2013	600	103200 - 103800 s	600	0
7	8	First stage	1	WT3	26/09/2013	600	103800 - 104400 s	600	0
7	8	First stage	1	WT3	26/09/2013	600	104400 - 105000 s	537.2	62.8
7	8	First stage	1	WT3	26/09/2013	600	105000 - 105600 s	600	0
7	8	First stage	1	WT3	26/09/2013	600	105600 - 106200 s	600	0
7	8	First stage	1	WT3	26/09/2013	600	106200 - 106800 s	600	0
7	8	First stage	1	WT3	26/09/2013	600	106800 - 107400 s	520.4	79.6
7	8	First stage	1	WT3	26/09/2013	600	107400 - 108000 s	600	0
7	8	First stage	1	WT3	26/09/2013	600	108000 - 108600 s	412.3	187.7
7	8	First stage	1	WT3	26/09/2013	600	108600 - 109200 s	140.6	459.5
7	8	First stage	1	WT3	26/09/2013	600	109200 - 109800 s	167.5	432.5
7	8	First stage	1	WT3	26/09/2013	600	109800 - 110400 s	378.4	221.6
7	8	First stage	1	WT3	26/09/2013	600	110400 - 111000 s	470.5	129.5
7	8	First stage	1	WT3	26/09/2013	600	111000 - 111600 s	440.6	159.4
7	8	First stage	1	WT3	26/09/2013	600	111600 - 112200 s	263.7	336.3
7	8	First stage	1	WT3	26/09/2013	600	112200 - 112800 s	55.4	544.6
7	8	First stage	1	WT3	26/09/2013	600	112800 - 113400 s	552.8	47.2
7	8	First stage	1	WT3	26/09/2013	600	113400 - 114000 s	158.4	441.6
7	8	First stage	1	WT3	26/09/2013	600	114000 - 114600 s	464.6	135.4
7	8	First stage	1	WT3	26/09/2013	600	114600 - 115200 s	600	0
7	8	First stage	1	WT3	26/09/2013	600	115200 - 115800 s	600	0
7	8	First stage	1	WT3	26/09/2013	600	115800 - 116400 s	441.4	158.6
7	8	First stage	1	WT3	26/09/2013	600	116400 - 117000 s	218.3	381.7
7	8	First stage	1	WT3	26/09/2013	600	117000 - 117600 s	1.5	598.5
7	8	First stage	1	WT3	26/09/2013	600	117600 - 118200 s	85	515
7	8	First stage	1	WT3	26/09/2013	600	118200 - 118800 s	15	585
7	8	First stage	1	WT3	26/09/2013	600	118800 - 119400 s	388	212
7	8	First stage	1	WT3	26/09/2013	600	119400 - 120000 s	293.2	306.8
7	8	First stage	1	WT3	26/09/2013	600	120000 - 120600 s	455.6	144.4
7	8	First stage	1	WT3	26/09/2013	600	120600 - 121200 s	75.5	524.5
7	8	First stage	1	WT3	26/09/2013	600	121200 - 121800 s	312.7	287.3
7	8	First stage	1	WT3	26/09/2013	600	121800 - 122400 s	358.9	241.2
7	8	First stage	1	WT3	26/09/2013	600	122400 - 123000 s	367.7	232.3
7	8	First stage	1	WT3	26/09/2013	600	123000 - 123600 s	188	412
7	8	First stage	1	WT3	26/09/2013	600	123600 - 124200 s	600	0
7	8	First stage	1	WT3	26/09/2013	600	124200 - 124800 s	512.1	87.9
7	8	First stage	1	WT3	26/09/2013	600	124800 - 125400 s	0	600
7	8	First stage	1	WT3	26/09/2013	600	125400 - 126000 s	471.8	128.2
7	8	First stage	1	WT3	26/09/2013	600	126000 - 126600 s	600	0
7	8	First stage	1	WT3	26/09/2013	600	126600 - 127200 s	503.1	96.9
7	8	First stage	1	WT3	26/09/2013	600	127200 - 127800 s	600	0
7	8	First stage	1	WT3	26/09/2013	600	127800 - 128400 s	600	0
7	8	First stage	1	WT3	26/09/2013	600	128400 - 129000 s	600	0
7	8	First stage	1	WT3	26/09/2013	600	129000 - 129600 s	600	0
7	8	First stage	1	WT3	26/09/2013	600	129600 - 130200 s	600	0
7	8	First stage	1	WT3	26/09/2013	600	130200 - 130800 s	183	417
7	8	First stage	1	WT3	26/09/2013	600	130800 - 131400 s	240.5	359.6
7	8	First stage	1	WT3	26/09/2013	600	131400 - 132000 s	542.5	57.5
7	8	First stage	1	WT3	26/09/2013	600	132000 - 132600 s	231.7	368.3
7	8	First stage	1	WT3	26/09/2013	600	132600 - 133200 s	186.6	413.4
7	8	First stage	1	WT3	26/09/2013	600	133200 - 133800 s	251.9	348.1
7	8	First stage	1	WT3	26/09/2013	600	133800 - 134400 s	197.9	402.1
7	8	First stage	1	WT3	26/09/2013	600	134400 - 135000 s	262.1	337.9
7	8	First stage	1	WT3	26/09/2013	600	135000 - 135600 s	219	381.1
7	8	First stage	1	WT3	26/09/2013	600	135600 - 136200 s	407.9	192.2
7	8	First stage	1	WT3	26/09/2013	600	136200 - 136800 s	233.6	366.4
7	8	First stage	1	WT3	26/09/2013	600	136800 - 137400 s	533.3	66.7
7	8	First stage	1	WT3	26/09/2013	600	137400 - 138000 s	559.7	40.3
7	8	First stage	1	WT3	26/09/2013	600	138000 - 138600 s	600	0
7	8	First stage	1	WT3	26/09/2013	600	138600 - 139200 s	314.9	285.1
7	8	First stage	1	WT3	26/09/2013	600	139200 - 139800 s	107.8	492.2
7	8	First stage	1	WT3	26/09/2013	600	139800 - 140400 s	143.1	456.9
7	8	First stage	1	WT3	26/09/2013	600	140400 - 141000 s	71.7	528.3
7	8	First stage	1	WT3	26/09/2013	600	141000 - 141600 s	264.7	335.3
7	8	First stage	1	WT3	26/09/2013	600	141600 - 142200 s	113.7	486.3
7	8	First stage	1	WT3	26/09/2013	600	142200 - 142800 s	105.6	494.4
7	8	First stage	1	WT3	26/09/2013	600	142800 - 143400 s	294.8	305.2
7	8	First stage	1	WT3	26/09/2013	600	143400 - 144000 s	265.3	334.7
7	8	First stage	1	WT3	26/09/2013	600	144000 - 144600 s	103.9	496.1
7	8	First stage	1	WT3	26/09/2013	600	144600 - 145200 s	41.9	558.1
7	8	First stage	1	WT3	26/09/2013	600	145200 - 145800 s	60.3	539.7
7	8	First stage	1	WT3	26/09/2013	600	145800 - 146400 s	476.4	123.6
7	8	First stage	1	WT3	26/09/2013	600	146400 - 147000 s	600	0
7	8	First stage	1	WT3	26/09/2013	600	147000 - 147600 s	600	0
7	8	First stage	1	WT3	26/09/2013	600	147600 - 148200 s	559.6	40.4
7	8	First stage	1	WT3	26/09/2013	600	148200 - 148800 s	412.7	187.3
7	8	First stage	1	WT3	26/09/2013	600	148800 - 149400 s	266.8	333.2
7	8	First stage	1	WT3	26/09/2013	600	149400 - 150000 s	348.2	251.8
7	8	First stage	1	WT3	26/09/2013	600	150000 - 150600 s	302.7	297.3
7	8	First stage	1	WT3	26/09/2013	600	150600 - 151200 s	284.4	315.6
7	8	First stage	1	WT3	26/09/2013	600	151200 - 151800 s	121.1	478.9
7	8	First stage	1	WT3	26/09/2013	600	151800 - 152400 s	172.5	427.5
7	8	First stage	1	WT3	26/09/2013	600	152400 - 153000 s	217.9	382.1
7	8	First stage	1	WT3	26/09/2013	600	153000 - 153600 s	559.3	40.7
7	8	First stage	1	WT3	26/09/2013	600	153600 - 154200 s	420.7	179.3
7	8	First stage	1	WT3	26/09/2013	600	154200 - 154800 s	327.5	272.5
7	8	First stage	1	WT3	26/09/2013	600	154800 - 155400 s	252.7	347.3
7	8	First stage	1	WT3	26/09/2013	600	155400 - 156000 s	483.4	116.6
7	8	First stage	1	WT3	26/09/2013	600	156000 - 156600 s	600	0
7	8	First stage	1	WT3	26/09/2013	600	156600 - 157200 s	558.8	41.2
7	8	First stage	1	WT3	26/09/2013	600	157200 - 157800 s	600	0
7	8	First stage	1	WT3	26/09/2013	600	157800 - 158400 s	400.2	199.8
7	8	First stage	1	WT3	26/09/2013	600	158400 - 159000 s	290.3	309.7
7	8	First stage	1	WT3	26/09/2013	600	159000 - 159600 s	521.7	78.3
7	8	First stage	1	WT3	26/09/2013	600	159600 - 160200 s	494.7	105.3
7	8	First stage	1	WT3	26/09/2013	600	160200 - 160800 s	543.9	56.1
7	8	First stage	1	WT3	26/09/2013	600	160800 - 161400 s	498.3	101.7
7	8	First stage	1	WT3	26/09/2013	600	161400 - 162000 s	311.4	288.6
7	8	First stage	1	WT3	26/09/2013	600	162000 - 162600 s	501.5	98.5
7	8	First stage	1	WT3	26/09/2013	600	162600 - 163200 s	235.9	364.1
7	8	First stage	1	WT3	26/09/2013	600	163200 - 163800 s	472	128
7	8	First stage	1	WT3	26/09/2013	600	163800 - 164400 s	367.4	232.6
7	8	First stage	1	WT3	26/09/2013	600	164400 - 165000 s	600	0
7	8	First stage	1	WT3	26/09/2013	600	165000 - 165600 s	600	0
7	8	First stage	1	WT3	26/09/2013	600	165600 - 166200 s	600	0
7	8	First stage	1	WT3	26/09/2013	600	166200 - 166800 s	545.9	54.1
7	8	First stage	1	WT3	26/09/2013	600	166800 - 167400 s	349.5	250.5
7	8	First stage	1	WT3	26/09/2013	600	167400 - 168000 s	122.1	477.9
7	8	First stage	1	WT3	26/09/2013	600	168000 - 168600 s	198.9	401.1
7	8	First stage	1	WT3	26/09/2013	600	168600 - 169200 s	260.7	339.3
7	8	First stage	1	WT3	26/09/2013	600	169200 - 169800 s	273.7	326.3
7	8	First stage	1	WT3	26/09/2013	600	169800 - 170400 s	131.4	468.6
7	8	First stage	1	WT3	26/09/2013	600	170400 - 171000 s	547.4	52.6
7	8	First stage	1	WT3	26/09/2013	600	171000 - 171600 s	600	0
7	8	First stage	1	WT3	26/09/2013	600	171600 - 172200 s	557.4	42.6
7	8	First stage	1	WT3	26/09/2013	600	172200 - 172800 s	600	0
7	8	First stage	1	WT3	26/09/2013	600	172800 - 173400 s	600	0
7	8	First stage	1	WT3	26/09/2013	600	173400 - 174000 s	600	0
7	8	First stage	1	WT3	26/09/2013	600	174000 - 174600 s	600	0
7	8	First stage	1	WT3	26/09/2013	600	174600 - 175200 s	600	0
7	8	First stage	1	WT3	26/09/2013	600	175200 - 175800 s	600	0
7	8	First stage	1	WT3	26/09/2013	600	175800 - 176400 s	600	0
7	8	First stage	1	WT3	26/09/2013	600	176400 - 177000 s	600	0
7	8	First stage	1	WT3	26/09/2013	600	177000 - 177600 s	600	0
7	8	First stage	1	WT3	26/09/2013	600	177600 - 178200 s	600	0
7	8	First stage	1	WT3	26/09/2013	600	178200 - 178800 s	600	0
7	8	First stage	1	WT3	26/09/2013	600	178800 - 179400 s	600	0
7	8	First stage	1	WT3	26/09/2013	600	179400 - 180000 s	349.8	250.2
7	8	First stage	1	WT3	26/09/2013	600	180000 - 180600 s	600	0
7	8	First stage	1	WT3	26/09/2013	600	180600 - 181200 s	600	0
7	8	First stage	1	WT3	26/09/2013	600	181200 - 181800 s	600	0
7	8	First stage	1	WT3	26/09/2013	600	181800 - 182400 s	600	0
7	8	First stage	1	WT3	26/09/2013	600	182400 - 183000 s	600	0
7	8	First stage	1	WT3	26/09/2013	600	183000 - 183600 s	600	0
7	8	First stage	1	WT3	26/09/2013	600	183600 - 184200 s	600	0
7	8	First stage	1	WT3	26/09/2013	600	184200 - 184800 s	600	0
7	8	First stage	1	WT3	26/09/2013	600	184800 - 185400 s	600	0
7	8	First stage	1	WT3	26/09/2013	600	185400 - 186000 s	496	104
7	8	First stage	1	WT3	26/09/2013	600	186000 - 186600 s	600	0
7	8	First stage	1	WT3	26/09/2013	600	186600 - 187200 s	600	0
7	8	First stage	1	WT3	26/09/2013	600	187200 - 187800 s	600	0
7	8	First stage	1	WT3	26/09/2013	600	187800 - 188400 s	600	0
7	8	First stage	1	WT3	26/09/2013	600	188400 - 189000 s	600	0
7	8	First stage	1	WT3	26/09/2013	600	189000 - 189600 s	600	0
7	8	First stage	1	WT3	26/09/2013	600	189600 - 190200 s	600	0
7	8	First stage	1	WT3	26/09/2013	600	190200 - 190800 s	600	0
7	8	First stage	1	WT3	26/09/2013	600	190800 - 191400 s	600	0
7	8	First stage	1	WT3	26/09/2013	600	191400 - 192000 s	600	0
7	8	First stage	1	WT3	26/09/2013	600	192000 - 192600 s	600	0
7	8	First stage	1	WT3	26/09/2013	600	192600 - 193200 s	600	0
7	8	First stage	1	WT3	26/09/2013	600	193200 - 193800 s	600	0
7	8	First stage	1	WT3	26/09/2013	600	193800 - 194400 s	545.2	54.8
7	8	First stage	1	WT3	26/09/2013	600	194400 - 195000 s	600	0
7	8	First stage	1	WT3	26/09/2013	600	195000 - 195600 s	550.3	49.7
7	8	First stage	1	WT3	26/09/2013	600	195600 - 196200 s	600	0
7	8	First stage	1	WT3	26/09/2013	600	196200 - 196800 s	600	0
7	8	First stage	1	WT3	26/09/2013	600	196800 - 197400 s	600	0
7	8	First stage	1	WT3	26/09/2013	600	197400 - 198000 s	530.2	69.8
7	8	First stage	1	WT3	26/09/2013	600	198000 - 198600 s	351.4	248.6
7	8	First stage	1	WT3	26/09/2013	600	198600 - 199200 s	105.5	494.5
7	8	First stage	1	WT3	26/09/2013	600	199200 - 199800 s	514.6	85.4
7	8	First stage	1	WT3	26/09/2013	600	199800 - 200400 s	600	0
7	8	First stage	1	WT3	26/09/2013	600	200400 - 201000 s	600	0
7	8	First stage	1	WT3	26/09/2013	600	201000 - 201600 s	600	0
7	8	First stage	1	WT3	26/09/2013	600	201600 - 202200 s	532.8	67.2
7	8	First stage	1	WT3	26/09/2013	600	202200 - 202800 s	600	0
7	8	First stage	1	WT3	26/09/2013	600	202800 - 203400 s	600	0
7	8	First stage	1	WT3	26/09/2013	600	203400 - 204000 s	600	0
7	8	First stage	1	WT3	26/09/2013	600	204000 - 204600 s	600	0
7	8	First stage	1	WT3	26/09/2013	600	204600 - 205200 s	87.1	512.9
7	8	First stage	1	WT3	26/09/2013	600	205200 - 205800 s	86.7	513.3
7	8	First stage	1	WT3	26/09/2013	600	205800 - 206400 s	162.1	438
7	8	First stage	1	WT3	26/09/2013	600	206400 - 207000 s	194.8	405.3
7	8	First stage	1	WT3	26/09/2013	600	207000 - 207600 s	472.2	127.8
7	8	First stage	1	WT3	26/09/2013	600	207600 - 208200 s	461.6	138.4
7	8	First stage	1	WT3	26/09/2013	600	208200 - 208800 s	414.4	185.7
7	8	First stage	1	WT3	26/09/2013	600	208800 - 209400 s	600	0
7	8	First stage	1	WT3	26/09/2013	600	209400 - 210000 s	522.4	77.6
7	8	First stage	1	WT3	26/09/2013	600	210000 - 210600 s	140.4	459.6
7	8	First stage	1	WT3	26/09/2013	600	210600 - 211200 s	26	574
7	8	First stage	1	WT3	26/09/2013	600	211200 - 211800 s	600	0
7	8	First stage	1	WT3	26/09/2013	600	211800 - 212400 s	600	0
7	8	First stage	1	WT3	26/09/2013	600	212400 - 213000 s	600	0
7	8	First stage	1	WT3	26/09/2013	600	213000 - 213600 s	432.9	167.1
7	8	First stage	1	WT3	26/09/2013	600	213600 - 214200 s	6.2	593.8
7	8	First stage	1	WT3	26/09/2013	600	214200 - 214800 s	30	570
7	8	First stage	1	WT3	26/09/2013	600	214800 - 215400 s	0.5	599.5
7	8	First stage	1	WT3	26/09/2013	600	215400 - 216000 s	22.7	577.3
8	7	First stage	1	WT4	26/09/2013	600	0 - 600 secs.	583.3	16.7
8	7	First stage	1	WT4	26/09/2013	600	600 - 1200 secs.	559.8	40.2
8	7	First stage	1	WT4	26/09/2013	600	1200 - 1800 secs.	600	0
8	7	First stage	1	WT4	26/09/2013	600	1800 - 2400 secs.	600	0
8	7	First stage	1	WT4	26/09/2013	600	2400 - 3000 secs.	600	0
8	7	First stage	1	WT4	26/09/2013	600	3000 - 3600 secs.	600	0
8	7	First stage	1	WT4	26/09/2013	600	3600 - 4200 secs.	527.8	72.2
8	7	First stage	1	WT4	26/09/2013	600	4200 - 4800 secs.	600	0
8	7	First stage	1	WT4	26/09/2013	600	4800 - 5400 secs.	600	0
8	7	First stage	1	WT4	26/09/2013	600	5400 - 6000 secs.	600	0
8	7	First stage	1	WT4	26/09/2013	600	6000 - 6600 secs.	600	0
8	7	First stage	1	WT4	26/09/2013	600	6600 - 7200 secs.	600	0
8	7	First stage	1	WT4	26/09/2013	600	7200 - 7800 secs.	600	0
8	7	First stage	1	WT4	26/09/2013	600	7800 - 8400 secs.	600	0
8	7	First stage	1	WT4	26/09/2013	600	8400 - 9000 secs.	600	0
8	7	First stage	1	WT4	26/09/2013	600	9000 - 9600 secs.	600	0
8	7	First stage	1	WT4	26/09/2013	600	9600 - 10200 secs	600	0
8	7	First stage	1	WT4	26/09/2013	600	10200 - 10800 sec	328.3	271.7
8	7	First stage	1	WT4	26/09/2013	600	10800 - 11400 sec	0	600
8	7	First stage	1	WT4	26/09/2013	600	11400 - 12000 sec	497.9	102.1
8	7	First stage	1	WT4	26/09/2013	600	12000 - 12600 sec	565.5	34.5
8	7	First stage	1	WT4	26/09/2013	600	12600 - 13200 sec	591.8	8.2
8	7	First stage	1	WT4	26/09/2013	600	13200 - 13800 sec	600	0
8	7	First stage	1	WT4	26/09/2013	600	13800 - 14400 sec	600	0
8	7	First stage	1	WT4	26/09/2013	600	14400 - 15000 sec	600	0
8	7	First stage	1	WT4	26/09/2013	600	15000 - 15600 sec	600	0
8	7	First stage	1	WT4	26/09/2013	600	15600 - 16200 sec	411.9	188.1
8	7	First stage	1	WT4	26/09/2013	600	16200 - 16800 sec	47.5	552.5
8	7	First stage	1	WT4	26/09/2013	600	16800 - 17400 sec	189.8	410.2
8	7	First stage	1	WT4	26/09/2013	600	17400 - 18000 sec	600	0
8	7	First stage	1	WT4	26/09/2013	600	18000 - 18600 sec	600	0
8	7	First stage	1	WT4	26/09/2013	600	18600 - 19200 sec	600	0
8	7	First stage	1	WT4	26/09/2013	600	19200 - 19800 sec	466.9	133.1
8	7	First stage	1	WT4	26/09/2013	600	19800 - 20400 sec	600	0
8	7	First stage	1	WT4	26/09/2013	600	20400 - 21000 sec	521.5	78.5
8	7	First stage	1	WT4	26/09/2013	600	21000 - 21600 sec	600	0
8	7	First stage	1	WT4	26/09/2013	600	21600 - 22200 sec	71.9	528.1
8	7	First stage	1	WT4	26/09/2013	600	22200 - 22800 sec	13	587
8	7	First stage	1	WT4	26/09/2013	600	22800 - 23400 sec	39.5	560.5
8	7	First stage	1	WT4	26/09/2013	600	23400 - 24000 sec	261.1	339
8	7	First stage	1	WT4	26/09/2013	600	24000 - 24600 sec	600	0
8	7	First stage	1	WT4	26/09/2013	600	24600 - 25200 sec	600	0
8	7	First stage	1	WT4	26/09/2013	600	25200 - 25800 sec	526.4	73.6
8	7	First stage	1	WT4	26/09/2013	600	25800 - 26400 sec	56.4	543.6
8	7	First stage	1	WT4	26/09/2013	600	26400 - 27000 sec	81.2	518.8
8	7	First stage	1	WT4	26/09/2013	600	27000 - 27600 sec	86.1	513.9
8	7	First stage	1	WT4	26/09/2013	600	27600 - 28200 sec	535.1	65
8	7	First stage	1	WT4	26/09/2013	600	28200 - 28800 sec	600	0
8	7	First stage	1	WT4	26/09/2013	600	28800 - 29400 sec	600	0
8	7	First stage	1	WT4	26/09/2013	600	29400 - 30000 sec	163.6	436.4
8	7	First stage	1	WT4	26/09/2013	600	30000 - 30600 sec	365.8	234.2
8	7	First stage	1	WT4	26/09/2013	600	30600 - 31200 sec	359.3	240.7
8	7	First stage	1	WT4	26/09/2013	600	31200 - 31800 sec	600	0
8	7	First stage	1	WT4	26/09/2013	600	31800 - 32400 sec	541.2	58.8
8	7	First stage	1	WT4	26/09/2013	600	32400 - 33000 sec	494.3	105.7
8	7	First stage	1	WT4	26/09/2013	600	33000 - 33600 sec	168.3	431.7
8	7	First stage	1	WT4	26/09/2013	600	33600 - 34200 sec	49.8	550.2
8	7	First stage	1	WT4	26/09/2013	600	34200 - 34800 sec	239.2	360.9
8	7	First stage	1	WT4	26/09/2013	600	34800 - 35400 sec	341.7	258.3
8	7	First stage	1	WT4	26/09/2013	600	35400 - 36000 sec	600	0
8	7	First stage	1	WT4	26/09/2013	600	36000 - 36600 sec	600	0
8	7	First stage	1	WT4	26/09/2013	600	36600 - 37200 sec	600	0
8	7	First stage	1	WT4	26/09/2013	600	37200 - 37800 sec	477.8	122.2
8	7	First stage	1	WT4	26/09/2013	600	37800 - 38400 sec	543.8	56.2
8	7	First stage	1	WT4	26/09/2013	600	38400 - 39000 sec	192	408
8	7	First stage	1	WT4	26/09/2013	600	39000 - 39600 sec	4.2	595.8
8	7	First stage	1	WT4	26/09/2013	600	39600 - 40200 sec	313.5	286.5
8	7	First stage	1	WT4	26/09/2013	600	40200 - 40800 sec	30.7	569.3
8	7	First stage	1	WT4	26/09/2013	600	40800 - 41400 sec	148.9	451.1
8	7	First stage	1	WT4	26/09/2013	600	41400 - 42000 sec	600	0
8	7	First stage	1	WT4	26/09/2013	600	42000 - 42600 sec	600	0
8	7	First stage	1	WT4	26/09/2013	600	42600 - 43200 sec	447.5	152.5
8	7	First stage	1	WT4	26/09/2013	600	43200 - 43800 sec	48.4	551.6
8	7	First stage	1	WT4	26/09/2013	600	43800 - 44400 sec	11.5	588.5
8	7	First stage	1	WT4	26/09/2013	600	44400 - 45000 sec	12	588
8	7	First stage	1	WT4	26/09/2013	600	45000 - 45600 sec	84.2	515.8
8	7	First stage	1	WT4	26/09/2013	600	45600 - 46200 sec	103	497.1
8	7	First stage	1	WT4	26/09/2013	600	46200 - 46800 sec	8.8	591.2
8	7	First stage	1	WT4	26/09/2013	600	46800 - 47400 sec	61.5	538.5
8	7	First stage	1	WT4	26/09/2013	600	47400 - 48000 sec	16.1	583.9
8	7	First stage	1	WT4	26/09/2013	600	48000 - 48600 sec	25.5	574.5
8	7	First stage	1	WT4	26/09/2013	600	48600 - 49200 sec	9.9	590.1
8	7	First stage	1	WT4	26/09/2013	600	49200 - 49800 sec	17.2	582.8
8	7	First stage	1	WT4	26/09/2013	600	49800 - 50400 sec	241.5	358.5
8	7	First stage	1	WT4	26/09/2013	600	50400 - 51000 sec	28.6	571.4
8	7	First stage	1	WT4	26/09/2013	600	51000 - 51600 sec	59.9	540.1
8	7	First stage	1	WT4	26/09/2013	600	51600 - 52200 sec	131.2	468.8
8	7	First stage	1	WT4	26/09/2013	600	52200 - 52800 sec	455.6	144.4
8	7	First stage	1	WT4	26/09/2013	600	52800 - 53400 sec	0.5	599.5
8	7	First stage	1	WT4	26/09/2013	600	53400 - 54000 sec	82.8	517.2
8	7	First stage	1	WT4	26/09/2013	600	54000 - 54600 sec	19.2	580.8
8	7	First stage	1	WT4	26/09/2013	600	54600 - 55200 sec	4.2	595.8
8	7	First stage	1	WT4	26/09/2013	600	55200 - 55800 sec	26.2	573.8
8	7	First stage	1	WT4	26/09/2013	600	55800 - 56400 sec	290.4	309.6
8	7	First stage	1	WT4	26/09/2013	600	56400 - 57000 sec	88.8	511.2
8	7	First stage	1	WT4	26/09/2013	600	57000 - 57600 sec	66.8	533.2
8	7	First stage	1	WT4	26/09/2013	600	57600 - 58200 sec	0.5	599.5
8	7	First stage	1	WT4	26/09/2013	600	58200 - 58800 sec	17.2	582.8
8	7	First stage	1	WT4	26/09/2013	600	58800 - 59400 sec	111.4	488.6
8	7	First stage	1	WT4	26/09/2013	600	59400 - 60000 sec	69.3	530.8
8	7	First stage	1	WT4	26/09/2013	600	60000 - 60600 sec	7.3	592.7
8	7	First stage	1	WT4	26/09/2013	600	60600 - 61200 sec	18.1	581.9
8	7	First stage	1	WT4	26/09/2013	600	61200 - 61800 sec	161.7	438.4
8	7	First stage	1	WT4	26/09/2013	600	61800 - 62400 sec	544.7	55.4
8	7	First stage	1	WT4	26/09/2013	600	62400 - 63000 sec	506.5	93.5
8	7	First stage	1	WT4	26/09/2013	600	63000 - 63600 sec	82.8	517.2
8	7	First stage	1	WT4	26/09/2013	600	63600 - 64200 sec	78.7	521.3
8	7	First stage	1	WT4	26/09/2013	600	64200 - 64800 sec	0.5	599.5
8	7	First stage	1	WT4	26/09/2013	600	64800 - 65400 sec	21.6	578.4
8	7	First stage	1	WT4	26/09/2013	600	65400 - 66000 sec	6.8	593.2
8	7	First stage	1	WT4	26/09/2013	600	66000 - 66600 sec	12.5	587.5
8	7	First stage	1	WT4	26/09/2013	600	66600 - 67200 sec	152.3	447.7
8	7	First stage	1	WT4	26/09/2013	600	67200 - 67800 sec	11	589
8	7	First stage	1	WT4	26/09/2013	600	67800 - 68400 sec	396.6	203.4
8	7	First stage	1	WT4	26/09/2013	600	68400 - 69000 sec	600	0
8	7	First stage	1	WT4	26/09/2013	600	69000 - 69600 sec	60.7	539.3
8	7	First stage	1	WT4	26/09/2013	600	69600 - 70200 sec	48.4	551.6
8	7	First stage	1	WT4	26/09/2013	600	70200 - 70800 sec	24.4	575.6
8	7	First stage	1	WT4	26/09/2013	600	70800 - 71400 sec	24.4	575.6
8	7	First stage	1	WT4	26/09/2013	600	71400 - 72000 sec	19.8	580.2
8	7	First stage	1	WT4	26/09/2013	600	72000 - 72600 sec	27	573
8	7	First stage	1	WT4	26/09/2013	600	72600 - 73200 sec	184.7	415.3
8	7	First stage	1	WT4	26/09/2013	600	73200 - 73800 sec	600	0
8	7	First stage	1	WT4	26/09/2013	600	73800 - 74400 sec	600	0
8	7	First stage	1	WT4	26/09/2013	600	74400 - 75000 sec	476.7	123.3
8	7	First stage	1	WT4	26/09/2013	600	75000 - 75600 sec	521.4	78.6
8	7	First stage	1	WT4	26/09/2013	600	75600 - 76200 sec	41.7	558.4
8	7	First stage	1	WT4	26/09/2013	600	76200 - 76800 sec	36	564
8	7	First stage	1	WT4	26/09/2013	600	76800 - 77400 sec	34	566
8	7	First stage	1	WT4	26/09/2013	600	77400 - 78000 sec	2.7	597.3
8	7	First stage	1	WT4	26/09/2013	600	78000 - 78600 sec	12.5	587.5
8	7	First stage	1	WT4	26/09/2013	600	78600 - 79200 sec	54.5	545.5
8	7	First stage	1	WT4	26/09/2013	600	79200 - 79800 sec	0	600
8	7	First stage	1	WT4	26/09/2013	600	79800 - 80400 sec	0	600
8	7	First stage	1	WT4	26/09/2013	600	80400 - 81000 sec	42.5	557.5
8	7	First stage	1	WT4	26/09/2013	600	81000 - 81600 sec	472.5	127.5
8	7	First stage	1	WT4	26/09/2013	600	81600 - 82200 sec	54.1	545.9
8	7	First stage	1	WT4	26/09/2013	600	82200 - 82800 sec	67.3	532.7
8	7	First stage	1	WT4	26/09/2013	600	82800 - 83400 sec	364.7	235.3
8	7	First stage	1	WT4	26/09/2013	600	83400 - 84000 sec	600	0
8	7	First stage	1	WT4	26/09/2013	600	84000 - 84600 sec	247.9	352.1
8	7	First stage	1	WT4	26/09/2013	600	84600 - 85200 sec	84.4	515.6
8	7	First stage	1	WT4	26/09/2013	600	85200 - 85800 sec	27.9	572.1
8	7	First stage	1	WT4	26/09/2013	600	85800 - 86400 sec	498.1	101.9
8	7	First stage	1	WT4	26/09/2013	600	86400 - 87000 sec	360	240
8	7	First stage	1	WT4	26/09/2013	600	87000 - 87600 sec	237	363
8	7	First stage	1	WT4	26/09/2013	600	87600 - 88200 sec	490	110
8	7	First stage	1	WT4	26/09/2013	600	88200 - 88800 sec	447.6	152.4
8	7	First stage	1	WT4	26/09/2013	600	88800 - 89400 sec	600	0
8	7	First stage	1	WT4	26/09/2013	600	89400 - 90000 sec	600	0
8	7	First stage	1	WT4	26/09/2013	600	90000 - 90600 sec	600	0
8	7	First stage	1	WT4	26/09/2013	600	90600 - 91200 sec	600	0
8	7	First stage	1	WT4	26/09/2013	600	91200 - 91800 sec	600	0
8	7	First stage	1	WT4	26/09/2013	600	91800 - 92400 sec	538.9	61.1
8	7	First stage	1	WT4	26/09/2013	600	92400 - 93000 sec	600	0
8	7	First stage	1	WT4	26/09/2013	600	93000 - 93600 sec	210.7	389.3
8	7	First stage	1	WT4	26/09/2013	600	93600 - 94200 sec	4.6	595.4
8	7	First stage	1	WT4	26/09/2013	600	94200 - 94800 sec	121.1	478.9
8	7	First stage	1	WT4	26/09/2013	600	94800 - 95400 sec	0	600
8	7	First stage	1	WT4	26/09/2013	600	95400 - 96000 sec	152.2	447.8
8	7	First stage	1	WT4	26/09/2013	600	96000 - 96600 sec	173.7	426.3
8	7	First stage	1	WT4	26/09/2013	600	96600 - 97200 sec	422.2	177.8
8	7	First stage	1	WT4	26/09/2013	600	97200 - 97800 sec	600	0
8	7	First stage	1	WT4	26/09/2013	600	97800 - 98400 sec	600	0
8	7	First stage	1	WT4	26/09/2013	600	98400 - 99000 sec	533.1	66.9
8	7	First stage	1	WT4	26/09/2013	600	99000 - 99600 sec	600	0
8	7	First stage	1	WT4	26/09/2013	600	99600 - 100200 se	552.3	47.7
8	7	First stage	1	WT4	26/09/2013	600	100200 - 100800 s	600	0
8	7	First stage	1	WT4	26/09/2013	600	100800 - 101400 s	600	0
8	7	First stage	1	WT4	26/09/2013	600	101400 - 102000 s	428.5	171.5
8	7	First stage	1	WT4	26/09/2013	600	102000 - 102600 s	0	600
8	7	First stage	1	WT4	26/09/2013	600	102600 - 103200 s	18.7	581.3
8	7	First stage	1	WT4	26/09/2013	600	103200 - 103800 s	0	600
8	7	First stage	1	WT4	26/09/2013	600	103800 - 104400 s	116.1	483.9
8	7	First stage	1	WT4	26/09/2013	600	104400 - 105000 s	600	0
8	7	First stage	1	WT4	26/09/2013	600	105000 - 105600 s	600	0
8	7	First stage	1	WT4	26/09/2013	600	105600 - 106200 s	558.4	41.6
8	7	First stage	1	WT4	26/09/2013	600	106200 - 106800 s	600	0
8	7	First stage	1	WT4	26/09/2013	600	106800 - 107400 s	600	0
8	7	First stage	1	WT4	26/09/2013	600	107400 - 108000 s	600	0
8	7	First stage	1	WT4	26/09/2013	600	108000 - 108600 s	334.6	265.4
8	7	First stage	1	WT4	26/09/2013	600	108600 - 109200 s	8.8	591.2
8	7	First stage	1	WT4	26/09/2013	600	109200 - 109800 s	33.8	566.2
8	7	First stage	1	WT4	26/09/2013	600	109800 - 110400 s	0.5	599.5
8	7	First stage	1	WT4	26/09/2013	600	110400 - 111000 s	161	439
8	7	First stage	1	WT4	26/09/2013	600	111000 - 111600 s	600	0
8	7	First stage	1	WT4	26/09/2013	600	111600 - 112200 s	600	0
8	7	First stage	1	WT4	26/09/2013	600	112200 - 112800 s	600	0
8	7	First stage	1	WT4	26/09/2013	600	112800 - 113400 s	315.4	284.6
8	7	First stage	1	WT4	26/09/2013	600	113400 - 114000 s	6.2	593.8
8	7	First stage	1	WT4	26/09/2013	600	114000 - 114600 s	97.5	502.5
8	7	First stage	1	WT4	26/09/2013	600	114600 - 115200 s	68.6	531.4
8	7	First stage	1	WT4	26/09/2013	600	115200 - 115800 s	61.2	538.8
8	7	First stage	1	WT4	26/09/2013	600	115800 - 116400 s	512.8	87.2
8	7	First stage	1	WT4	26/09/2013	600	116400 - 117000 s	600	0
8	7	First stage	1	WT4	26/09/2013	600	117000 - 117600 s	474	126
8	7	First stage	1	WT4	26/09/2013	600	117600 - 118200 s	539.2	60.8
8	7	First stage	1	WT4	26/09/2013	600	118200 - 118800 s	600	0
8	7	First stage	1	WT4	26/09/2013	600	118800 - 119400 s	280.4	319.7
8	7	First stage	1	WT4	26/09/2013	600	119400 - 120000 s	22.6	577.4
8	7	First stage	1	WT4	26/09/2013	600	120000 - 120600 s	51.8	548.2
8	7	First stage	1	WT4	26/09/2013	600	120600 - 121200 s	122.7	477.3
8	7	First stage	1	WT4	26/09/2013	600	121200 - 121800 s	527.3	72.7
8	7	First stage	1	WT4	26/09/2013	600	121800 - 122400 s	600	0
8	7	First stage	1	WT4	26/09/2013	600	122400 - 123000 s	372.6	227.4
8	7	First stage	1	WT4	26/09/2013	600	123000 - 123600 s	21.5	578.5
8	7	First stage	1	WT4	26/09/2013	600	123600 - 124200 s	30.7	569.3
8	7	First stage	1	WT4	26/09/2013	600	124200 - 124800 s	63.9	536.1
8	7	First stage	1	WT4	26/09/2013	600	124800 - 125400 s	167.1	432.9
8	7	First stage	1	WT4	26/09/2013	600	125400 - 126000 s	600	0
8	7	First stage	1	WT4	26/09/2013	600	126000 - 126600 s	600	0
8	7	First stage	1	WT4	26/09/2013	600	126600 - 127200 s	600	0
8	7	First stage	1	WT4	26/09/2013	600	127200 - 127800 s	600	0
8	7	First stage	1	WT4	26/09/2013	600	127800 - 128400 s	600	0
8	7	First stage	1	WT4	26/09/2013	600	128400 - 129000 s	540.8	59.2
8	7	First stage	1	WT4	26/09/2013	600	129000 - 129600 s	1	599
8	7	First stage	1	WT4	26/09/2013	600	129600 - 130200 s	70.6	529.4
8	7	First stage	1	WT4	26/09/2013	600	130200 - 130800 s	73.8	526.2
8	7	First stage	1	WT4	26/09/2013	600	130800 - 131400 s	77.3	522.7
8	7	First stage	1	WT4	26/09/2013	600	131400 - 132000 s	73.8	526.2
8	7	First stage	1	WT4	26/09/2013	600	132000 - 132600 s	22.9	577.1
8	7	First stage	1	WT4	26/09/2013	600	132600 - 133200 s	152.4	447.6
8	7	First stage	1	WT4	26/09/2013	600	133200 - 133800 s	22.6	577.4
8	7	First stage	1	WT4	26/09/2013	600	133800 - 134400 s	5.2	594.8
8	7	First stage	1	WT4	26/09/2013	600	134400 - 135000 s	202.7	397.3
8	7	First stage	1	WT4	26/09/2013	600	135000 - 135600 s	80.1	519.9
8	7	First stage	1	WT4	26/09/2013	600	135600 - 136200 s	54	546
8	7	First stage	1	WT4	26/09/2013	600	136200 - 136800 s	224.3	375.7
8	7	First stage	1	WT4	26/09/2013	600	136800 - 137400 s	600	0
8	7	First stage	1	WT4	26/09/2013	600	137400 - 138000 s	138.9	461.1
8	7	First stage	1	WT4	26/09/2013	600	138000 - 138600 s	93.7	506.3
8	7	First stage	1	WT4	26/09/2013	600	138600 - 139200 s	52.9	547.1
8	7	First stage	1	WT4	26/09/2013	600	139200 - 139800 s	0	600
8	7	First stage	1	WT4	26/09/2013	600	139800 - 140400 s	46.8	553.2
8	7	First stage	1	WT4	26/09/2013	600	140400 - 141000 s	48.9	551.1
8	7	First stage	1	WT4	26/09/2013	600	141000 - 141600 s	10.9	589.1
8	7	First stage	1	WT4	26/09/2013	600	141600 - 142200 s	7.4	592.6
8	7	First stage	1	WT4	26/09/2013	600	142200 - 142800 s	546.9	53.1
8	7	First stage	1	WT4	26/09/2013	600	142800 - 143400 s	531.8	68.2
8	7	First stage	1	WT4	26/09/2013	600	143400 - 144000 s	600	0
8	7	First stage	1	WT4	26/09/2013	600	144000 - 144600 s	436.3	163.7
8	7	First stage	1	WT4	26/09/2013	600	144600 - 145200 s	530.1	69.9
8	7	First stage	1	WT4	26/09/2013	600	145200 - 145800 s	7.8	592.2
8	7	First stage	1	WT4	26/09/2013	600	145800 - 146400 s	28.1	571.9
8	7	First stage	1	WT4	26/09/2013	600	146400 - 147000 s	9.9	590.1
8	7	First stage	1	WT4	26/09/2013	600	147000 - 147600 s	5.2	594.8
8	7	First stage	1	WT4	26/09/2013	600	147600 - 148200 s	0	600
8	7	First stage	1	WT4	26/09/2013	600	148200 - 148800 s	138.3	461.7
8	7	First stage	1	WT4	26/09/2013	600	148800 - 149400 s	47.9	552.1
8	7	First stage	1	WT4	26/09/2013	600	149400 - 150000 s	1	599
8	7	First stage	1	WT4	26/09/2013	600	150000 - 150600 s	39.4	560.6
8	7	First stage	1	WT4	26/09/2013	600	150600 - 151200 s	0	600
8	7	First stage	1	WT4	26/09/2013	600	151200 - 151800 s	23.4	576.6
8	7	First stage	1	WT4	26/09/2013	600	151800 - 152400 s	31.2	568.8
8	7	First stage	1	WT4	26/09/2013	600	152400 - 153000 s	0	600
8	7	First stage	1	WT4	26/09/2013	600	153000 - 153600 s	31.1	568.9
8	7	First stage	1	WT4	26/09/2013	600	153600 - 154200 s	25.8	574.2
8	7	First stage	1	WT4	26/09/2013	600	154200 - 154800 s	206.1	393.9
8	7	First stage	1	WT4	26/09/2013	600	154800 - 155400 s	600	0
8	7	First stage	1	WT4	26/09/2013	600	155400 - 156000 s	600	0
8	7	First stage	1	WT4	26/09/2013	600	156000 - 156600 s	49.4	550.6
8	7	First stage	1	WT4	26/09/2013	600	156600 - 157200 s	11	589
8	7	First stage	1	WT4	26/09/2013	600	157200 - 157800 s	5.2	594.8
8	7	First stage	1	WT4	26/09/2013	600	157800 - 158400 s	4.2	595.8
8	7	First stage	1	WT4	26/09/2013	600	158400 - 159000 s	0.5	599.5
8	7	First stage	1	WT4	26/09/2013	600	159000 - 159600 s	55.2	544.8
8	7	First stage	1	WT4	26/09/2013	600	159600 - 160200 s	23.8	576.2
8	7	First stage	1	WT4	26/09/2013	600	160200 - 160800 s	14.2	585.8
8	7	First stage	1	WT4	26/09/2013	600	160800 - 161400 s	9.4	590.6
8	7	First stage	1	WT4	26/09/2013	600	161400 - 162000 s	122.3	477.7
8	7	First stage	1	WT4	26/09/2013	600	162000 - 162600 s	10.4	589.6
8	7	First stage	1	WT4	26/09/2013	600	162600 - 163200 s	37.9	562.1
8	7	First stage	1	WT4	26/09/2013	600	163200 - 163800 s	143.1	456.9
8	7	First stage	1	WT4	26/09/2013	600	163800 - 164400 s	600	0
8	7	First stage	1	WT4	26/09/2013	600	164400 - 165000 s	563.7	36.4
8	7	First stage	1	WT4	26/09/2013	600	165000 - 165600 s	170.8	429.2
8	7	First stage	1	WT4	26/09/2013	600	165600 - 166200 s	7.8	592.2
8	7	First stage	1	WT4	26/09/2013	600	166200 - 166800 s	62.3	537.7
8	7	First stage	1	WT4	26/09/2013	600	166800 - 167400 s	7.3	592.7
8	7	First stage	1	WT4	26/09/2013	600	167400 - 168000 s	3.1	596.9
8	7	First stage	1	WT4	26/09/2013	600	168000 - 168600 s	61.5	538.5
8	7	First stage	1	WT4	26/09/2013	600	168600 - 169200 s	46.7	553.3
8	7	First stage	1	WT4	26/09/2013	600	169200 - 169800 s	311	289
8	7	First stage	1	WT4	26/09/2013	600	169800 - 170400 s	481.2	118.8
8	7	First stage	1	WT4	26/09/2013	600	170400 - 171000 s	600	0
8	7	First stage	1	WT4	26/09/2013	600	171000 - 171600 s	50.9	549.1
8	7	First stage	1	WT4	26/09/2013	600	171600 - 172200 s	67.6	532.4
8	7	First stage	1	WT4	26/09/2013	600	172200 - 172800 s	297.5	302.5
8	7	First stage	1	WT4	26/09/2013	600	172800 - 173400 s	500.5	99.5
8	7	First stage	1	WT4	26/09/2013	600	173400 - 174000 s	277.8	322.2
8	7	First stage	1	WT4	26/09/2013	600	174000 - 174600 s	261	339
8	7	First stage	1	WT4	26/09/2013	600	174600 - 175200 s	113.8	486.2
8	7	First stage	1	WT4	26/09/2013	600	175200 - 175800 s	139	461
8	7	First stage	1	WT4	26/09/2013	600	175800 - 176400 s	61.6	538.4
8	7	First stage	1	WT4	26/09/2013	600	176400 - 177000 s	278.6	321.4
8	7	First stage	1	WT4	26/09/2013	600	177000 - 177600 s	231.5	368.5
8	7	First stage	1	WT4	26/09/2013	600	177600 - 178200 s	147.8	452.2
8	7	First stage	1	WT4	26/09/2013	600	178200 - 178800 s	232.5	367.5
8	7	First stage	1	WT4	26/09/2013	600	178800 - 179400 s	103.1	496.9
8	7	First stage	1	WT4	26/09/2013	600	179400 - 180000 s	157.9	442.1
8	7	First stage	1	WT4	26/09/2013	600	180000 - 180600 s	187.5	412.5
8	7	First stage	1	WT4	26/09/2013	600	180600 - 181200 s	300	300
8	7	First stage	1	WT4	26/09/2013	600	181200 - 181800 s	104	496
8	7	First stage	1	WT4	26/09/2013	600	181800 - 182400 s	221.3	378.7
8	7	First stage	1	WT4	26/09/2013	600	182400 - 183000 s	147.4	452.6
8	7	First stage	1	WT4	26/09/2013	600	183000 - 183600 s	77.1	522.9
8	7	First stage	1	WT4	26/09/2013	600	183600 - 184200 s	0	600
8	7	First stage	1	WT4	26/09/2013	600	184200 - 184800 s	0	600
8	7	First stage	1	WT4	26/09/2013	600	184800 - 185400 s	0	600
8	7	First stage	1	WT4	26/09/2013	600	185400 - 186000 s	53.4	546.6
8	7	First stage	1	WT4	26/09/2013	600	186000 - 186600 s	308.4	291.6
8	7	First stage	1	WT4	26/09/2013	600	186600 - 187200 s	104.7	495.3
8	7	First stage	1	WT4	26/09/2013	600	187200 - 187800 s	179.6	420.4
8	7	First stage	1	WT4	26/09/2013	600	187800 - 188400 s	359	241
8	7	First stage	1	WT4	26/09/2013	600	188400 - 189000 s	579.8	20.2
8	7	First stage	1	WT4	26/09/2013	600	189000 - 189600 s	531.3	68.8
8	7	First stage	1	WT4	26/09/2013	600	189600 - 190200 s	600	0
8	7	First stage	1	WT4	26/09/2013	600	190200 - 190800 s	600	0
8	7	First stage	1	WT4	26/09/2013	600	190800 - 191400 s	600	0
8	7	First stage	1	WT4	26/09/2013	600	191400 - 192000 s	160.1	439.9
8	7	First stage	1	WT4	26/09/2013	600	192000 - 192600 s	25.2	574.8
8	7	First stage	1	WT4	26/09/2013	600	192600 - 193200 s	43.3	556.7
8	7	First stage	1	WT4	26/09/2013	600	193200 - 193800 s	225.1	374.9
8	7	First stage	1	WT4	26/09/2013	600	193800 - 194400 s	541.6	58.4
8	7	First stage	1	WT4	26/09/2013	600	194400 - 195000 s	600	0
8	7	First stage	1	WT4	26/09/2013	600	195000 - 195600 s	573	27
8	7	First stage	1	WT4	26/09/2013	600	195600 - 196200 s	455.1	144.9
8	7	First stage	1	WT4	26/09/2013	600	196200 - 196800 s	600	0
8	7	First stage	1	WT4	26/09/2013	600	196800 - 197400 s	153	447
8	7	First stage	1	WT4	26/09/2013	600	197400 - 198000 s	3.1	596.9
8	7	First stage	1	WT4	26/09/2013	600	198000 - 198600 s	0.5	599.5
8	7	First stage	1	WT4	26/09/2013	600	198600 - 199200 s	4.2	595.8
8	7	First stage	1	WT4	26/09/2013	600	199200 - 199800 s	553.6	46.4
8	7	First stage	1	WT4	26/09/2013	600	199800 - 200400 s	541.8	58.2
8	7	First stage	1	WT4	26/09/2013	600	200400 - 201000 s	578.1	21.9
8	7	First stage	1	WT4	26/09/2013	600	201000 - 201600 s	562.6	37.4
8	7	First stage	1	WT4	26/09/2013	600	201600 - 202200 s	600	0
8	7	First stage	1	WT4	26/09/2013	600	202200 - 202800 s	557.8	42.2
8	7	First stage	1	WT4	26/09/2013	600	202800 - 203400 s	464.9	135.1
8	7	First stage	1	WT4	26/09/2013	600	203400 - 204000 s	0.5	599.5
8	7	First stage	1	WT4	26/09/2013	600	204000 - 204600 s	6.8	593.2
8	7	First stage	1	WT4	26/09/2013	600	204600 - 205200 s	48.8	551.2
8	7	First stage	1	WT4	26/09/2013	600	205200 - 205800 s	47.7	552.3
8	7	First stage	1	WT4	26/09/2013	600	205800 - 206400 s	435.9	164.1
8	7	First stage	1	WT4	26/09/2013	600	206400 - 207000 s	600	0
8	7	First stage	1	WT4	26/09/2013	600	207000 - 207600 s	600	0
8	7	First stage	1	WT4	26/09/2013	600	207600 - 208200 s	550.9	49.1
8	7	First stage	1	WT4	26/09/2013	600	208200 - 208800 s	83.7	516.3
8	7	First stage	1	WT4	26/09/2013	600	208800 - 209400 s	133.2	466.9
8	7	First stage	1	WT4	26/09/2013	600	209400 - 210000 s	58.5	541.5
8	7	First stage	1	WT4	26/09/2013	600	210000 - 210600 s	422	178
8	7	First stage	1	WT4	26/09/2013	600	210600 - 211200 s	600	0
8	7	First stage	1	WT4	26/09/2013	600	211200 - 211800 s	514.7	85.3
8	7	First stage	1	WT4	26/09/2013	600	211800 - 212400 s	186.8	413.2
8	7	First stage	1	WT4	26/09/2013	600	212400 - 213000 s	0	600
8	7	First stage	1	WT4	26/09/2013	600	213000 - 213600 s	11.4	588.6
8	7	First stage	1	WT4	26/09/2013	600	213600 - 214200 s	508.4	91.7
8	7	First stage	1	WT4	26/09/2013	600	214200 - 214800 s	600	0
8	7	First stage	1	WT4	26/09/2013	600	214800 - 215400 s	600	0
8	7	First stage	1	WT4	26/09/2013	600	215400 - 216000 s	229.6	370.4
1	1	First stage	1	WT5	09/09/2013	600	0 - 600 secs.	600	0
1	1	First stage	1	WT5	09/09/2013	600	600 - 1200 secs.	600	0
1	1	First stage	1	WT5	09/09/2013	600	1200 - 1800 secs.	600	0
1	1	First stage	1	WT5	09/09/2013	600	1800 - 2400 secs.	600	0
1	1	First stage	1	WT5	09/09/2013	600	2400 - 3000 secs.	600	0
1	1	First stage	1	WT5	09/09/2013	600	3000 - 3600 secs.	536	64
1	1	First stage	1	WT5	09/09/2013	600	3600 - 4200 secs.	600	0
1	1	First stage	1	WT5	09/09/2013	600	4200 - 4800 secs.	600	0
1	1	First stage	1	WT5	09/09/2013	600	4800 - 5400 secs.	600	0
1	1	First stage	1	WT5	09/09/2013	600	5400 - 6000 secs.	475.2	124.8
1	1	First stage	1	WT5	09/09/2013	600	6000 - 6600 secs.	382.2	217.8
1	1	First stage	1	WT5	09/09/2013	600	6600 - 7200 secs.	600	0
1	1	First stage	1	WT5	09/09/2013	600	7200 - 7800 secs.	600	0
1	1	First stage	1	WT5	09/09/2013	600	7800 - 8400 secs.	489.1	110.9
1	1	First stage	1	WT5	09/09/2013	600	8400 - 9000 secs.	175.3	424.7
1	1	First stage	1	WT5	09/09/2013	600	9000 - 9600 secs.	50.6	549.4
1	1	First stage	1	WT5	09/09/2013	600	9600 - 10200 secs	458.1	141.9
1	1	First stage	1	WT5	09/09/2013	600	10200 - 10800 sec	600	0
1	1	First stage	1	WT5	09/09/2013	600	10800 - 11400 sec	600	0
1	1	First stage	1	WT5	09/09/2013	600	11400 - 12000 sec	495.4	104.6
1	1	First stage	1	WT5	09/09/2013	600	12000 - 12600 sec	303.2	296.8
1	1	First stage	1	WT5	09/09/2013	600	12600 - 13200 sec	600	0
1	1	First stage	1	WT5	09/09/2013	600	13200 - 13800 sec	600	0
1	1	First stage	1	WT5	09/09/2013	600	13800 - 14400 sec	209.4	390.6
1	1	First stage	1	WT5	09/09/2013	600	14400 - 15000 sec	352.4	247.6
1	1	First stage	1	WT5	09/09/2013	600	15000 - 15600 sec	509.2	90.8
1	1	First stage	1	WT5	09/09/2013	600	15600 - 16200 sec	299.6	300.4
1	1	First stage	1	WT5	09/09/2013	600	16200 - 16800 sec	95.3	504.7
1	1	First stage	1	WT5	09/09/2013	600	16800 - 17400 sec	476.9	123.2
1	1	First stage	1	WT5	09/09/2013	600	17400 - 18000 sec	600	0
1	1	First stage	1	WT5	09/09/2013	600	18000 - 18600 sec	547	53
1	1	First stage	1	WT5	09/09/2013	600	18600 - 19200 sec	254	346
1	1	First stage	1	WT5	09/09/2013	600	19200 - 19800 sec	80.9	519.1
1	1	First stage	1	WT5	09/09/2013	600	19800 - 20400 sec	288.2	311.8
1	1	First stage	1	WT5	09/09/2013	600	20400 - 21000 sec	600	0
1	1	First stage	1	WT5	09/09/2013	600	21000 - 21600 sec	600	0
1	1	First stage	1	WT5	09/09/2013	600	21600 - 22200 sec	330.7	269.3
1	1	First stage	1	WT5	09/09/2013	600	22200 - 22800 sec	42.7	557.4
1	1	First stage	1	WT5	09/09/2013	600	22800 - 23400 sec	600	0
1	1	First stage	1	WT5	09/09/2013	600	23400 - 24000 sec	600	0
1	1	First stage	1	WT5	09/09/2013	600	24000 - 24600 sec	497.6	102.4
1	1	First stage	1	WT5	09/09/2013	600	24600 - 25200 sec	433.9	166.1
1	1	First stage	1	WT5	09/09/2013	600	25200 - 25800 sec	33.3	566.7
1	1	First stage	1	WT5	09/09/2013	600	25800 - 26400 sec	0	600
1	1	First stage	1	WT5	09/09/2013	600	26400 - 27000 sec	435.2	164.8
1	1	First stage	1	WT5	09/09/2013	600	27000 - 27600 sec	481.2	118.8
1	1	First stage	1	WT5	09/09/2013	600	27600 - 28200 sec	530.4	69.6
1	1	First stage	1	WT5	09/09/2013	600	28200 - 28800 sec	511.6	88.4
1	1	First stage	1	WT5	09/09/2013	600	28800 - 29400 sec	600	0
1	1	First stage	1	WT5	09/09/2013	600	29400 - 30000 sec	600	0
1	1	First stage	1	WT5	09/09/2013	600	30000 - 30600 sec	515	85
1	1	First stage	1	WT5	09/09/2013	600	30600 - 31200 sec	600	0
1	1	First stage	1	WT5	09/09/2013	600	31200 - 31800 sec	453.8	146.2
1	1	First stage	1	WT5	09/09/2013	600	31800 - 32400 sec	107.8	492.2
1	1	First stage	1	WT5	09/09/2013	600	32400 - 33000 sec	80.2	519.8
1	1	First stage	1	WT5	09/09/2013	600	33000 - 33600 sec	0	600
1	1	First stage	1	WT5	09/09/2013	600	33600 - 34200 sec	257	343.1
1	1	First stage	1	WT5	09/09/2013	600	34200 - 34800 sec	600	0
1	1	First stage	1	WT5	09/09/2013	600	34800 - 35400 sec	600	0
1	1	First stage	1	WT5	09/09/2013	600	35400 - 36000 sec	265.1	334.9
1	1	First stage	1	WT5	09/09/2013	600	36000 - 36600 sec	48.2	551.8
1	1	First stage	1	WT5	09/09/2013	600	36600 - 37200 sec	453.7	146.3
1	1	First stage	1	WT5	09/09/2013	600	37200 - 37800 sec	109.4	490.7
1	1	First stage	1	WT5	09/09/2013	600	37800 - 38400 sec	88.7	511.3
1	1	First stage	1	WT5	09/09/2013	600	38400 - 39000 sec	556.9	43.1
1	1	First stage	1	WT5	09/09/2013	600	39000 - 39600 sec	55.3	544.7
1	1	First stage	1	WT5	09/09/2013	600	39600 - 40200 sec	97.1	502.9
1	1	First stage	1	WT5	09/09/2013	600	40200 - 40800 sec	122.6	477.4
1	1	First stage	1	WT5	09/09/2013	600	40800 - 41400 sec	48.2	551.8
1	1	First stage	1	WT5	09/09/2013	600	41400 - 42000 sec	202.8	397.2
1	1	First stage	1	WT5	09/09/2013	600	42000 - 42600 sec	600	0
1	1	First stage	1	WT5	09/09/2013	600	42600 - 43200 sec	600	0
1	1	First stage	1	WT5	09/09/2013	600	43200 - 43800 sec	2.2	597.8
1	1	First stage	1	WT5	09/09/2013	600	43800 - 44400 sec	8.8	591.2
1	1	First stage	1	WT5	09/09/2013	600	44400 - 45000 sec	0	600
1	1	First stage	1	WT5	09/09/2013	600	45000 - 45600 sec	32.8	567.3
1	1	First stage	1	WT5	09/09/2013	600	45600 - 46200 sec	0.5	599.5
1	1	First stage	1	WT5	09/09/2013	600	46200 - 46800 sec	7.3	592.7
1	1	First stage	1	WT5	09/09/2013	600	46800 - 47400 sec	422.9	177.1
1	1	First stage	1	WT5	09/09/2013	600	47400 - 48000 sec	340.7	259.3
1	1	First stage	1	WT5	09/09/2013	600	48000 - 48600 sec	104.7	495.3
1	1	First stage	1	WT5	09/09/2013	600	48600 - 49200 sec	57.9	542.1
1	1	First stage	1	WT5	09/09/2013	600	49200 - 49800 sec	21.2	578.8
1	1	First stage	1	WT5	09/09/2013	600	49800 - 50400 sec	5.2	594.8
1	1	First stage	1	WT5	09/09/2013	600	50400 - 51000 sec	138.6	461.4
1	1	First stage	1	WT5	09/09/2013	600	51000 - 51600 sec	27.8	572.2
1	1	First stage	1	WT5	09/09/2013	600	51600 - 52200 sec	53.8	546.2
1	1	First stage	1	WT5	09/09/2013	600	52200 - 52800 sec	85.3	514.7
1	1	First stage	1	WT5	09/09/2013	600	52800 - 53400 sec	536.5	63.5
1	1	First stage	1	WT5	09/09/2013	600	53400 - 54000 sec	339.8	260.2
1	1	First stage	1	WT5	09/09/2013	600	54000 - 54600 sec	66.8	533.2
1	1	First stage	1	WT5	09/09/2013	600	54600 - 55200 sec	0	600
1	1	First stage	1	WT5	09/09/2013	600	55200 - 55800 sec	37.2	562.8
1	1	First stage	1	WT5	09/09/2013	600	55800 - 56400 sec	53	547
1	1	First stage	1	WT5	09/09/2013	600	56400 - 57000 sec	18.2	581.8
1	1	First stage	1	WT5	09/09/2013	600	57000 - 57600 sec	0.5	599.5
1	1	First stage	1	WT5	09/09/2013	600	57600 - 58200 sec	14	586
1	1	First stage	1	WT5	09/09/2013	600	58200 - 58800 sec	10.1	590
1	1	First stage	1	WT5	09/09/2013	600	58800 - 59400 sec	481.6	118.4
1	1	First stage	1	WT5	09/09/2013	600	59400 - 60000 sec	547.7	52.3
1	1	First stage	1	WT5	09/09/2013	600	60000 - 60600 sec	70.2	529.8
1	1	First stage	1	WT5	09/09/2013	600	60600 - 61200 sec	17.3	582.7
1	1	First stage	1	WT5	09/09/2013	600	61200 - 61800 sec	76.6	523.4
1	1	First stage	1	WT5	09/09/2013	600	61800 - 62400 sec	7.3	592.7
1	1	First stage	1	WT5	09/09/2013	600	62400 - 63000 sec	0.5	599.5
1	1	First stage	1	WT5	09/09/2013	600	63000 - 63600 sec	6.8	593.2
1	1	First stage	1	WT5	09/09/2013	600	63600 - 64200 sec	0	600
1	1	First stage	1	WT5	09/09/2013	600	64200 - 64800 sec	45.8	554.2
1	1	First stage	1	WT5	09/09/2013	600	64800 - 65400 sec	0	600
1	1	First stage	1	WT5	09/09/2013	600	65400 - 66000 sec	90.7	509.3
1	1	First stage	1	WT5	09/09/2013	600	66000 - 66600 sec	32.6	567.4
1	1	First stage	1	WT5	09/09/2013	600	66600 - 67200 sec	55	545
1	1	First stage	1	WT5	09/09/2013	600	67200 - 67800 sec	0.5	599.5
1	1	First stage	1	WT5	09/09/2013	600	67800 - 68400 sec	5.5	594.5
1	1	First stage	1	WT5	09/09/2013	600	68400 - 69000 sec	76.2	523.8
1	1	First stage	1	WT5	09/09/2013	600	69000 - 69600 sec	400.7	199.3
1	1	First stage	1	WT5	09/09/2013	600	69600 - 70200 sec	554.9	45.1
1	1	First stage	1	WT5	09/09/2013	600	70200 - 70800 sec	600	0
1	1	First stage	1	WT5	09/09/2013	600	70800 - 71400 sec	322.7	277.3
1	1	First stage	1	WT5	09/09/2013	600	71400 - 72000 sec	29.2	570.8
1	1	First stage	1	WT5	09/09/2013	600	72000 - 72600 sec	92.2	507.8
1	1	First stage	1	WT5	09/09/2013	600	72600 - 73200 sec	27.8	572.2
1	1	First stage	1	WT5	09/09/2013	600	73200 - 73800 sec	2.6	597.4
1	1	First stage	1	WT5	09/09/2013	600	73800 - 74400 sec	10.9	589.1
1	1	First stage	1	WT5	09/09/2013	600	74400 - 75000 sec	1.6	598.4
1	1	First stage	1	WT5	09/09/2013	600	75000 - 75600 sec	275.2	324.8
1	1	First stage	1	WT5	09/09/2013	600	75600 - 76200 sec	554.2	45.8
1	1	First stage	1	WT5	09/09/2013	600	76200 - 76800 sec	600	0
1	1	First stage	1	WT5	09/09/2013	600	76800 - 77400 sec	56.7	543.3
1	1	First stage	1	WT5	09/09/2013	600	77400 - 78000 sec	35.4	564.6
1	1	First stage	1	WT5	09/09/2013	600	78000 - 78600 sec	0.5	599.5
1	1	First stage	1	WT5	09/09/2013	600	78600 - 79200 sec	0	600
1	1	First stage	1	WT5	09/09/2013	600	79200 - 79800 sec	15.6	584.4
1	1	First stage	1	WT5	09/09/2013	600	79800 - 80400 sec	9.4	590.6
1	1	First stage	1	WT5	09/09/2013	600	80400 - 81000 sec	600	0
1	1	First stage	1	WT5	09/09/2013	600	81000 - 81600 sec	239.6	360.4
1	1	First stage	1	WT5	09/09/2013	600	81600 - 82200 sec	0	600
1	1	First stage	1	WT5	09/09/2013	600	82200 - 82800 sec	0	600
1	1	First stage	1	WT5	09/09/2013	600	82800 - 83400 sec	0	600
1	1	First stage	1	WT5	09/09/2013	600	83400 - 84000 sec	24.5	575.6
1	1	First stage	1	WT5	09/09/2013	600	84000 - 84600 sec	313.9	286.1
1	1	First stage	1	WT5	09/09/2013	600	84600 - 85200 sec	534	66
1	1	First stage	1	WT5	09/09/2013	600	85200 - 85800 sec	331.4	268.6
1	1	First stage	1	WT5	09/09/2013	600	85800 - 86400 sec	441.4	158.6
1	1	First stage	1	WT5	09/09/2013	600	86400 - 87000 sec	591.6	8.4
1	1	First stage	1	WT5	09/09/2013	600	87000 - 87600 sec	600	0
1	1	First stage	1	WT5	09/09/2013	600	87600 - 88200 sec	555.3	44.7
1	1	First stage	1	WT5	09/09/2013	600	88200 - 88800 sec	600	0
1	1	First stage	1	WT5	09/09/2013	600	88800 - 89400 sec	600	0
1	1	First stage	1	WT5	09/09/2013	600	89400 - 90000 sec	600	0
1	1	First stage	1	WT5	09/09/2013	600	90000 - 90600 sec	600	0
1	1	First stage	1	WT5	09/09/2013	600	90600 - 91200 sec	524.6	75.4
1	1	First stage	1	WT5	09/09/2013	600	91200 - 91800 sec	600	0
1	1	First stage	1	WT5	09/09/2013	600	91800 - 92400 sec	600	0
1	1	First stage	1	WT5	09/09/2013	600	92400 - 93000 sec	600	0
1	1	First stage	1	WT5	09/09/2013	600	93000 - 93600 sec	277.4	322.6
1	1	First stage	1	WT5	09/09/2013	600	93600 - 94200 sec	1	599
1	1	First stage	1	WT5	09/09/2013	600	94200 - 94800 sec	33.5	566.5
1	1	First stage	1	WT5	09/09/2013	600	94800 - 95400 sec	64.6	535.4
1	1	First stage	1	WT5	09/09/2013	600	95400 - 96000 sec	53.2	546.8
1	1	First stage	1	WT5	09/09/2013	600	96000 - 96600 sec	104.7	495.3
1	1	First stage	1	WT5	09/09/2013	600	96600 - 97200 sec	600	0
1	1	First stage	1	WT5	09/09/2013	600	97200 - 97800 sec	575	25
1	1	First stage	1	WT5	09/09/2013	600	97800 - 98400 sec	600	0
1	1	First stage	1	WT5	09/09/2013	600	98400 - 99000 sec	600	0
1	1	First stage	1	WT5	09/09/2013	600	99000 - 99600 sec	547.1	52.9
1	1	First stage	1	WT5	09/09/2013	600	99600 - 100200 se	600	0
1	1	First stage	1	WT5	09/09/2013	600	100200 - 100800 s	600	0
1	1	First stage	1	WT5	09/09/2013	600	100800 - 101400 s	600	0
1	1	First stage	1	WT5	09/09/2013	600	101400 - 102000 s	201.2	398.8
1	1	First stage	1	WT5	09/09/2013	600	102000 - 102600 s	531.2	68.8
1	1	First stage	1	WT5	09/09/2013	600	102600 - 103200 s	346.3	253.7
1	1	First stage	1	WT5	09/09/2013	600	103200 - 103800 s	128.3	471.7
1	1	First stage	1	WT5	09/09/2013	600	103800 - 104400 s	569.6	30.4
1	1	First stage	1	WT5	09/09/2013	600	104400 - 105000 s	600	0
1	1	First stage	1	WT5	09/09/2013	600	105000 - 105600 s	524.5	75.5
1	1	First stage	1	WT5	09/09/2013	600	105600 - 106200 s	174.9	425.1
1	1	First stage	1	WT5	09/09/2013	600	106200 - 106800 s	85.8	514.2
1	1	First stage	1	WT5	09/09/2013	600	106800 - 107400 s	240.9	359.1
1	1	First stage	1	WT5	09/09/2013	600	107400 - 108000 s	600	0
1	1	First stage	1	WT5	09/09/2013	600	108000 - 108600 s	546.4	53.6
1	1	First stage	1	WT5	09/09/2013	600	108600 - 109200 s	600	0
1	1	First stage	1	WT5	09/09/2013	600	109200 - 109800 s	600	0
1	1	First stage	1	WT5	09/09/2013	600	109800 - 110400 s	600	0
1	1	First stage	1	WT5	09/09/2013	600	110400 - 111000 s	492.3	107.7
1	1	First stage	1	WT5	09/09/2013	600	111000 - 111600 s	48.1	551.9
1	1	First stage	1	WT5	09/09/2013	600	111600 - 112200 s	43.3	556.7
1	1	First stage	1	WT5	09/09/2013	600	112200 - 112800 s	197.6	402.4
1	1	First stage	1	WT5	09/09/2013	600	112800 - 113400 s	199.8	400.2
1	1	First stage	1	WT5	09/09/2013	600	113400 - 114000 s	600	0
1	1	First stage	1	WT5	09/09/2013	600	114000 - 114600 s	600	0
1	1	First stage	1	WT5	09/09/2013	600	114600 - 115200 s	464.1	135.9
1	1	First stage	1	WT5	09/09/2013	600	115200 - 115800 s	21.1	578.9
1	1	First stage	1	WT5	09/09/2013	600	115800 - 116400 s	111.8	488.2
1	1	First stage	1	WT5	09/09/2013	600	116400 - 117000 s	328.8	271.3
1	1	First stage	1	WT5	09/09/2013	600	117000 - 117600 s	600	0
1	1	First stage	1	WT5	09/09/2013	600	117600 - 118200 s	600	0
1	1	First stage	1	WT5	09/09/2013	600	118200 - 118800 s	600	0
1	1	First stage	1	WT5	09/09/2013	600	118800 - 119400 s	600	0
1	1	First stage	1	WT5	09/09/2013	600	119400 - 120000 s	600	0
1	1	First stage	1	WT5	09/09/2013	600	120000 - 120600 s	547.2	52.8
1	1	First stage	1	WT5	09/09/2013	600	120600 - 121200 s	147.8	452.3
1	1	First stage	1	WT5	09/09/2013	600	121200 - 121800 s	179.9	420.1
1	1	First stage	1	WT5	09/09/2013	600	121800 - 122400 s	39.6	560.4
1	1	First stage	1	WT5	09/09/2013	600	122400 - 123000 s	263	337
1	1	First stage	1	WT5	09/09/2013	600	123000 - 123600 s	89.5	510.5
1	1	First stage	1	WT5	09/09/2013	600	123600 - 124200 s	273.1	326.9
1	1	First stage	1	WT5	09/09/2013	600	124200 - 124800 s	53.4	546.6
1	1	First stage	1	WT5	09/09/2013	600	124800 - 125400 s	139.4	460.6
1	1	First stage	1	WT5	09/09/2013	600	125400 - 126000 s	2.1	597.9
1	1	First stage	1	WT5	09/09/2013	600	126000 - 126600 s	323.8	276.2
1	1	First stage	1	WT5	09/09/2013	600	126600 - 127200 s	600	0
1	1	First stage	1	WT5	09/09/2013	600	127200 - 127800 s	600	0
1	1	First stage	1	WT5	09/09/2013	600	127800 - 128400 s	600	0
1	1	First stage	1	WT5	09/09/2013	600	128400 - 129000 s	538.7	61.3
1	1	First stage	1	WT5	09/09/2013	600	129000 - 129600 s	95.6	504.4
1	1	First stage	1	WT5	09/09/2013	600	129600 - 130200 s	1	599
1	1	First stage	1	WT5	09/09/2013	600	130200 - 130800 s	6.2	593.8
1	1	First stage	1	WT5	09/09/2013	600	130800 - 131400 s	0	600
1	1	First stage	1	WT5	09/09/2013	600	131400 - 132000 s	0.5	599.5
1	1	First stage	1	WT5	09/09/2013	600	132000 - 132600 s	240.6	359.4
1	1	First stage	1	WT5	09/09/2013	600	132600 - 133200 s	248	352
1	1	First stage	1	WT5	09/09/2013	600	133200 - 133800 s	0	600
1	1	First stage	1	WT5	09/09/2013	600	133800 - 134400 s	13	587
1	1	First stage	1	WT5	09/09/2013	600	134400 - 135000 s	59.3	540.7
1	1	First stage	1	WT5	09/09/2013	600	135000 - 135600 s	20.8	579.2
1	1	First stage	1	WT5	09/09/2013	600	135600 - 136200 s	0	600
1	1	First stage	1	WT5	09/09/2013	600	136200 - 136800 s	23.9	576.1
1	1	First stage	1	WT5	09/09/2013	600	136800 - 137400 s	0	600
1	1	First stage	1	WT5	09/09/2013	600	137400 - 138000 s	290	310
1	1	First stage	1	WT5	09/09/2013	600	138000 - 138600 s	471.6	128.4
1	1	First stage	1	WT5	09/09/2013	600	138600 - 139200 s	384.4	215.6
1	1	First stage	1	WT5	09/09/2013	600	139200 - 139800 s	16.6	583.4
1	1	First stage	1	WT5	09/09/2013	600	139800 - 140400 s	0	600
1	1	First stage	1	WT5	09/09/2013	600	140400 - 141000 s	4.2	595.8
1	1	First stage	1	WT5	09/09/2013	600	141000 - 141600 s	0	600
1	1	First stage	1	WT5	09/09/2013	600	141600 - 142200 s	27.8	572.2
1	1	First stage	1	WT5	09/09/2013	600	142200 - 142800 s	20.8	579.2
1	1	First stage	1	WT5	09/09/2013	600	142800 - 143400 s	460.7	139.3
1	1	First stage	1	WT5	09/09/2013	600	143400 - 144000 s	600	0
1	1	First stage	1	WT5	09/09/2013	600	144000 - 144600 s	252.2	347.8
1	1	First stage	1	WT5	09/09/2013	600	144600 - 145200 s	27.2	572.8
1	1	First stage	1	WT5	09/09/2013	600	145200 - 145800 s	14.6	585.4
1	1	First stage	1	WT5	09/09/2013	600	145800 - 146400 s	0	600
1	1	First stage	1	WT5	09/09/2013	600	146400 - 147000 s	14.8	585.2
1	1	First stage	1	WT5	09/09/2013	600	147000 - 147600 s	15.1	584.9
1	1	First stage	1	WT5	09/09/2013	600	147600 - 148200 s	1	599
1	1	First stage	1	WT5	09/09/2013	600	148200 - 148800 s	7.9	592.1
1	1	First stage	1	WT5	09/09/2013	600	148800 - 149400 s	12.6	587.4
1	1	First stage	1	WT5	09/09/2013	600	149400 - 150000 s	274.1	325.9
1	1	First stage	1	WT5	09/09/2013	600	150000 - 150600 s	0	600
1	1	First stage	1	WT5	09/09/2013	600	150600 - 151200 s	33.4	566.6
1	1	First stage	1	WT5	09/09/2013	600	151200 - 151800 s	36	564
1	1	First stage	1	WT5	09/09/2013	600	151800 - 152400 s	3.7	596.3
1	1	First stage	1	WT5	09/09/2013	600	152400 - 153000 s	47.2	552.8
1	1	First stage	1	WT5	09/09/2013	600	153000 - 153600 s	115.8	484.2
1	1	First stage	1	WT5	09/09/2013	600	153600 - 154200 s	21.8	578.2
1	1	First stage	1	WT5	09/09/2013	600	154200 - 154800 s	16.3	583.7
1	1	First stage	1	WT5	09/09/2013	600	154800 - 155400 s	33.7	566.3
1	1	First stage	1	WT5	09/09/2013	600	155400 - 156000 s	78.2	521.8
1	1	First stage	1	WT5	09/09/2013	600	156000 - 156600 s	486	114
1	1	First stage	1	WT5	09/09/2013	600	156600 - 157200 s	507.7	92.3
1	1	First stage	1	WT5	09/09/2013	600	157200 - 157800 s	241.1	358.9
1	1	First stage	1	WT5	09/09/2013	600	157800 - 158400 s	136.7	463.3
1	1	First stage	1	WT5	09/09/2013	600	158400 - 159000 s	35.4	564.6
1	1	First stage	1	WT5	09/09/2013	600	159000 - 159600 s	14	586
1	1	First stage	1	WT5	09/09/2013	600	159600 - 160200 s	37.2	562.8
1	1	First stage	1	WT5	09/09/2013	600	160200 - 160800 s	23.6	576.4
1	1	First stage	1	WT5	09/09/2013	600	160800 - 161400 s	48.1	551.9
1	1	First stage	1	WT5	09/09/2013	600	161400 - 162000 s	52.7	547.3
1	1	First stage	1	WT5	09/09/2013	600	162000 - 162600 s	46.2	553.8
1	1	First stage	1	WT5	09/09/2013	600	162600 - 163200 s	37.6	562.4
1	1	First stage	1	WT5	09/09/2013	600	163200 - 163800 s	279.3	320.7
1	1	First stage	1	WT5	09/09/2013	600	163800 - 164400 s	537.5	62.5
1	1	First stage	1	WT5	09/09/2013	600	164400 - 165000 s	430.4	169.6
1	1	First stage	1	WT5	09/09/2013	600	165000 - 165600 s	14.8	585.2
1	1	First stage	1	WT5	09/09/2013	600	165600 - 166200 s	50.4	549.6
1	1	First stage	1	WT5	09/09/2013	600	166200 - 166800 s	58.2	541.8
1	1	First stage	1	WT5	09/09/2013	600	166800 - 167400 s	52	548
1	1	First stage	1	WT5	09/09/2013	600	167400 - 168000 s	195.2	404.8
1	1	First stage	1	WT5	09/09/2013	600	168000 - 168600 s	600	0
1	1	First stage	1	WT5	09/09/2013	600	168600 - 169200 s	600	0
1	1	First stage	1	WT5	09/09/2013	600	169200 - 169800 s	459.2	140.8
1	1	First stage	1	WT5	09/09/2013	600	169800 - 170400 s	35.1	564.9
1	1	First stage	1	WT5	09/09/2013	600	170400 - 171000 s	21.2	578.8
1	1	First stage	1	WT5	09/09/2013	600	171000 - 171600 s	145	455
1	1	First stage	1	WT5	09/09/2013	600	171600 - 172200 s	18.8	581.2
1	1	First stage	1	WT5	09/09/2013	600	172200 - 172800 s	76.8	523.2
1	1	First stage	1	WT5	09/09/2013	600	172800 - 173400 s	327	273
1	1	First stage	1	WT5	09/09/2013	600	173400 - 174000 s	600	0
1	1	First stage	1	WT5	09/09/2013	600	174000 - 174600 s	600	0
1	1	First stage	1	WT5	09/09/2013	600	174600 - 175200 s	461.5	138.6
1	1	First stage	1	WT5	09/09/2013	600	175200 - 175800 s	336.1	263.9
1	1	First stage	1	WT5	09/09/2013	600	175800 - 176400 s	371.6	228.4
1	1	First stage	1	WT5	09/09/2013	600	176400 - 177000 s	600	0
1	1	First stage	1	WT5	09/09/2013	600	177000 - 177600 s	600	0
1	1	First stage	1	WT5	09/09/2013	600	177600 - 178200 s	600	0
1	1	First stage	1	WT5	09/09/2013	600	178200 - 178800 s	600	0
1	1	First stage	1	WT5	09/09/2013	600	178800 - 179400 s	600	0
1	1	First stage	1	WT5	09/09/2013	600	179400 - 180000 s	600	0
1	1	First stage	1	WT5	09/09/2013	600	180000 - 180600 s	600	0
1	1	First stage	1	WT5	09/09/2013	600	180600 - 181200 s	600	0
1	1	First stage	1	WT5	09/09/2013	600	181200 - 181800 s	600	0
1	1	First stage	1	WT5	09/09/2013	600	181800 - 182400 s	600	0
1	1	First stage	1	WT5	09/09/2013	600	182400 - 183000 s	600	0
1	1	First stage	1	WT5	09/09/2013	600	183000 - 183600 s	471.9	128.1
1	1	First stage	1	WT5	09/09/2013	600	183600 - 184200 s	81.1	518.9
1	1	First stage	1	WT5	09/09/2013	600	184200 - 184800 s	76.5	523.5
1	1	First stage	1	WT5	09/09/2013	600	184800 - 185400 s	600	0
1	1	First stage	1	WT5	09/09/2013	600	185400 - 186000 s	600	0
1	1	First stage	1	WT5	09/09/2013	600	186000 - 186600 s	200.1	400
1	1	First stage	1	WT5	09/09/2013	600	186600 - 187200 s	600	0
1	1	First stage	1	WT5	09/09/2013	600	187200 - 187800 s	427.4	172.6
1	1	First stage	1	WT5	09/09/2013	600	187800 - 188400 s	92.7	507.3
1	1	First stage	1	WT5	09/09/2013	600	188400 - 189000 s	77.9	522.1
1	1	First stage	1	WT5	09/09/2013	600	189000 - 189600 s	346.7	253.3
1	1	First stage	1	WT5	09/09/2013	600	189600 - 190200 s	309.9	290.1
1	1	First stage	1	WT5	09/09/2013	600	190200 - 190800 s	600	0
1	1	First stage	1	WT5	09/09/2013	600	190800 - 191400 s	600	0
1	1	First stage	1	WT5	09/09/2013	600	191400 - 192000 s	600	0
1	1	First stage	1	WT5	09/09/2013	600	192000 - 192600 s	480.3	119.7
1	1	First stage	1	WT5	09/09/2013	600	192600 - 193200 s	58.2	541.8
1	1	First stage	1	WT5	09/09/2013	600	193200 - 193800 s	142	458.1
1	1	First stage	1	WT5	09/09/2013	600	193800 - 194400 s	247.9	352.1
1	1	First stage	1	WT5	09/09/2013	600	194400 - 195000 s	546.4	53.6
1	1	First stage	1	WT5	09/09/2013	600	195000 - 195600 s	545.4	54.6
1	1	First stage	1	WT5	09/09/2013	600	195600 - 196200 s	600	0
1	1	First stage	1	WT5	09/09/2013	600	196200 - 196800 s	600	0
1	1	First stage	1	WT5	09/09/2013	600	196800 - 197400 s	499.8	100.2
1	1	First stage	1	WT5	09/09/2013	600	197400 - 198000 s	173.5	426.5
1	1	First stage	1	WT5	09/09/2013	600	198000 - 198600 s	134.6	465.4
1	1	First stage	1	WT5	09/09/2013	600	198600 - 199200 s	499.7	100.3
1	1	First stage	1	WT5	09/09/2013	600	199200 - 199800 s	600	0
1	1	First stage	1	WT5	09/09/2013	600	199800 - 200400 s	600	0
1	1	First stage	1	WT5	09/09/2013	600	200400 - 201000 s	600	0
1	1	First stage	1	WT5	09/09/2013	600	201000 - 201600 s	600	0
1	1	First stage	1	WT5	09/09/2013	600	201600 - 202200 s	600	0
1	1	First stage	1	WT5	09/09/2013	600	202200 - 202800 s	600	0
1	1	First stage	1	WT5	09/09/2013	600	202800 - 203400 s	600	0
1	1	First stage	1	WT5	09/09/2013	600	203400 - 204000 s	506.7	93.3
1	1	First stage	1	WT5	09/09/2013	600	204000 - 204600 s	137.2	462.8
1	1	First stage	1	WT5	09/09/2013	600	204600 - 205200 s	44.6	555.4
1	1	First stage	1	WT5	09/09/2013	600	205200 - 205800 s	28.4	571.6
1	1	First stage	1	WT5	09/09/2013	600	205800 - 206400 s	64.8	535.2
1	1	First stage	1	WT5	09/09/2013	600	206400 - 207000 s	20.3	579.7
1	1	First stage	1	WT5	09/09/2013	600	207000 - 207600 s	81.8	518.2
1	1	First stage	1	WT5	09/09/2013	600	207600 - 208200 s	19.3	580.7
1	1	First stage	1	WT5	09/09/2013	600	208200 - 208800 s	374.3	225.7
1	1	First stage	1	WT5	09/09/2013	600	208800 - 209400 s	600	0
1	1	First stage	1	WT5	09/09/2013	600	209400 - 210000 s	600	0
1	1	First stage	1	WT5	09/09/2013	600	210000 - 210600 s	548	52
1	1	First stage	1	WT5	09/09/2013	600	210600 - 211200 s	499	101.1
1	1	First stage	1	WT5	09/09/2013	600	211200 - 211800 s	62.9	537.1
1	1	First stage	1	WT5	09/09/2013	600	211800 - 212400 s	195.2	404.8
1	1	First stage	1	WT5	09/09/2013	600	212400 - 213000 s	45.4	554.6
1	1	First stage	1	WT5	09/09/2013	600	213000 - 213600 s	92.5	507.5
1	1	First stage	1	WT5	09/09/2013	600	213600 - 214200 s	311.8	288.2
1	1	First stage	1	WT5	09/09/2013	600	214200 - 214800 s	74	526
1	1	First stage	1	WT5	09/09/2013	600	214800 - 215400 s	111	489
1	1	First stage	1	WT5	09/09/2013	600	215400 - 216000 s	41.1	558.9
2	2	First stage	1	WT6	09/09/2013	600	0 - 600 secs.	600	0
2	2	First stage	1	WT6	09/09/2013	600	600 - 1200 secs.	520.7	79.3
2	2	First stage	1	WT6	09/09/2013	600	1200 - 1800 secs.	600	0
2	2	First stage	1	WT6	09/09/2013	600	1800 - 2400 secs.	600	0
2	2	First stage	1	WT6	09/09/2013	600	2400 - 3000 secs.	433.6	166.4
2	2	First stage	1	WT6	09/09/2013	600	3000 - 3600 secs.	473.6	126.4
2	2	First stage	1	WT6	09/09/2013	600	3600 - 4200 secs.	539.9	60.1
2	2	First stage	1	WT6	09/09/2013	600	4200 - 4800 secs.	600	0
2	2	First stage	1	WT6	09/09/2013	600	4800 - 5400 secs.	410.4	189.6
2	2	First stage	1	WT6	09/09/2013	600	5400 - 6000 secs.	45.8	554.2
2	2	First stage	1	WT6	09/09/2013	600	6000 - 6600 secs.	226.6	373.4
2	2	First stage	1	WT6	09/09/2013	600	6600 - 7200 secs.	522.4	77.6
2	2	First stage	1	WT6	09/09/2013	600	7200 - 7800 secs.	129.2	470.8
2	2	First stage	1	WT6	09/09/2013	600	7800 - 8400 secs.	346.1	253.9
2	2	First stage	1	WT6	09/09/2013	600	8400 - 9000 secs.	30.5	569.5
2	2	First stage	1	WT6	09/09/2013	600	9000 - 9600 secs.	226.9	373.1
2	2	First stage	1	WT6	09/09/2013	600	9600 - 10200 secs	468.2	131.8
2	2	First stage	1	WT6	09/09/2013	600	10200 - 10800 sec	600	0
2	2	First stage	1	WT6	09/09/2013	600	10800 - 11400 sec	272.3	327.7
2	2	First stage	1	WT6	09/09/2013	600	11400 - 12000 sec	206.5	393.5
2	2	First stage	1	WT6	09/09/2013	600	12000 - 12600 sec	600	0
2	2	First stage	1	WT6	09/09/2013	600	12600 - 13200 sec	469.3	130.7
2	2	First stage	1	WT6	09/09/2013	600	13200 - 13800 sec	97.7	502.3
2	2	First stage	1	WT6	09/09/2013	600	13800 - 14400 sec	362.9	237.1
2	2	First stage	1	WT6	09/09/2013	600	14400 - 15000 sec	450	150
2	2	First stage	1	WT6	09/09/2013	600	15000 - 15600 sec	494.6	105.4
2	2	First stage	1	WT6	09/09/2013	600	15600 - 16200 sec	317.9	282.1
2	2	First stage	1	WT6	09/09/2013	600	16200 - 16800 sec	461.2	138.8
2	2	First stage	1	WT6	09/09/2013	600	16800 - 17400 sec	600	0
2	2	First stage	1	WT6	09/09/2013	600	17400 - 18000 sec	567.1	32.9
2	2	First stage	1	WT6	09/09/2013	600	18000 - 18600 sec	575.7	24.3
2	2	First stage	1	WT6	09/09/2013	600	18600 - 19200 sec	410.4	189.6
2	2	First stage	1	WT6	09/09/2013	600	19200 - 19800 sec	42	558
2	2	First stage	1	WT6	09/09/2013	600	19800 - 20400 sec	433.7	166.3
2	2	First stage	1	WT6	09/09/2013	600	20400 - 21000 sec	254.1	345.9
2	2	First stage	1	WT6	09/09/2013	600	21000 - 21600 sec	309.7	290.3
2	2	First stage	1	WT6	09/09/2013	600	21600 - 22200 sec	289.7	310.3
2	2	First stage	1	WT6	09/09/2013	600	22200 - 22800 sec	236.1	363.9
2	2	First stage	1	WT6	09/09/2013	600	22800 - 23400 sec	501.5	98.5
2	2	First stage	1	WT6	09/09/2013	600	23400 - 24000 sec	525.7	74.3
2	2	First stage	1	WT6	09/09/2013	600	24000 - 24600 sec	600	0
2	2	First stage	1	WT6	09/09/2013	600	24600 - 25200 sec	600	0
2	2	First stage	1	WT6	09/09/2013	600	25200 - 25800 sec	331.3	268.7
2	2	First stage	1	WT6	09/09/2013	600	25800 - 26400 sec	88.1	511.9
2	2	First stage	1	WT6	09/09/2013	600	26400 - 27000 sec	219	381
2	2	First stage	1	WT6	09/09/2013	600	27000 - 27600 sec	600	0
2	2	First stage	1	WT6	09/09/2013	600	27600 - 28200 sec	600	0
2	2	First stage	1	WT6	09/09/2013	600	28200 - 28800 sec	530.8	69.2
2	2	First stage	1	WT6	09/09/2013	600	28800 - 29400 sec	600	0
2	2	First stage	1	WT6	09/09/2013	600	29400 - 30000 sec	600	0
2	2	First stage	1	WT6	09/09/2013	600	30000 - 30600 sec	261.6	338.4
2	2	First stage	1	WT6	09/09/2013	600	30600 - 31200 sec	372.8	227.3
2	2	First stage	1	WT6	09/09/2013	600	31200 - 31800 sec	171.4	428.6
2	2	First stage	1	WT6	09/09/2013	600	31800 - 32400 sec	4.7	595.3
2	2	First stage	1	WT6	09/09/2013	600	32400 - 33000 sec	192.7	407.3
2	2	First stage	1	WT6	09/09/2013	600	33000 - 33600 sec	66.9	533.1
2	2	First stage	1	WT6	09/09/2013	600	33600 - 34200 sec	344.9	255.1
2	2	First stage	1	WT6	09/09/2013	600	34200 - 34800 sec	600	0
2	2	First stage	1	WT6	09/09/2013	600	34800 - 35400 sec	600	0
2	2	First stage	1	WT6	09/09/2013	600	35400 - 36000 sec	176.3	423.7
2	2	First stage	1	WT6	09/09/2013	600	36000 - 36600 sec	36.9	563.1
2	2	First stage	1	WT6	09/09/2013	600	36600 - 37200 sec	115.9	484.1
2	2	First stage	1	WT6	09/09/2013	600	37200 - 37800 sec	531.4	68.6
2	2	First stage	1	WT6	09/09/2013	600	37800 - 38400 sec	600	0
2	2	First stage	1	WT6	09/09/2013	600	38400 - 39000 sec	600	0
2	2	First stage	1	WT6	09/09/2013	600	39000 - 39600 sec	600	0
2	2	First stage	1	WT6	09/09/2013	600	39600 - 40200 sec	364.7	235.3
2	2	First stage	1	WT6	09/09/2013	600	40200 - 40800 sec	319.4	280.6
2	2	First stage	1	WT6	09/09/2013	600	40800 - 41400 sec	48.6	551.4
2	2	First stage	1	WT6	09/09/2013	600	41400 - 42000 sec	59.8	540.2
2	2	First stage	1	WT6	09/09/2013	600	42000 - 42600 sec	35.5	564.5
2	2	First stage	1	WT6	09/09/2013	600	42600 - 43200 sec	439.1	160.9
2	2	First stage	1	WT6	09/09/2013	600	43200 - 43800 sec	600	0
2	2	First stage	1	WT6	09/09/2013	600	43800 - 44400 sec	600	0
2	2	First stage	1	WT6	09/09/2013	600	44400 - 45000 sec	600	0
2	2	First stage	1	WT6	09/09/2013	600	45000 - 45600 sec	304.2	295.8
2	2	First stage	1	WT6	09/09/2013	600	45600 - 46200 sec	359.3	240.8
2	2	First stage	1	WT6	09/09/2013	600	46200 - 46800 sec	600	0
2	2	First stage	1	WT6	09/09/2013	600	46800 - 47400 sec	600	0
2	2	First stage	1	WT6	09/09/2013	600	47400 - 48000 sec	411.1	188.9
2	2	First stage	1	WT6	09/09/2013	600	48000 - 48600 sec	102.8	497.2
2	2	First stage	1	WT6	09/09/2013	600	48600 - 49200 sec	250.9	349.1
2	2	First stage	1	WT6	09/09/2013	600	49200 - 49800 sec	415.6	184.4
2	2	First stage	1	WT6	09/09/2013	600	49800 - 50400 sec	600	0
2	2	First stage	1	WT6	09/09/2013	600	50400 - 51000 sec	547.4	52.6
2	2	First stage	1	WT6	09/09/2013	600	51000 - 51600 sec	513	87
2	2	First stage	1	WT6	09/09/2013	600	51600 - 52200 sec	121.1	478.9
2	2	First stage	1	WT6	09/09/2013	600	52200 - 52800 sec	0	600
2	2	First stage	1	WT6	09/09/2013	600	52800 - 53400 sec	54.4	545.6
2	2	First stage	1	WT6	09/09/2013	600	53400 - 54000 sec	0	600
2	2	First stage	1	WT6	09/09/2013	600	54000 - 54600 sec	10.4	589.6
2	2	First stage	1	WT6	09/09/2013	600	54600 - 55200 sec	104.1	495.9
2	2	First stage	1	WT6	09/09/2013	600	55200 - 55800 sec	2.6	597.4
2	2	First stage	1	WT6	09/09/2013	600	55800 - 56400 sec	3.6	596.4
2	2	First stage	1	WT6	09/09/2013	600	56400 - 57000 sec	2.1	597.9
2	2	First stage	1	WT6	09/09/2013	600	57000 - 57600 sec	0.5	599.5
2	2	First stage	1	WT6	09/09/2013	600	57600 - 58200 sec	55.3	544.7
2	2	First stage	1	WT6	09/09/2013	600	58200 - 58800 sec	112.2	487.8
2	2	First stage	1	WT6	09/09/2013	600	58800 - 59400 sec	28.1	571.9
2	2	First stage	1	WT6	09/09/2013	600	59400 - 60000 sec	35.9	564.1
2	2	First stage	1	WT6	09/09/2013	600	60000 - 60600 sec	5.1	594.9
2	2	First stage	1	WT6	09/09/2013	600	60600 - 61200 sec	58.8	541.2
2	2	First stage	1	WT6	09/09/2013	600	61200 - 61800 sec	497.8	102.2
2	2	First stage	1	WT6	09/09/2013	600	61800 - 62400 sec	600	0
2	2	First stage	1	WT6	09/09/2013	600	62400 - 63000 sec	170.1	429.9
2	2	First stage	1	WT6	09/09/2013	600	63000 - 63600 sec	8.7	591.3
2	2	First stage	1	WT6	09/09/2013	600	63600 - 64200 sec	26.7	573.3
2	2	First stage	1	WT6	09/09/2013	600	64200 - 64800 sec	19.8	580.2
2	2	First stage	1	WT6	09/09/2013	600	64800 - 65400 sec	0.5	599.5
2	2	First stage	1	WT6	09/09/2013	600	65400 - 66000 sec	64.8	535.2
2	2	First stage	1	WT6	09/09/2013	600	66000 - 66600 sec	85.4	514.6
2	2	First stage	1	WT6	09/09/2013	600	66600 - 67200 sec	2.1	597.9
2	2	First stage	1	WT6	09/09/2013	600	67200 - 67800 sec	1	599
2	2	First stage	1	WT6	09/09/2013	600	67800 - 68400 sec	39.7	560.3
2	2	First stage	1	WT6	09/09/2013	600	68400 - 69000 sec	40.3	559.7
2	2	First stage	1	WT6	09/09/2013	600	69000 - 69600 sec	50.4	549.6
2	2	First stage	1	WT6	09/09/2013	600	69600 - 70200 sec	78.6	521.5
2	2	First stage	1	WT6	09/09/2013	600	70200 - 70800 sec	126.3	473.7
2	2	First stage	1	WT6	09/09/2013	600	70800 - 71400 sec	600	0
2	2	First stage	1	WT6	09/09/2013	600	71400 - 72000 sec	390.3	209.7
2	2	First stage	1	WT6	09/09/2013	600	72000 - 72600 sec	180.8	419.2
2	2	First stage	1	WT6	09/09/2013	600	72600 - 73200 sec	16	584
2	2	First stage	1	WT6	09/09/2013	600	73200 - 73800 sec	17	583
2	2	First stage	1	WT6	09/09/2013	600	73800 - 74400 sec	68.8	531.2
2	2	First stage	1	WT6	09/09/2013	600	74400 - 75000 sec	6.3	593.7
2	2	First stage	1	WT6	09/09/2013	600	75000 - 75600 sec	60.6	539.4
2	2	First stage	1	WT6	09/09/2013	600	75600 - 76200 sec	1	599
2	2	First stage	1	WT6	09/09/2013	600	76200 - 76800 sec	47.9	552.1
2	2	First stage	1	WT6	09/09/2013	600	76800 - 77400 sec	67	533
2	2	First stage	1	WT6	09/09/2013	600	77400 - 78000 sec	411.7	188.3
2	2	First stage	1	WT6	09/09/2013	600	78000 - 78600 sec	46.4	553.6
2	2	First stage	1	WT6	09/09/2013	600	78600 - 79200 sec	137	463
2	2	First stage	1	WT6	09/09/2013	600	79200 - 79800 sec	381	219
2	2	First stage	1	WT6	09/09/2013	600	79800 - 80400 sec	22.3	577.7
2	2	First stage	1	WT6	09/09/2013	600	80400 - 81000 sec	72.6	527.4
2	2	First stage	1	WT6	09/09/2013	600	81000 - 81600 sec	68	532
2	2	First stage	1	WT6	09/09/2013	600	81600 - 82200 sec	27.6	572.4
2	2	First stage	1	WT6	09/09/2013	600	82200 - 82800 sec	62.5	537.5
2	2	First stage	1	WT6	09/09/2013	600	82800 - 83400 sec	481.1	119
2	2	First stage	1	WT6	09/09/2013	600	83400 - 84000 sec	600	0
2	2	First stage	1	WT6	09/09/2013	600	84000 - 84600 sec	59.5	540.5
2	2	First stage	1	WT6	09/09/2013	600	84600 - 85200 sec	9.4	590.6
2	2	First stage	1	WT6	09/09/2013	600	85200 - 85800 sec	0	600
2	2	First stage	1	WT6	09/09/2013	600	85800 - 86400 sec	195.9	404.1
2	2	First stage	1	WT6	09/09/2013	600	86400 - 87000 sec	600	0
2	2	First stage	1	WT6	09/09/2013	600	87000 - 87600 sec	474.7	125.3
2	2	First stage	1	WT6	09/09/2013	600	87600 - 88200 sec	510.3	89.7
2	2	First stage	1	WT6	09/09/2013	600	88200 - 88800 sec	600	0
2	2	First stage	1	WT6	09/09/2013	600	88800 - 89400 sec	410.8	189.2
2	2	First stage	1	WT6	09/09/2013	600	89400 - 90000 sec	351.5	248.5
2	2	First stage	1	WT6	09/09/2013	600	90000 - 90600 sec	92	508
2	2	First stage	1	WT6	09/09/2013	600	90600 - 91200 sec	81.5	518.5
2	2	First stage	1	WT6	09/09/2013	600	91200 - 91800 sec	600	0
2	2	First stage	1	WT6	09/09/2013	600	91800 - 92400 sec	600	0
2	2	First stage	1	WT6	09/09/2013	600	92400 - 93000 sec	590.7	9.3
2	2	First stage	1	WT6	09/09/2013	600	93000 - 93600 sec	463.1	136.9
2	2	First stage	1	WT6	09/09/2013	600	93600 - 94200 sec	123.3	476.7
2	2	First stage	1	WT6	09/09/2013	600	94200 - 94800 sec	53.8	546.2
2	2	First stage	1	WT6	09/09/2013	600	94800 - 95400 sec	0.5	599.5
2	2	First stage	1	WT6	09/09/2013	600	95400 - 96000 sec	44.2	555.8
2	2	First stage	1	WT6	09/09/2013	600	96000 - 96600 sec	200.6	399.4
2	2	First stage	1	WT6	09/09/2013	600	96600 - 97200 sec	600	0
2	2	First stage	1	WT6	09/09/2013	600	97200 - 97800 sec	548.3	51.7
2	2	First stage	1	WT6	09/09/2013	600	97800 - 98400 sec	505.1	94.9
2	2	First stage	1	WT6	09/09/2013	600	98400 - 99000 sec	600	0
2	2	First stage	1	WT6	09/09/2013	600	99000 - 99600 sec	488.375	111.625
2	2	First stage	1	WT6	09/09/2013	600	99600 - 100200 se	600	0
2	2	First stage	1	WT6	09/09/2013	600	100200 - 100800 s	448.2	151.8
2	2	First stage	1	WT6	09/09/2013	600	100800 - 101400 s	600	0
2	2	First stage	1	WT6	09/09/2013	600	101400 - 102000 s	481.3	118.7
2	2	First stage	1	WT6	09/09/2013	600	102000 - 102600 s	425.8	174.2
2	2	First stage	1	WT6	09/09/2013	600	102600 - 103200 s	377.5	222.5
2	2	First stage	1	WT6	09/09/2013	600	103200 - 103800 s	600	0
2	2	First stage	1	WT6	09/09/2013	600	103800 - 104400 s	600	0
2	2	First stage	1	WT6	09/09/2013	600	104400 - 105000 s	600	0
2	2	First stage	1	WT6	09/09/2013	600	105000 - 105600 s	600	0
2	2	First stage	1	WT6	09/09/2013	600	105600 - 106200 s	600	0
2	2	First stage	1	WT6	09/09/2013	600	106200 - 106800 s	600	0
2	2	First stage	1	WT6	09/09/2013	600	106800 - 107400 s	513.9	86.1
2	2	First stage	1	WT6	09/09/2013	600	107400 - 108000 s	506.9	93.1
2	2	First stage	1	WT6	09/09/2013	600	108000 - 108600 s	2.6	597.4
2	2	First stage	1	WT6	09/09/2013	600	108600 - 109200 s	32.2	567.8
2	2	First stage	1	WT6	09/09/2013	600	109200 - 109800 s	5.2	594.8
2	2	First stage	1	WT6	09/09/2013	600	109800 - 110400 s	336.1	263.9
2	2	First stage	1	WT6	09/09/2013	600	110400 - 111000 s	53.2	546.8
2	2	First stage	1	WT6	09/09/2013	600	111000 - 111600 s	556.1	43.9
2	2	First stage	1	WT6	09/09/2013	600	111600 - 112200 s	600	0
2	2	First stage	1	WT6	09/09/2013	600	112200 - 112800 s	600	0
2	2	First stage	1	WT6	09/09/2013	600	112800 - 113400 s	600	0
2	2	First stage	1	WT6	09/09/2013	600	113400 - 114000 s	592.9	7.1
2	2	First stage	1	WT6	09/09/2013	600	114000 - 114600 s	0	600
2	2	First stage	1	WT6	09/09/2013	600	114600 - 115200 s	61.7	538.3
2	2	First stage	1	WT6	09/09/2013	600	115200 - 115800 s	28.3	571.7
2	2	First stage	1	WT6	09/09/2013	600	115800 - 116400 s	50.1	549.9
2	2	First stage	1	WT6	09/09/2013	600	116400 - 117000 s	48.4	551.6
2	2	First stage	1	WT6	09/09/2013	600	117000 - 117600 s	599.9	0.1
2	2	First stage	1	WT6	09/09/2013	600	117600 - 118200 s	545.8	54.2
2	2	First stage	1	WT6	09/09/2013	600	118200 - 118800 s	556.4	43.6
2	2	First stage	1	WT6	09/09/2013	600	118800 - 119400 s	486	114
[truncated: 1,601 more rows]

## Sheet: Fig1A 
	sleep profile %
time ZT	WT 405nm	error	WT 530nm	error	WT 470nm	error
13.4	13.8727	11.4293	1.55833	1.26411	7.90625	6.02879
13.5	20.3511	12.1144	0.791667	0.333333	0	0
14	23.1206	8.16155	55.1	5.65247	0.935417	0.935417
14.1	87.3043	5.23947	90.9688	2.5148	25.4583	8.83356
14.2	96.7456	2.34264	91.4979	1.55524	80.6625	4.95688
14.3	92.6446	3.07094	92.0354	1.6089	74.6917	8.41012
14.4	80.7426	6.99312	85.6896	3.07448	74.0312	9.80371
14.5	69.8328	6.38734	54.0208	8.47976	49.4354	8.33538
15	36.1194	12.4219	14.8604	5.81628	14.8979	5.27054
15.1	15.3226	8.53418	2.57292	1.33289	20.8938	9.01815
15.2	4.2278	3.03152	1.98542	1.97591	8.84375	4.51431

## Sheet: Fig1B 
pulse ZT	genotype/condition	sleep latency min
14	WT 530nm	0
14	WT 530nm	0
14	WT 530nm	0
14	WT 530nm	0
14	WT 530nm	0
14	WT 530nm	0
14	WT 530nm	0
14	WT 530nm	0
14	WT 530nm	10
14	WT 530nm	10
14	WT 470nm	20
14	WT 470nm	10
14	WT 470nm	20
14	WT 470nm	20
14	WT 470nm	20
14	WT 470nm	10
14	WT 470nm	20
14	WT 470nm	20
14	WT 405nm	10
14	WT 405nm	10
14	WT 405nm	10
14	WT 405nm	0
14	WT 405nm	20
14	WT 405nm	10
14	WT 405nm	0
14	WT 405nm	0

## Sheet: Fig1C  
genotype/condition	sleep duration %
WT 405nm	64.2264
WT 405nm	69.407
WT 405nm	58.7284
WT 405nm	73.5894
WT 405nm	58.514
WT 405nm	63.9144
WT 405nm	66.9722
WT 405nm	79.1933
WT 470nm	64.975
WT 470nm	70.7806
WT 470nm	48.9944
WT 470nm	46.9194
WT 470nm	21.3944
WT 470nm	54.425
WT 470nm	58.4694
WT 470nm	40.9944
WT 530nm	67.8167
WT 530nm	83.5667
WT 530nm	88.59
WT 530nm	93.7233
WT 530nm	75.5567
WT 530nm	85.3567
WT 530nm	76.4
WT 530nm	55.4867
WT 530nm	31.0133
WT 530nm	57.92
