# Supplementary material for: Melanopsin Regulates Both Sleep-Promoting and Arousal-Promoting Responses to Light
Source: PLoS Biol. 2016 Jun 8;14(6):e1002482. doi: 10.1371/journal.pbio.1002482 (PMC4898879; doi:10.1371/journal.pbio.1002482)
Supplement: S3 Data — (XLSX) [file pbio.1002482.s003.xlsx]

## Sheet: Fig3 B,C raw data WT 405nm
Test	Animal	Stage	Trial	Apparatus	Date	Segment of test	Duration	Hidden zone : time
6	6	First stage	1	WT1	2014-11-18	0 - 60 secs.	60	25.02
6	6	First stage	1	WT1	2014-11-18	60 - 120 secs.	60	30.24
6	6	First stage	1	WT1	2014-11-18	120 - 180 secs.	60	34.56
6	6	First stage	1	WT1	2014-11-18	180 - 240 secs.	60	27.12
6	6	First stage	1	WT1	2014-11-18	240 - 300 secs.	60	34.5
6	6	First stage	1	WT1	2014-11-18	300 - 360 secs.	60	27.36
6	6	First stage	1	WT1	2014-11-18	360 - 420 secs.	60	34.08
6	6	First stage	1	WT1	2014-11-18	420 - 480 secs.	60	30.66
6	6	First stage	1	WT1	2014-11-18	480 - 540 secs.	60	32.34
6	6	First stage	1	WT1	2014-11-18	540 - 600 secs.	60	24.6
7	7	First stage	1	WT2	2014-11-18	0 - 60 secs.	60	20.76
7	7	First stage	1	WT2	2014-11-18	60 - 120 secs.	60	26.7
7	7	First stage	1	WT2	2014-11-18	120 - 180 secs.	60	26.76
7	7	First stage	1	WT2	2014-11-18	180 - 240 secs.	60	28.86
7	7	First stage	1	WT2	2014-11-18	240 - 300 secs.	60	31.2
7	7	First stage	1	WT2	2014-11-18	300 - 360 secs.	60	30.18
7	7	First stage	1	WT2	2014-11-18	360 - 420 secs.	60	28.86
7	7	First stage	1	WT2	2014-11-18	420 - 480 secs.	60	26.1
7	7	First stage	1	WT2	2014-11-18	480 - 540 secs.	60	19.86
7	7	First stage	1	WT2	2014-11-18	540 - 600 secs.	60	24.78
8	8	First stage	1	WT3	2014-11-18	0 - 60 secs.	60	16.5
8	8	First stage	1	WT3	2014-11-18	60 - 120 secs.	60	36
8	8	First stage	1	WT3	2014-11-18	120 - 180 secs.	60	36
8	8	First stage	1	WT3	2014-11-18	180 - 240 secs.	60	32.82
8	8	First stage	1	WT3	2014-11-18	240 - 300 secs.	60	33.72
8	8	First stage	1	WT3	2014-11-18	300 - 360 secs.	60	33.42
8	8	First stage	1	WT3	2014-11-18	360 - 420 secs.	60	29.82
8	8	First stage	1	WT3	2014-11-18	420 - 480 secs.	60	31.98
8	8	First stage	1	WT3	2014-11-18	480 - 540 secs.	60	36
8	8	First stage	1	WT3	2014-11-18	540 - 600 secs.	60	27.66
9	9	First stage	1	WT4	2014-11-18	0 - 60 secs.	60	0
9	9	First stage	1	WT4	2014-11-18	60 - 120 secs.	60	16.98
9	9	First stage	1	WT4	2014-11-18	120 - 180 secs.	60	34.98
9	9	First stage	1	WT4	2014-11-18	180 - 240 secs.	60	34.68
9	9	First stage	1	WT4	2014-11-18	240 - 300 secs.	60	33.78
9	9	First stage	1	WT4	2014-11-18	300 - 360 secs.	60	36
9	9	First stage	1	WT4	2014-11-18	360 - 420 secs.	60	27.96
9	9	First stage	1	WT4	2014-11-18	420 - 480 secs.	60	30.42
9	9	First stage	1	WT4	2014-11-18	480 - 540 secs.	60	35.7
9	9	First stage	1	WT4	2014-11-18	540 - 600 secs.	60	25.14
10	10	First stage	1	WT5	2014-11-18	0 - 60 secs.	60	0
10	10	First stage	1	WT5	2014-11-18	60 - 120 secs.	60	26.7
10	10	First stage	1	WT5	2014-11-18	120 - 180 secs.	60	34.44
10	10	First stage	1	WT5	2014-11-18	180 - 240 secs.	60	32.58
10	10	First stage	1	WT5	2014-11-18	240 - 300 secs.	60	32.94
10	10	First stage	1	WT5	2014-11-18	300 - 360 secs.	60	36
10	10	First stage	1	WT5	2014-11-18	360 - 420 secs.	60	31.8
10	10	First stage	1	WT5	2014-11-18	420 - 480 secs.	60	32.4
10	10	First stage	1	WT5	2014-11-18	480 - 540 secs.	60	31.2
10	10	First stage	1	WT5	2014-11-18	540 - 600 secs.	60	28.8
11	11	First stage	1	WT6	2014-11-18	0 - 60 secs.	60	18.9
11	11	First stage	1	WT6	2014-11-18	60 - 120 secs.	60	35.82
11	11	First stage	1	WT6	2014-11-18	120 - 180 secs.	60	36
11	11	First stage	1	WT6	2014-11-18	180 - 240 secs.	60	35.34
11	11	First stage	1	WT6	2014-11-18	240 - 300 secs.	60	36
11	11	First stage	1	WT6	2014-11-18	300 - 360 secs.	60	30.54
11	11	First stage	1	WT6	2014-11-18	360 - 420 secs.	60	35.52
11	11	First stage	1	WT6	2014-11-18	420 - 480 secs.	60	23.82
11	11	First stage	1	WT6	2014-11-18	480 - 540 secs.	60	34.44
11	11	First stage	1	WT6	2014-11-18	540 - 600 secs.	60	36

## Sheet: Fig3 B,C raw data WT 470nm 
Test	Animal	Stage	Trial	Apparatus	Date	Segment of test	Duration	Hidden zone : time
1	1	First stage	1	WT1	2014-07-09	0 - 60 secs.	60	56.1873
1	1	First stage	1	WT1	2014-07-09	60 - 120 secs.	60	54.4816
1	1	First stage	1	WT1	2014-07-09	120 - 180 secs.	60	50.4682
1	1	First stage	1	WT1	2014-07-09	180 - 240 secs.	60	51.9732
1	1	First stage	1	WT1	2014-07-09	240 - 300 secs.	60	46.1538
1	1	First stage	1	WT1	2014-07-09	300 - 360 secs.	60	60
1	1	First stage	1	WT1	2014-07-09	360 - 420 secs.	60	52.5753
1	1	First stage	1	WT1	2014-07-09	420 - 480 secs.	60	54.8829
1	1	First stage	1	WT1	2014-07-09	480 - 540 secs.	60	56.99
1	1	First stage	1	WT1	2014-07-09	540 - 600 secs.	60	36.0201
2	2	First stage	1	WT2	2014-07-09	0 - 60 secs.	60	49.8
2	2	First stage	1	WT2	2014-07-09	60 - 120 secs.	60	48.5
2	2	First stage	1	WT2	2014-07-09	120 - 180 secs.	60	52.2
2	2	First stage	1	WT2	2014-07-09	180 - 240 secs.	60	47.2
2	2	First stage	1	WT2	2014-07-09	240 - 300 secs.	60	42.5
2	2	First stage	1	WT2	2014-07-09	300 - 360 secs.	60	57.9
2	2	First stage	1	WT2	2014-07-09	360 - 420 secs.	60	60
2	2	First stage	1	WT2	2014-07-09	420 - 480 secs.	60	60
2	2	First stage	1	WT2	2014-07-09	480 - 540 secs.	60	17
2	2	First stage	1	WT2	2014-07-09	540 - 600 secs.	60	60
3	3	First stage	1	WT3	2014-07-09	0 - 60 secs.	60	43.6
3	3	First stage	1	WT3	2014-07-09	60 - 120 secs.	60	52.7
3	3	First stage	1	WT3	2014-07-09	120 - 180 secs.	60	46.3
3	3	First stage	1	WT3	2014-07-09	180 - 240 secs.	60	53.8
3	3	First stage	1	WT3	2014-07-09	240 - 300 secs.	60	44.3
3	3	First stage	1	WT3	2014-07-09	300 - 360 secs.	60	36.3
3	3	First stage	1	WT3	2014-07-09	360 - 420 secs.	60	60
3	3	First stage	1	WT3	2014-07-09	420 - 480 secs.	60	44.3
3	3	First stage	1	WT3	2014-07-09	480 - 540 secs.	60	51.7
3	3	First stage	1	WT3	2014-07-09	540 - 600 secs.	53.8	60
4	4	First stage	1	WT4	2014-07-09	0 - 60 secs.	60	43.7
4	4	First stage	1	WT4	2014-07-09	60 - 120 secs.	60	55.5
4	4	First stage	1	WT4	2014-07-09	120 - 180 secs.	60	59.3
4	4	First stage	1	WT4	2014-07-09	180 - 240 secs.	60	52.3
4	4	First stage	1	WT4	2014-07-09	240 - 300 secs.	60	60
4	4	First stage	1	WT4	2014-07-09	300 - 360 secs.	60	60
4	4	First stage	1	WT4	2014-07-09	360 - 420 secs.	60	51
4	4	First stage	1	WT4	2014-07-09	420 - 480 secs.	60	60
4	4	First stage	1	WT4	2014-07-09	480 - 540 secs.	60	60
4	4	First stage	1	WT4	2014-07-09	540 - 600 secs.	60	60
5	5	First stage	1	WT5	2014-07-09	0 - 60 secs.	60	49.8
5	5	First stage	1	WT5	2014-07-09	60 - 120 secs.	60	46.4
5	5	First stage	1	WT5	2014-07-09	120 - 180 secs.	60	58.9
5	5	First stage	1	WT5	2014-07-09	180 - 240 secs.	60	50.1
5	5	First stage	1	WT5	2014-07-09	240 - 300 secs.	60	59.9
5	5	First stage	1	WT5	2014-07-09	300 - 360 secs.	60	57.4
5	5	First stage	1	WT5	2014-07-09	360 - 420 secs.	60	49.4
5	5	First stage	1	WT5	2014-07-09	420 - 480 secs.	60	60
5	5	First stage	1	WT5	2014-07-09	480 - 540 secs.	60	57
5	5	First stage	1	WT5	2014-07-09	540 - 600 secs.	60	60
6	6	First stage	1	WT6	2014-07-09	0 - 60 secs.	60	46.5
6	6	First stage	1	WT6	2014-07-09	60 - 120 secs.	60	56.8
6	6	First stage	1	WT6	2014-07-09	120 - 180 secs.	60	60
6	6	First stage	1	WT6	2014-07-09	180 - 240 secs.	60	47.3
6	6	First stage	1	WT6	2014-07-09	240 - 300 secs.	60	60
6	6	First stage	1	WT6	2014-07-09	300 - 360 secs.	60	60
6	6	First stage	1	WT6	2014-07-09	360 - 420 secs.	60	58.9
6	6	First stage	1	WT6	2014-07-09	420 - 480 secs.	60	52.2
6	6	First stage	1	WT6	2014-07-09	480 - 540 secs.	60	60
6	6	First stage	1	WT6	2014-07-09	540 - 600 secs.	60	60
7	7	First stage	1	WT7	2014-07-09	0 - 60 secs.	60	55.2
7	7	First stage	1	WT7	2014-07-09	60 - 120 secs.	60	50.1
7	7	First stage	1	WT7	2014-07-09	120 - 180 secs.	60	60
7	7	First stage	1	WT7	2014-07-09	180 - 240 secs.	60	47.9
7	7	First stage	1	WT7	2014-07-09	240 - 300 secs.	60	60
7	7	First stage	1	WT7	2014-07-09	300 - 360 secs.	60	60
7	7	First stage	1	WT7	2014-07-09	360 - 420 secs.	60	60
7	7	First stage	1	WT7	2014-07-09	420 - 480 secs.	60	55.3
7	7	First stage	1	WT7	2014-07-09	480 - 540 secs.	60	60
7	7	First stage	1	WT7	2014-07-09	540 - 600 secs.	60	42.8
8	8	First stage	1	WT8	2014-07-09	0 - 60 secs.	60	47.4061
8	8	First stage	1	WT8	2014-07-09	60 - 120 secs.	60	47.4061
8	8	First stage	1	WT8	2014-07-09	120 - 180 secs.	60	37.6792
8	8	First stage	1	WT8	2014-07-09	180 - 240 secs.	60	42.2867
8	8	First stage	1	WT8	2014-07-09	240 - 300 secs.	60	52.116
8	8	First stage	1	WT8	2014-07-09	300 - 360 secs.	60	37.0648
8	8	First stage	1	WT8	2014-07-09	360 - 420 secs.	60	33.7884
8	8	First stage	1	WT8	2014-07-09	420 - 480 secs.	60	60
8	8	First stage	1	WT8	2014-07-09	480 - 540 secs.	60	38.1911
8	8	First stage	1	WT8	2014-07-09	540 - 600 secs.	60	42.7986

## Sheet: Fig3 B,C raw data WT 530nm 
Test	Animal	Stage	Trial	Apparatus	Date	Segment of test	Duration	Hidden zone : time
1	1	First stage	1	WT1	23/07/2014	0 - 60 secs.	60	0
1	1	First stage	1	WT1	23/07/2014	60 - 120 secs.	60	56.8
1	1	First stage	1	WT1	23/07/2014	120 - 180 secs.	60	47.1
1	1	First stage	1	WT1	23/07/2014	180 - 240 secs.	60	59.3
1	1	First stage	1	WT1	23/07/2014	240 - 300 secs.	60	45.1
1	1	First stage	1	WT1	23/07/2014	300 - 360 secs.	60	60
1	1	First stage	1	WT1	23/07/2014	360 - 420 secs.	60	48.9
1	1	First stage	1	WT1	23/07/2014	420 - 480 secs.	60	44.6
1	1	First stage	1	WT1	23/07/2014	480 - 540 secs.	60	60
1	1	First stage	1	WT1	23/07/2014	540 - 600 secs.	60	51.4
3	3	First stage	1	WT2	23/07/2014	0 - 60 secs.	60	0
3	3	First stage	1	WT2	23/07/2014	60 - 120 secs.	60	8.1
3	3	First stage	1	WT2	23/07/2014	120 - 180 secs.	60	40.5
3	3	First stage	1	WT2	23/07/2014	180 - 240 secs.	60	52.4
3	3	First stage	1	WT2	23/07/2014	240 - 300 secs.	60	33.6
3	3	First stage	1	WT2	23/07/2014	300 - 360 secs.	60	60
3	3	First stage	1	WT2	23/07/2014	360 - 420 secs.	60	43.1
3	3	First stage	1	WT2	23/07/2014	420 - 480 secs.	60	54.9
3	3	First stage	1	WT2	23/07/2014	480 - 540 secs.	60	38.3
3	3	First stage	1	WT2	23/07/2014	540 - 600 secs.	60	28.6
4	4	First stage	1	WT3	23/07/2014	0 - 60 secs.	60	14
4	4	First stage	1	WT3	23/07/2014	60 - 120 secs.	60	60
4	4	First stage	1	WT3	23/07/2014	120 - 180 secs.	60	50.2
4	4	First stage	1	WT3	23/07/2014	180 - 240 secs.	60	56.6
4	4	First stage	1	WT3	23/07/2014	240 - 300 secs.	60	43.4
4	4	First stage	1	WT3	23/07/2014	300 - 360 secs.	60	60
4	4	First stage	1	WT3	23/07/2014	360 - 420 secs.	60	28.4
4	4	First stage	1	WT3	23/07/2014	420 - 480 secs.	60	57.8
4	4	First stage	1	WT3	23/07/2014	480 - 540 secs.	60	58.8
4	4	First stage	1	WT3	23/07/2014	540 - 600 secs.	60	55.3
5	5	First stage	1	WT4	23/07/2014	0 - 60 secs.	60	30.18
5	5	First stage	1	WT4	23/07/2014	60 - 120 secs.	60	32.64
5	5	First stage	1	WT4	23/07/2014	120 - 180 secs.	60	34.32
5	5	First stage	1	WT4	23/07/2014	180 - 240 secs.	60	35.1
5	5	First stage	1	WT4	23/07/2014	240 - 300 secs.	60	33.3
5	5	First stage	1	WT4	23/07/2014	300 - 360 secs.	60	33.9
5	5	First stage	1	WT4	23/07/2014	360 - 420 secs.	60	25.74
5	5	First stage	1	WT4	23/07/2014	420 - 480 secs.	60	34.08
5	5	First stage	1	WT4	23/07/2014	480 - 540 secs.	60	28.86
5	5	First stage	1	WT4	23/07/2014	540 - 600 secs.	60	31.08
6	6	First stage	1	WT5	23/07/2014	0 - 60 secs.	60	0
6	6	First stage	1	WT5	23/07/2014	60 - 120 secs.	60	4.86
6	6	First stage	1	WT5	23/07/2014	120 - 180 secs.	60	24.3
6	6	First stage	1	WT5	23/07/2014	180 - 240 secs.	60	31.44
6	6	First stage	1	WT5	23/07/2014	240 - 300 secs.	60	20.16
6	6	First stage	1	WT5	23/07/2014	300 - 360 secs.	60	36
6	6	First stage	1	WT5	23/07/2014	360 - 420 secs.	60	25.86
6	6	First stage	1	WT5	23/07/2014	420 - 480 secs.	60	32.94
6	6	First stage	1	WT5	23/07/2014	480 - 540 secs.	60	22.98
6	6	First stage	1	WT5	23/07/2014	540 - 600 secs.	60	17.16
7	7	First stage	1	WT6	23/07/2014	0 - 60 secs.	60	30.6
7	7	First stage	1	WT6	23/07/2014	60 - 120 secs.	60	36
7	7	First stage	1	WT6	23/07/2014	120 - 180 secs.	60	28.8
7	7	First stage	1	WT6	23/07/2014	180 - 240 secs.	60	31.08
7	7	First stage	1	WT6	23/07/2014	240 - 300 secs.	60	36
7	7	First stage	1	WT6	23/07/2014	300 - 360 secs.	60	25.32
7	7	First stage	1	WT6	23/07/2014	360 - 420 secs.	60	24.9
7	7	First stage	1	WT6	23/07/2014	420 - 480 secs.	60	31.38
7	7	First stage	1	WT6	23/07/2014	480 - 540 secs.	60	31.02
7	7	First stage	1	WT6	23/07/2014	540 - 600 secs.	60	28.5
7	1	First stage	1	WT7	2014-07-24	0 - 60 secs.	60	8.4
7	1	First stage	1	WT7	2014-07-24	60 - 120 secs.	60	36
7	1	First stage	1	WT7	2014-07-24	120 - 180 secs.	60	30.12
7	1	First stage	1	WT7	2014-07-24	180 - 240 secs.	60	33.96
7	1	First stage	1	WT7	2014-07-24	240 - 300 secs.	60	26.04
7	1	First stage	1	WT7	2014-07-24	300 - 360 secs.	60	36
7	1	First stage	1	WT7	2014-07-24	360 - 420 secs.	60	17.04
7	1	First stage	1	WT7	2014-07-24	420 - 480 secs.	60	34.68
7	1	First stage	1	WT7	2014-07-24	480 - 540 secs.	60	35.28
7	1	First stage	1	WT7	2014-07-24	540 - 600 secs.	60	33.18
8	2	First stage	1	WT8	2014-07-24	0 - 60 secs.	60	9.72
8	2	First stage	1	WT8	2014-07-24	60 - 120 secs.	60	25.2
8	2	First stage	1	WT8	2014-07-24	120 - 180 secs.	60	18.48
8	2	First stage	1	WT8	2014-07-24	180 - 240 secs.	60	26.28
8	2	First stage	1	WT8	2014-07-24	240 - 300 secs.	60	9.06
8	2	First stage	1	WT8	2014-07-24	300 - 360 secs.	60	26.64
8	2	First stage	1	WT8	2014-07-24	360 - 420 secs.	60	25.74
8	2	First stage	1	WT8	2014-07-24	420 - 480 secs.	60	31.14
8	2	First stage	1	WT8	2014-07-24	480 - 540 secs.	60	32.58
8	2	First stage	1	WT8	2014-07-24	540 - 600 secs.	60	23.64
9	3	First stage	1	WT9	2014-07-24	0 - 60 secs.	60	10.02
9	3	First stage	1	WT9	2014-07-24	60 - 120 secs.	60	36
9	3	First stage	1	WT9	2014-07-24	120 - 180 secs.	60	29.28
9	3	First stage	1	WT9	2014-07-24	180 - 240 secs.	60	29.1
9	3	First stage	1	WT9	2014-07-24	240 - 300 secs.	60	36
9	3	First stage	1	WT9	2014-07-24	300 - 360 secs.	60	29.28
9	3	First stage	1	WT9	2014-07-24	360 - 420 secs.	60	29.22
9	3	First stage	1	WT9	2014-07-24	420 - 480 secs.	60	19.68
9	3	First stage	1	WT9	2014-07-24	480 - 540 secs.	60	36
9	3	First stage	1	WT9	2014-07-24	540 - 600 secs.	60	30

## Sheet: Fig3 B,C raw dataWT sham pulsed
Test	Animal	Stage	Trial	Apparatus	Date	Segment of test	Duration	Hidden zone : time
1	1	First stage	1	WT1	17/11/2014	0 - 60 secs.	60	35.3514
1	1	First stage	1	WT1	17/11/2014	60 - 120 secs.	60	55.4595
1	1	First stage	1	WT1	17/11/2014	120 - 180 secs.	60	49.0811
1	1	First stage	1	WT1	17/11/2014	180 - 240 secs.	60	51.1351
1	1	First stage	1	WT1	17/11/2014	240 - 300 secs.	60	33.2973
1	1	First stage	1	WT1	17/11/2014	300 - 360 secs.	60	35.027
1	1	First stage	1	WT1	17/11/2014	360 - 420 secs.	60	41.5135
1	1	First stage	1	WT1	17/11/2014	420 - 480 secs.	60	30.8108
1	1	First stage	1	WT1	17/11/2014	480 - 540 secs.	60	60
1	1	First stage	1	WT1	17/11/2014	540 - 600 secs.	60	50.7027
2	2	First stage	1	WT2	17/11/2014	0 - 60 secs.	60	36.2759
2	2	First stage	1	WT2	17/11/2014	60 - 120 secs.	60	29.7931		Dif
2	2	First stage	1	WT2	17/11/2014	120 - 180 secs.	60	36.2759
2	2	First stage	1	WT2	17/11/2014	180 - 240 secs.	60	31.8621
2	2	First stage	1	WT2	17/11/2014	240 - 300 secs.	60	44
2	2	First stage	1	WT2	17/11/2014	300 - 360 secs.	60	60
2	2	First stage	1	WT2	17/11/2014	360 - 420 secs.	60	43.4483
2	2	First stage	1	WT2	17/11/2014	420 - 480 secs.	60	52.5517
2	2	First stage	1	WT2	17/11/2014	480 - 540 secs.	60	46.2069
2	2	First stage	1	WT2	17/11/2014	540 - 600 secs.	60	48.2759
3	3	First stage	1	WT3	17/11/2014	0 - 60 secs.	60	41.7153
3	3	First stage	1	WT3	17/11/2014	60 - 120 secs.	60	28.5766
3	3	First stage	1	WT3	17/11/2014	120 - 180 secs.	60	18.7226
3	3	First stage	1	WT3	17/11/2014	180 - 240 secs.	60	26.3869
3	3	First stage	1	WT3	17/11/2014	240 - 300 secs.	60	31.4234
3	3	First stage	1	WT3	17/11/2014	300 - 360 secs.	60	25.8394
3	3	First stage	1	WT3	17/11/2014	360 - 420 secs.	60	21.7883
3	3	First stage	1	WT3	17/11/2014	420 - 480 secs.	60	34.4891
3	3	First stage	1	WT3	17/11/2014	480 - 540 secs.	60	35.4745
3	3	First stage	1	WT3	17/11/2014	540 - 600 secs.	60	60
4	4	First stage	1	WT4	17/11/2014	0 - 60 secs.	60	43.1957
4	4	First stage	1	WT4	17/11/2014	60 - 120 secs.	60	51.7056
4	4	First stage	1	WT4	17/11/2014	120 - 180 secs.	60	41.0413
4	4	First stage	1	WT4	17/11/2014	180 - 240 secs.	60	28.8689
4	4	First stage	1	WT4	17/11/2014	240 - 300 secs.	60	50.8438
4	4	First stage	1	WT4	17/11/2014	300 - 360 secs.	60	57.1993
4	4	First stage	1	WT4	17/11/2014	360 - 420 secs.	60	45.5655
4	4	First stage	1	WT4	17/11/2014	420 - 480 secs.	60	60
4	4	First stage	1	WT4	17/11/2014	480 - 540 secs.	60	56.1221
4	4	First stage	1	WT4	17/11/2014	540 - 600 secs.	60	46.7504
5	5	First stage	1	WT5	17/11/2014	0 - 60 secs.	60	56.7702
5	5	First stage	1	WT5	17/11/2014	60 - 120 secs.	60	41.7391
5	5	First stage	1	WT5	17/11/2014	120 - 180 secs.	60	43.7267
5	5	First stage	1	WT5	17/11/2014	180 - 240 secs.	60	39.3789
5	5	First stage	1	WT5	17/11/2014	240 - 300 secs.	60	60
5	5	First stage	1	WT5	17/11/2014	300 - 360 secs.	60	17.764
5	5	First stage	1	WT5	17/11/2014	360 - 420 secs.	60	48.9441
5	5	First stage	1	WT5	17/11/2014	420 - 480 secs.	60	31.3043
5	5	First stage	1	WT5	17/11/2014	480 - 540 secs.	60	22.236
5	5	First stage	1	WT5	17/11/2014	540 - 600 secs.	60	30.4348
6	6	First stage	1	WT6	17/11/2014	0 - 60 secs.	60	8.9441
6	6	First stage	1	WT6	17/11/2014	60 - 120 secs.	60	43.1056
6	6	First stage	1	WT6	17/11/2014	120 - 180 secs.	60	32.9193
6	6	First stage	1	WT6	17/11/2014	180 - 240 secs.	60	32.795
6	6	First stage	1	WT6	17/11/2014	240 - 300 secs.	60	40.1242
6	6	First stage	1	WT6	17/11/2014	300 - 360 secs.	60	31.0559
6	6	First stage	1	WT6	17/11/2014	360 - 420 secs.	60	33.5404
6	6	First stage	1	WT6	17/11/2014	420 - 480 secs.	60	21.6149
6	6	First stage	1	WT6	17/11/2014	480 - 540 secs.	60	29.5652
6	6	First stage	1	WT6	17/11/2014	540 - 600 secs.	60	35.2795

## Sheet: Fig3 D,E raw data OPN4KO 470nm
Test	Animal	Stage	Trial	Apparatus	Date	Segment of test	Duration	Hidden zone : time
1	1	First stage	1	WT1	2014-07-09	0 - 60 secs.	60	43.4889
1	1	First stage	1	WT1	2014-07-09	60 - 120 secs.	60	39.2138
1	1	First stage	1	WT1	2014-07-09	120 - 180 secs.	60	60
1	1	First stage	1	WT1	2014-07-09	180 - 240 secs.	60	37.7396
1	1	First stage	1	WT1	2014-07-09	240 - 300 secs.	60	19.6069
1	1	First stage	1	WT1	2014-07-09	300 - 360 secs.	60	16.0688
1	1	First stage	1	WT1	2014-07-09	360 - 420 secs.	60	24.914
1	1	First stage	1	WT1	2014-07-09	420 - 480 secs.	60	56.4619
1	1	First stage	1	WT1	2014-07-09	480 - 540 secs.	60	25.7985
1	1	First stage	1	WT1	2014-07-09	540 - 600 secs.	60	56.1671
2	2	First stage	1	WT2	2014-07-09	0 - 60 secs.	60	28.2743
2	2	First stage	1	WT2	2014-07-09	60 - 120 secs.	60	46.3274
2	2	First stage	1	WT2	2014-07-09	120 - 180 secs.	60	43.0088
2	2	First stage	1	WT2	2014-07-09	180 - 240 secs.	60	22.6991
2	2	First stage	1	WT2	2014-07-09	240 - 300 secs.	16.3	60
2	2	First stage	1	WT2	2014-07-09	300 - 360 secs.	60	35.3097
2	2	First stage	1	WT2	2014-07-09	360 - 420 secs.	60	35.177
2	2	First stage	1	WT2	2014-07-09	420 - 480 secs.	60	37.9646
2	2	First stage	1	WT2	2014-07-09	480 - 540 secs.	60	27.4779
2	2	First stage	1	WT2	2014-07-09	540 - 600 secs.	60	51.7699
3	3	First stage	1	WT3	2014-07-09	0 - 60 secs.	60	48.1522
3	3	First stage	1	WT3	2014-07-09	60 - 120 secs.	60	36.1957
3	3	First stage	1	WT3	2014-07-09	120 - 180 secs.	60	43.587
3	3	First stage	1	WT3	2014-07-09	180 - 240 secs.	60	52.6087
3	3	First stage	1	WT3	2014-07-09	240 - 300 secs.	60	43.0435
3	3	First stage	1	WT3	2014-07-09	300 - 360 secs.	60	38.2609
3	3	First stage	1	WT3	2014-07-09	360 - 420 secs.	60	54.1304
3	3	First stage	1	WT3	2014-07-09	420 - 480 secs.	60	60
3	3	First stage	1	WT3	2014-07-09	480 - 540 secs.	60	44.1304
3	3	First stage	1	WT3	2014-07-09	540 - 600 secs.	53.8	39.7826
4	4	First stage	1	WT4	2014-07-09	0 - 60 secs.	60	34.1538
4	4	First stage	1	WT4	2014-07-09	60 - 120 secs.	60	31.6484
4	4	First stage	1	WT4	2014-07-09	120 - 180 secs.	60	42.7253
4	4	First stage	1	WT4	2014-07-09	180 - 240 secs.	60	36.2637
4	4	First stage	1	WT4	2014-07-09	240 - 300 secs.	60	33.4945
4	4	First stage	1	WT4	2014-07-09	300 - 360 secs.	60	60
4	4	First stage	1	WT4	2014-07-09	360 - 420 secs.	60	48.5275
4	4	First stage	1	WT4	2014-07-09	420 - 480 secs.	60	13.4505
4	4	First stage	1	WT4	2014-07-09	480 - 540 secs.	60	30.1978
4	4	First stage	1	WT4	2014-07-09	540 - 600 secs.	60	49.8462
5	5	First stage	1	WT5	2014-07-09	0 - 60 secs.	60	47.9208
5	5	First stage	1	WT5	2014-07-09	60 - 120 secs.	60	47.0495
5	5	First stage	1	WT5	2014-07-09	120 - 180 secs.	60	57.6634
5	5	First stage	1	WT5	2014-07-09	180 - 240 secs.	60	46.9703
5	5	First stage	1	WT5	2014-07-09	240 - 300 secs.	60	48.9109
5	5	First stage	1	WT5	2014-07-09	300 - 360 secs.	60	46.8119
5	5	First stage	1	WT5	2014-07-09	360 - 420 secs.	60	51.4851
5	5	First stage	1	WT5	2014-07-09	420 - 480 secs.	60	52.396
5	5	First stage	1	WT5	2014-07-09	480 - 540 secs.	60	40.2772
5	5	First stage	1	WT5	2014-07-09	540 - 600 secs.	60	60
6	6	First stage	1	WT6	2014-07-09	0 - 60 secs.	60	20.0756
6	6	First stage	1	WT6	2014-07-09	60 - 120 secs.	60	49.7921
6	6	First stage	1	WT6	2014-07-09	120 - 180 secs.	60	56.3705
6	6	First stage	1	WT6	2014-07-09	180 - 240 secs.	60	59.206
6	6	First stage	1	WT6	2014-07-09	240 - 300 secs.	60	42.8733
6	6	First stage	1	WT6	2014-07-09	300 - 360 secs.	60	60
6	6	First stage	1	WT6	2014-07-09	360 - 420 secs.	60	48.7713
6	6	First stage	1	WT6	2014-07-09	420 - 480 secs.	60	42.0794
6	6	First stage	1	WT6	2014-07-09	480 - 540 secs.	60	20.0756
6	6	First stage	1	WT6	2014-07-09	540 - 600 secs.	60	23.4783
7	7	First stage	1	WT7	2014-07-09	0 - 60 secs.	60	1.61538
7	7	First stage	1	WT7	2014-07-09	60 - 120 secs.	60	46.0385
7	7	First stage	1	WT7	2014-07-09	120 - 180 secs.	60	39.9231
7	7	First stage	1	WT7	2014-07-09	180 - 240 secs.	60	53.6538
7	7	First stage	1	WT7	2014-07-09	240 - 300 secs.	60	45.5769
7	7	First stage	1	WT7	2014-07-09	300 - 360 secs.	60	34.0385
7	7	First stage	1	WT7	2014-07-09	360 - 420 secs.	60	60
7	7	First stage	1	WT7	2014-07-09	420 - 480 secs.	60	54.6923
7	7	First stage	1	WT7	2014-07-09	480 - 540 secs.	60	38.3077
7	7	First stage	1	WT7	2014-07-09	540 - 600 secs.	60	39

## Sheet: Fig3 D,E raw data OPN4KO 530nm
Test	Animal	Stage	Trial	Apparatus	Apparatus	Date	Segment of test	Duration	Hidden zone : time
1	1	First stage	1	WT4	WT1	2014-07-24	0 - 60 secs.	60	40.3
1	1	First stage	1	WT4	WT1	2014-07-24	60 - 120 secs.	60	42.5
1	1	First stage	1	WT4	WT1	2014-07-24	120 - 180 secs.	60	41.9
1	1	First stage	1	WT4	WT1	2014-07-24	180 - 240 secs.	60	45.3
1	1	First stage	1	WT4	WT1	2014-07-24	240 - 300 secs.	60	38.1
1	1	First stage	1	WT4	WT1	2014-07-24	300 - 360 secs.	60	43.5
1	1	First stage	1	WT4	WT1	2014-07-24	360 - 420 secs.	60	42.4
1	1	First stage	1	WT4	WT1	2014-07-24	420 - 480 secs.	60	25.6
1	1	First stage	1	WT4	WT1	2014-07-24	480 - 540 secs.	60	32.1
1	1	First stage	1	WT4	WT1	2014-07-24	540 - 600 secs.	60	44.9
2	2	First stage	1	WT4	WT2	2014-07-24	0 - 60 secs.	60	36.2
2	2	First stage	1	WT4	WT2	2014-07-24	60 - 120 secs.	60	54.1
2	2	First stage	1	WT4	WT2	2014-07-24	120 - 180 secs.	60	33
2	2	First stage	1	WT4	WT2	2014-07-24	180 - 240 secs.	60	34.5
2	2	First stage	1	WT4	WT2	2014-07-24	240 - 300 secs.	60	31.1
2	2	First stage	1	WT4	WT2	2014-07-24	300 - 360 secs.	60	14.6
2	2	First stage	1	WT4	WT2	2014-07-24	360 - 420 secs.	60	20.8
2	2	First stage	1	WT4	WT2	2014-07-24	420 - 480 secs.	60	28.1
2	2	First stage	1	WT4	WT2	2014-07-24	480 - 540 secs.	60	49.4
2	2	First stage	1	WT4	WT2	2014-07-24	540 - 600 secs.	60	47.8
3	3	First stage	1	WT4	WT3	2014-07-24	0 - 60 secs.	60	28.9
3	3	First stage	1	WT4	WT3	2014-07-24	60 - 120 secs.	60	32.6
3	3	First stage	1	WT4	WT3	2014-07-24	120 - 180 secs.	60	41.3
3	3	First stage	1	WT4	WT3	2014-07-24	180 - 240 secs.	60	42.5
3	3	First stage	1	WT4	WT3	2014-07-24	240 - 300 secs.	60	20.2
3	3	First stage	1	WT4	WT3	2014-07-24	300 - 360 secs.	60	50.6
3	3	First stage	1	WT4	WT3	2014-07-24	360 - 420 secs.	60	30.6
3	3	First stage	1	WT4	WT3	2014-07-24	420 - 480 secs.	60	50.6
3	3	First stage	1	WT4	WT3	2014-07-24	480 - 540 secs.	60	32.8
3	3	First stage	1	WT4	WT3	2014-07-24	540 - 600 secs.	60	37.1
4	4	First stage	1	WT4	WT4	2014-07-24	0 - 60 secs.	60	44.7
4	4	First stage	1	WT4	WT4	2014-07-24	60 - 120 secs.	60	44.8
4	4	First stage	1	WT4	WT4	2014-07-24	120 - 180 secs.	60	21.5
4	4	First stage	1	WT4	WT4	2014-07-24	180 - 240 secs.	60	16.1
4	4	First stage	1	WT4	WT4	2014-07-24	240 - 300 secs.	60	33.8
4	4	First stage	1	WT4	WT4	2014-07-24	300 - 360 secs.	60	36.5
4	4	First stage	1	WT4	WT4	2014-07-24	360 - 420 secs.	60	13.1
4	4	First stage	1	WT4	WT4	2014-07-24	420 - 480 secs.	60	32.4
4	4	First stage	1	WT4	WT4	2014-07-24	480 - 540 secs.	60	31.9
4	4	First stage	1	WT4	WT4	2014-07-24	540 - 600 secs.	60	31.4

## Sheet: Fig3 B 
condition of WT	1st min hidden zone %
dark	58.9189
dark	60.4598
dark	69.5255
dark	71.9928
dark	94.617
dark	14.9068
WT 405nm	41.7
WT 405nm	34.6
WT 405nm	27.5
WT 405nm	0
WT 405nm	0
WT 405nm	31.5
WT 470nm	93.6455
WT 470nm	83
WT 470nm	72.6667
WT 470nm	72.8333
WT 470nm	83
WT 470nm	77.5
WT 470nm	92
WT 470nm	79.0102
WT 530nm	0
WT 530nm	0
WT 530nm	23.3333
WT 530nm	50.3
WT 530nm	0
WT 530nm	51
WT 530nm	14
WT 530nm	16.2
WT 530nm	16.7

## Sheet: Fig3 C  
condition of WT	2-10min hidden zone %
dark	75.3754
dark	72.6692
dark	52.352
dark	81.1291
dark	62.1348
dark	55.5556
WT 405nm	51.0111
WT 405nm	45.0556
WT 405nm	55.0778
WT 405nm	51.0444
WT 405nm	53.1222
WT 405nm	56.2
WT 470nm	85.81
WT 470nm	88.5099
WT 470nm	81.8458
WT 470nm	88.5354
WT 470nm	89.3052
WT 470nm	88.6799
WT 470nm	93.0589
WT 470nm	83.5169
WT 530nm	61.8182
WT 530nm	62.1515
WT 530nm	70.3121
WT 530nm	58.0697
WT 530nm	71.5061
WT 530nm	56.7576
WT 530nm	66.9545
WT 530nm	68.0636
WT 530nm	61.7061

## Sheet: Fig3 D  
condition/genotype	1st min hidden zone %
dark	58.9189
dark	60.4598
dark	69.5255
dark	71.9928
dark	94.617
dark	14.9068
WT 470nm	93.6455
WT 470nm	83
WT 470nm	72.6667
WT 470nm	72.8333
WT 470nm	83
WT 470nm	77.5
WT 470nm	92
OPN4-/-470nm	79.0102
OPN4-/-470nm	72.4816
OPN4-/-470nm	47.1239
OPN4-/-470nm	80.2536
OPN4-/-470nm	56.9231
OPN4-/-470nm	79.868
OPN4-/-470nm	33.4594
OPN4-/-470nm	2.69231
WT 530nm	0
WT 530nm	0
WT 530nm	23.3333
WT 530nm	50.3
WT 530nm	0
WT 530nm	51
WT 530nm	14
WT 530nm	16.2
WT 530nm	16.7
OPN4-/-530nm	67.1667
OPN4-/-530nm	60.3333
OPN4-/-530nm	48.1667
OPN4-/-530nm	74.5

## Sheet: Fig3 E
condition/genotype	2-10min hidden zone %
dark	75.3754
dark	72.6692
dark	52.352
dark	81.1291
dark	62.1348
dark	55.5556
WT 470nm	85.81
WT 470nm	88.5099
WT 470nm	81.8458
WT 470nm	88.5354
WT 470nm	89.3052
WT 470nm	88.6799
WT 470nm	93.0589
WT 470nm	83.5169
OPN4-/-470nm	70.5393
OPN4-/-470nm	81.7329
OPN4-/-470nm	73.6051
OPN4-/-470nm	69.8824
OPN4-/-470nm	69.1642
OPN4-/-470nm	76.906
OPN4-/-470nm	75.4869
WT 530nm	61.8182
WT 530nm	62.1515
WT 530nm	70.3121
WT 530nm	58.0697
WT 530nm	71.5061
WT 530nm	56.7576
WT 530nm	66.9545
WT 530nm	68.0636
WT 530nm	61.7061
OPN4-/-530nm	72.5
OPN4-/-530nm	57.375
OPN4-/-530nm	57.6667
OPN4-/-530nm	51.3333
