# Supplementary material for: Melanopsin Regulates Both Sleep-Promoting and Arousal-Promoting Responses to Light
Source: PLoS Biol. 2016 Jun 8;14(6):e1002482. doi: 10.1371/journal.pbio.1002482 (PMC4898879; doi:10.1371/journal.pbio.1002482)
Supplement: S4 Data — (XLSX) [file pbio.1002482.s004.xlsx]

## Sheet: Fig4 A
gene/tissue/genotype	condition	relative expression			gene/tissue/genotype	condition	relative expression
Fos SCN WT	dark	0.635552			Fos adrenal gland WT	dark	1.44982
Fos SCN WT	dark	1.27415			Fos adrenal gland WT	dark	0.790258
Fos SCN WT	dark	0.898945			Fos adrenal gland WT	dark	1.34924
Fos SCN WT	dark	1.04649			Fos adrenal gland WT	dark	0.354063
Fos SCN WT	dark	1.14487			Fos adrenal gland WT	dark	1.29169
Fos SCN WT	405nm	1.97566			Fos adrenal gland WT	dark	1.6837
Fos SCN WT	405nm	2.65047			Fos adrenal gland WT	405nm	1.13919
Fos SCN WT	405nm	2.69746			Fos adrenal gland WT	405nm	2.71117
Fos SCN WT	405nm	2.82179			Fos adrenal gland WT	405nm	3.06447
Fos SCN WT	405nm	2.98692			Fos adrenal gland WT	405nm	8.33484
Fos SCN WT	405nm	3.53233			Fos adrenal gland WT	405nm	3.87028
Fos SCN WT	470nm	7.55833			Fos adrenal gland WT	405nm	0.430411
Fos SCN WT	470nm	3.65568			Fos adrenal gland WT	405nm	1.38791
Fos SCN WT	470nm	14.5214			Fos adrenal gland WT	405nm	3.49411
Fos SCN WT	470nm	4.36532			Fos adrenal gland WT	405nm	15.0345
Fos SCN WT	470nm	7.33203			Fos adrenal gland WT	405nm	5.69633
Fos SCN WT	470nm	5.38113			Fos adrenal gland WT	405nm	0.777742
Fos SCN WT	530nm	4.33511			Fos adrenal gland WT	405nm	1.07638
Fos SCN WT	530nm	1.61137			Fos adrenal gland WT	470nm	4.492
Fos SCN WT	530nm	2.05274			Fos adrenal gland WT	470nm	5.8776
Fos SCN WT	530nm	3.21701			Fos adrenal gland WT	470nm	15.0717
Fos SCN WT	530nm	4.25156			Fos adrenal gland WT	470nm	1.5626
Per1 SCN WT	dark	0.798482			Fos adrenal gland WT	470nm	3.00639
Per1 SCN WT	dark	0.991367			Fos adrenal gland WT	470nm	2.42276
Per1 SCN WT	dark	0.869503			Fos adrenal gland WT	470nm	2.77711
Per1 SCN WT	dark	1.51413			Fos adrenal gland WT	470nm	2.29595
Per1 SCN WT	dark	0.826522			Fos adrenal gland WT	470nm	1.70941
Per1 SCN WT	405nm	1.8205			Fos adrenal gland WT	530nm	0.686202
Per1 SCN WT	405nm	2.47784			Fos adrenal gland WT	530nm	0.809599
Per1 SCN WT	405nm	1.52488			Fos adrenal gland WT	530nm	0.585927
Per1 SCN WT	405nm	1.05853			Fos adrenal gland WT	530nm	2.29351
Per1 SCN WT	405nm	3.17591			Fos adrenal gland WT	530nm	1.02009
Per1 SCN WT	470nm	4.43946			Fos adrenal gland WT	530nm	1.02009
Per1 SCN WT	470nm	2.64132			Per1adrenal gland WT	dark	1.18613
Per1 SCN WT	470nm	2.01454			Per1adrenal gland WT	dark	0.69605
Per1 SCN WT	470nm	5.43332			Per1adrenal gland WT	dark	0.947673
Per1 SCN WT	470nm	6.34692			Per1adrenal gland WT	dark	0.858768
Per1 SCN WT	470nm	8.38687			Per1adrenal gland WT	dark	0.345656
Per1 SCN WT	470nm	3.88786			Per1adrenal gland WT	dark	0.433548
Per1 SCN WT	470nm	6.93978			Per1adrenal gland WT	dark	1.63812
Per1 SCN WT	530nm	3.66318			Per1adrenal gland WT	dark	1.89405
Per1 SCN WT	530nm	1.32873			Per1adrenal gland WT	405nm	1.34517
Per1 SCN WT	530nm	2.14817			Per1adrenal gland WT	405nm	1.00377
Per1 SCN WT	530nm	1.27432			Per1adrenal gland WT	405nm	3.00402
Per1 SCN WT	530nm	2.19155			Per1adrenal gland WT	405nm	2.1451
Per1 SCN WT	530nm	1.69274			Per1adrenal gland WT	405nm	1.53269
Per1 SCN WT	530nm	4.84818			Per1adrenal gland WT	405nm	1.26726
Per2 SCN WT	dark	0.332318			Per1adrenal gland WT	405nm	1.33484
Per2 SCN WT	dark	0.79213			Per1adrenal gland WT	405nm	2.12791
Per2 SCN WT	dark	0.39134			Per1adrenal gland WT	405nm	1.13256
Per2 SCN WT	dark	0.528436			Per1adrenal gland WT	405nm	1.08376
Per2 SCN WT	dark	0.364753			Per1adrenal gland WT	405nm	0.954203
Per2 SCN WT	dark	3.59102			Per1adrenal gland WT	470nm	3.59156
Per2 SCN WT	405nm	1.13329			Per1adrenal gland WT	470nm	2.6937
Per2 SCN WT	405nm	0.953264			Per1adrenal gland WT	470nm	2.30382
Per2 SCN WT	405nm	0.96506			Per1adrenal gland WT	470nm	2.01077
Per2 SCN WT	405nm	1.32408			Per1adrenal gland WT	470nm	2.70541
Per2 SCN WT	405nm	1.3114			Per1adrenal gland WT	470nm	1.83838
Per2 SCN WT	405nm	0.650921			Per1adrenal gland WT	470nm	2.52979
Per2 SCN WT	470nm	1.97093			Per1adrenal gland WT	470nm	2.69248
Per2 SCN WT	470nm	1.80846			Per1adrenal gland WT	470nm	3.44331
Per2 SCN WT	470nm	1.68247			Per1adrenal gland WT	470nm	5.18701
Per2 SCN WT	470nm	1.43892			Per1adrenal gland WT	470nm	5.18701
Per2 SCN WT	470nm	7.59662			Per1adrenal gland WT	470nm	2.28512
Per2 SCN WT	470nm	4.86172			Per1adrenal gland WT	530nm	1.56522
Per2 SCN WT	530nm	1.10824			Per1adrenal gland WT	530nm	2.31513
Per2 SCN WT	530nm	1.08133			Per1adrenal gland WT	530nm	1.46339
Per2 SCN WT	530nm	1.18795			Per1adrenal gland WT	530nm	1.5528
Per2 SCN WT	530nm	0.630005			Per1adrenal gland WT	530nm	0.876532
Per2 SCN WT	530nm	1.00828			Per1adrenal gland WT	530nm	2.35974
Per2 SCN WT	530nm	0.763997			Per1adrenal gland WT	530nm	2.08941
					Per1adrenal gland WT	530nm	1.92373
					Per1adrenal gland WT	530nm	1.97868
					Per2drenal gland WT	dark	0.848817
					Per2drenal gland WT	dark	0.833958
					Per2drenal gland WT	dark	1.3063
					Per2drenal gland WT	dark	1.41504
					Per2drenal gland WT	dark	0.748213
					Per2drenal gland WT	dark	0.847681
					Per2drenal gland WT	405nm	0.732319
					Per2drenal gland WT	405nm	1.06017
					Per2drenal gland WT	405nm	1.28158
					Per2drenal gland WT	405nm	1.00906
					Per2drenal gland WT	405nm	0.917509
					Per2drenal gland WT	405nm	1.85751
					Per2drenal gland WT	405nm	0.850373
					Per2drenal gland WT	405nm	1.84539
					Per2drenal gland WT	405nm	1.24918
					Per2drenal gland WT	405nm	1.57645
					Per2drenal gland WT	405nm	0.826827
					Per2drenal gland WT	405nm	0.790329
					Per2drenal gland WT	470nm	2.10297
					Per2drenal gland WT	470nm	1.56823
					Per2drenal gland WT	470nm	1.62674
					Per2drenal gland WT	470nm	3.47547
					Per2drenal gland WT	470nm	1.13596
					Per2drenal gland WT	470nm	1.55693
					Per2drenal gland WT	470nm	3.21068
					Per2drenal gland WT	470nm	3.23254
					Per2drenal gland WT	470nm	4.00995
					Per2drenal gland WT	470nm	1.04959
					Per2drenal gland WT	530nm	0.89023
					Per2drenal gland WT	530nm	1.49235
					Per2drenal gland WT	530nm	1.69458
					Per2drenal gland WT	530nm	1.23147
					Per2drenal gland WT	530nm	1.86128
					Per2drenal gland WT	530nm	0.381004

## Sheet: Fig4 B
tissue	gene	condition/genotype	relative expression		tissue	gene	condition/genotype	relative expression
SCN	Fos	WT 470nm	3.44593		adrenal gland	Fos	WT 470nm	2.66274
SCN	Fos	WT 470nm	6.19562		adrenal gland	Fos	WT 470nm	2.61054
SCN	Fos	WT 470nm	7.16511		adrenal gland	Fos	WT 470nm	2.17634
SCN	Fos	WT 470nm	1.6046		adrenal gland	Fos	WT 470nm	2.84805
SCN	Fos	WT 470nm	10.5136		adrenal gland	Fos	WT 470nm	3.44243
SCN	Fos	WT 470nm	9.24936		adrenal gland	Fos	WT 470nm	2.47649
SCN	Fos	WT dark	2.1277		adrenal gland	Fos	WT 470nm	3.98214
SCN	Fos	WT dark	0.688374		adrenal gland	Fos	WT 470nm	3.47312
SCN	Fos	WT dark	0.607287		adrenal gland	Fos	WT 470nm	3.20914
SCN	Fos	WT dark	0.533591		adrenal gland	Fos	WT 470nm	1.73999
SCN	Fos	WT dark	0.893074		adrenal gland	Fos	WT dark	0.653558
SCN	Fos	WT dark	1.14997		adrenal gland	Fos	WT dark	1.9004
SCN	Fos	OPN4-/- 470nm	0.895423		adrenal gland	Fos	WT dark	1.27181
SCN	Fos	OPN4-/- 470nm	4.28738		adrenal gland	Fos	WT dark	0.581282
SCN	Fos	OPN4-/- 470nm	4.80354		adrenal gland	Fos	WT dark	0.915198
SCN	Fos	OPN4-/- 470nm	2.04488		adrenal gland	Fos	WT dark	0.920438
SCN	Fos	OPN4-/- 470nm	8.04633		adrenal gland	Fos	WT dark	0.760298
SCN	Fos	OPN4-/- 470nm	2.38241		adrenal gland	Fos	WT dark	0.997011
SCN	Fos	OPN4-/- 470nm	1.64532		adrenal gland	Fos	OPN4-/- 470nm	0.372912
SCN	Fos	OPN4-/- 470nm	0.882964		adrenal gland	Fos	OPN4-/- 470nm	0.250494
SCN	Fos	OPN4-/- 470nm	1.94921		adrenal gland	Fos	OPN4-/- 470nm	1.23322
SCN	Fos	OPN4-/- 470nm	2.99795		adrenal gland	Fos	OPN4-/- 470nm	0.493385
SCN	Fos	OPN4-/- dark	1.2269		adrenal gland	Fos	OPN4-/- 470nm	0.576254
SCN	Fos	OPN4-/- dark	1.21275		adrenal gland	Fos	OPN4-/- 470nm	1.8076
SCN	Fos	OPN4-/- dark	0.274171		adrenal gland	Fos	OPN4-/- 470nm	1.15628
SCN	Fos	OPN4-/- dark	1.18907		adrenal gland	Fos	OPN4-/- 470nm	0.469579
SCN	Fos	OPN4-/- dark	0.551664		adrenal gland	Fos	OPN4-/- 470nm	0.835542
SCN	Fos	OPN4-/- dark	1.54545		adrenal gland	Fos	OPN4-/- 470nm	0.452449
SCN	Per1	WT 470nm	4.70494		adrenal gland	Fos	OPN4-/- 470nm	1.61087
SCN	Per1	WT 470nm	10.5825		adrenal gland	Fos	OPN4-/- 470nm	0.414497
SCN	Per1	WT 470nm	5.57536		adrenal gland	Fos	OPN4-/- dark	0.550136
SCN	Per1	WT 470nm	4.85719		adrenal gland	Fos	OPN4-/- dark	0.446806
SCN	Per1	WT 470nm	16.9262		adrenal gland	Fos	OPN4-/- dark	1.2581
SCN	Per1	WT 470nm	4.45277		adrenal gland	Fos	OPN4-/- dark	2.08924
SCN	Per1	WT dark	0.828923		adrenal gland	Fos	OPN4-/- dark	1.26183
SCN	Per1	WT dark	0.374069		adrenal gland	Fos	OPN4-/- dark	1.1901
SCN	Per1	WT dark	0.350594		adrenal gland	Fos	OPN4-/- dark	0.203788
SCN	Per1	WT dark	1.21264		adrenal gland	Per2	WT 470nm	6.45035
SCN	Per1	WT dark	1.06539		adrenal gland	Per2	WT 470nm	5.47756
SCN	Per1	WT dark	2.16838		adrenal gland	Per2	WT 470nm	3.80943
SCN	Per1	OPN4-/- 470nm	4.75756		adrenal gland	Per2	WT 470nm	4.81423
SCN	Per1	OPN4-/- 470nm	5.40052		adrenal gland	Per2	WT 470nm	7.22203
SCN	Per1	OPN4-/- 470nm	1.33952		adrenal gland	Per2	WT 470nm	3.1899
SCN	Per1	OPN4-/- 470nm	1.12157		adrenal gland	Per2	WT 470nm	3.29827
SCN	Per1	OPN4-/- 470nm	3.85116		adrenal gland	Per2	WT 470nm	2.44975
SCN	Per1	OPN4-/- 470nm	2.5777		adrenal gland	Per2	WT 470nm	2.22912
SCN	Per1	OPN4-/- 470nm	2.53061		adrenal gland	Per2	WT 470nm	2.60673
SCN	Per1	OPN4-/- 470nm	0.673522		adrenal gland	Per2	WT dark	0.797995
SCN	Per1	OPN4-/- 470nm	1.49525		adrenal gland	Per2	WT dark	1.18868
SCN	Per1	OPN4-/- 470nm	2.52391		adrenal gland	Per2	WT dark	1.41095
SCN	Per1	OPN4-/- dark	1.89254		adrenal gland	Per2	WT dark	0.705872
SCN	Per1	OPN4-/- dark	0.0742448		adrenal gland	Per2	WT dark	0.705815
SCN	Per1	OPN4-/- dark	0.273193		adrenal gland	Per2	WT dark	1.18889
SCN	Per1	OPN4-/- dark	0.861594		adrenal gland	Per2	WT dark	0.898395
SCN	Per1	OPN4-/- dark	0.514528		adrenal gland	Per2	WT dark	1.1034
SCN	Per1	OPN4-/- dark	2.3839		adrenal gland	Per2	OPN4-/- 470nm	2.50222
SCN	Per2	WT 470nm	2.40441		adrenal gland	Per2	OPN4-/- 470nm	1.42616
SCN	Per2	WT 470nm	9.21029		adrenal gland	Per2	OPN4-/- 470nm	2.06082
SCN	Per2	WT 470nm	4.239		adrenal gland	Per2	OPN4-/- 470nm	2.25713
SCN	Per2	WT 470nm	2.07351		adrenal gland	Per2	OPN4-/- 470nm	1.82869
SCN	Per2	WT 470nm	7.23357		adrenal gland	Per2	OPN4-/- 470nm	1.72275
SCN	Per2	WT 470nm	8.84717		adrenal gland	Per2	OPN4-/- 470nm	1.59532
SCN	Per2	WT dark	1.20241		adrenal gland	Per2	OPN4-/- 470nm	2.3123
SCN	Per2	WT dark	2.37115		adrenal gland	Per2	OPN4-/- 470nm	2.85541
SCN	Per2	WT dark	0.470542		adrenal gland	Per2	OPN4-/- 470nm	3.34158
SCN	Per2	WT dark	0.71162		adrenal gland	Per2	OPN4-/- 470nm	2.39764
SCN	Per2	WT dark	0.773555		adrenal gland	Per2	OPN4-/- 470nm	2.70486
SCN	Per2	WT dark	0.470728		adrenal gland	Per2	OPN4-/- dark	3.00785
SCN	Per2	OPN4-/- 470nm	4.78201		adrenal gland	Per2	OPN4-/- dark	1.6228
SCN	Per2	OPN4-/- 470nm	1.59676		adrenal gland	Per2	OPN4-/- dark	0.504771
SCN	Per2	OPN4-/- 470nm	1.99357		adrenal gland	Per2	OPN4-/- dark	0.334917
SCN	Per2	OPN4-/- 470nm	1.15385		adrenal gland	Per2	OPN4-/- dark	0.760389
SCN	Per2	OPN4-/- 470nm	1.11237		adrenal gland	Per2	OPN4-/- dark	0.571273
SCN	Per2	OPN4-/- 470nm	1.00215		adrenal gland	Per2	OPN4-/- dark	0.665501
SCN	Per2	OPN4-/- 470nm	3.14627		adrenal gland	Per2	OPN4-/- dark	0.532503
SCN	Per2	OPN4-/- 470nm	1.32689		adrenal gland	Per1	WT 470nm	4.40226
SCN	Per2	OPN4-/- 470nm	2.86315		adrenal gland	Per1	WT 470nm	4.46578
SCN	Per2	OPN4-/- 470nm	3.12595		adrenal gland	Per1	WT 470nm	3.66636
SCN	Per2	OPN4-/- dark	0.203752		adrenal gland	Per1	WT 470nm	4.5235
SCN	Per2	OPN4-/- dark	0.0176799		adrenal gland	Per1	WT 470nm	2.26431
SCN	Per2	OPN4-/- dark	0.98144		adrenal gland	Per1	WT 470nm	3.83441
SCN	Per2	OPN4-/- dark	1.98032		adrenal gland	Per1	WT 470nm	3.21
SCN	Per2	OPN4-/- dark	2.58354		adrenal gland	Per1	WT 470nm	2.42274
SCN	Per2	OPN4-/- dark	0.23327		adrenal gland	Per1	WT 470nm	3.96825
					adrenal gland	Per1	WT 470nm	2.31173
					adrenal gland	Per1	WT dark	1.01893
					adrenal gland	Per1	WT dark	1.67239
					adrenal gland	Per1	WT dark	0.849048
					adrenal gland	Per1	WT dark	1.02886
					adrenal gland	Per1	WT dark	0.487448
					adrenal gland	Per1	WT dark	0.688296
					adrenal gland	Per1	WT dark	0.373086
					adrenal gland	Per1	WT dark	1.88194
					adrenal gland	Per1	OPN4-/- 470nm	1.30762
					adrenal gland	Per1	OPN4-/- 470nm	1.7218
					adrenal gland	Per1	OPN4-/- 470nm	2.26564
					adrenal gland	Per1	OPN4-/- 470nm	1.61846
					adrenal gland	Per1	OPN4-/- 470nm	1.92776
					adrenal gland	Per1	OPN4-/- 470nm	1.63044
					adrenal gland	Per1	OPN4-/- 470nm	1.97443
					adrenal gland	Per1	OPN4-/- 470nm	2.46197
					adrenal gland	Per1	OPN4-/- 470nm	1.97174
					adrenal gland	Per1	OPN4-/- 470nm	0.542168
					adrenal gland	Per1	OPN4-/- 470nm	2.5943
					adrenal gland	Per1	OPN4-/- 470nm	2.55809
					adrenal gland	Per1	OPN4-/- dark	2.24379
					adrenal gland	Per1	OPN4-/- dark	1.60955
					adrenal gland	Per1	OPN4-/- dark	1.36386
					adrenal gland	Per1	OPN4-/- dark	0.213611
					adrenal gland	Per1	OPN4-/- dark	0.318771
					adrenal gland	Per1	OPN4-/- dark	0.751766
					adrenal gland	Per1	OPN4-/- dark	0.366564
					adrenal gland	Per1	OPN4-/- dark	1.13208
