# Supplementary material for: Melanopsin Regulates Both Sleep-Promoting and Arousal-Promoting Responses to Light
Source: PLoS Biol. 2016 Jun 8;14(6):e1002482. doi: 10.1371/journal.pbio.1002482 (PMC4898879; doi:10.1371/journal.pbio.1002482)
Supplement: S5 Data — (XLSX) [file pbio.1002482.s005.xlsx]

## Sheet: Fig5 A
genotype/condition	sample code	OD	conc. ng/ml	conc. ng/ml
WT 470nm	318	0.211	72.3866	71.5169
WT 470nm	318	0.212	70.6473
WT 470nm	321	0.214	67.316	68.1368
WT 470nm	321	0.213	68.9576
WT 470nm	324	0.2	95.3388	99.1927
WT 470nm	324	0.197	103.047
WT 470nm	327	0.206	81.8907	80.8833
WT 470nm	327	0.207	79.8759
WT 470nm	330	0.211	72.3866	69.0537
WT 470nm	330	0.215	65.7209
WT 470nm	333	0.195	108.6	103.215
WT 470nm	333	0.199	97.829
WT 470nm	208	0.204	86.1053	72.9403
WT 470nm	208	0.219	59.7753
WT 470nm	210	0.206	81.8907	83.998
WT 470nm	210	0.204	86.1053
WT 470nm	212	0.203	88.3096	94.3535
WT 470nm	212	0.198	100.397
WT 470nm	214	0.217	62.664	67.5253
WT 470nm	214	0.211	72.3866
WT 405nm	377	0.247	32.1908	34.3612
WT 405nm	377	0.241	36.5317
WT 405nm	379	0.209	76.0212	70.0959
WT 405nm	379	0.216	64.1707
WT 405nm	381	0.211	72.3866	67.5253
WT 405nm	381	0.217	62.664
WT 405nm	383	0.227	49.7014	51.4617
WT 405nm	383	0.224	53.2219
WT 405nm	385	0.201	92.9239	71.3127
WT 405nm	385	0.227	49.7014
WT 405nm	387	0.297	12.4711	18.1203
WT 405nm	387	0.262	23.7696
WT 405nm	236	0.284	15.6998	27.758
WT 405nm	236	0.237	39.8162
WT 405nm	239	0.232	44.432	48.2241
WT 405nm	239	0.225	52.0163
WT 405nm	242	0.287	14.8737	46.3969
WT 405nm	242	0.208	77.9201
WT 405nm	245	0.247	32.1908	35.1613
WT 405nm	245	0.239	38.1317
WT 530nm	248	0.259	25.2203	25.9991
WT 530nm	248	0.256	26.778
WT 530nm	251	0.2605	24.4821	27.6824
WT 530nm	251	0.249	30.8827
WT 530nm	218	0.238	38.9631	40.2767
WT 530nm	218	0.235	41.5903
WT 530nm	221	0.251	29.6376	32.6997
WT 530nm	221	0.242	35.7618
WT 530nm	224	0.27	20.3624	25
WT 530nm	224	0.251	29.6376
WT 530nm	227	0.28	16.8882	15.4936
WT 530nm	227	0.29	14.099
WT 530nm	230	0.266	21.9873	26.1199
WT 530nm	230	0.25	30.2525
WT 530nm	233	0.24	37.3215	33.1795
WT 530nm	233	0.252	29.0376
WT dark	288	0.278	17.5225	14.8899
WT dark	288	0.298	12.2573
WT dark	291	0.387	3.19575	10.3591
WT dark	291	0.278	17.5225
WT dark	294	0.276	18.1856	21.4554
WT dark	294	0.26	24.7253
WT dark	297	0.271	19.9788	16.0133
WT dark	297	0.299	12.0478
WT dark	300	0.392	2.99154	3.78091
WT dark	300	0.361	4.57028
WT dark	303	0.273	19.2372	16.2428
WT dark	303	0.293529	13.2484

## Sheet: Fig5 B
genotype/condition	sample code	OD	conc. ng/ul	conc. ng/ml
OPN4KO dark	388	0.775	17.4563	14.2586
OPN4KO dark	388	0.956	11.0608
OPN4KO dark	390	0.608	29.5855	25.6825
OPN4KO dark	390	0.7	21.7795
OPN4KO dark	392	1.018	9.64853	9.61777
OPN4KO dark	392	1.021	9.58701
OPN4KO dark	394	0.736	19.5299	19.617
OPN4KO dark	394	0.733	19.7041
OPN4KO dark	396	0.561	35.2401	32.9559
OPN4KO dark	396	0.598	30.6716
OPN4KO 530nm	398	0.627	27.6711	27.4812
OPN4KO 530nm	398	0.631	27.2912
OPN4KO 530nm	400	0.6	30.4498	37.855
OPN4KO 530nm	400	0.5	45.2603
OPN4KO 530nm	402	0.689	22.5425	26.4961
OPN4KO 530nm	402	0.6	30.4498
OPN4KO 530nm	404	0.484	48.5762	61.0469
OPN4KO 530nm	404	0.4	73.5176
OPN4KO 530nm	406	0.533	39.3891	36.9118
OPN4KO 530nm	406	0.567	34.4345
OPN4KO 470nm	338	0.445	58.3095	51.0173
OPN4KO 470nm	338	0.508	43.7251
OPN4KO 470nm	343	0.523	41.0447	42.7639
OPN4KO 470nm	343	0.504	44.483
OPN4KO 470nm	348	0.522	41.2158	33.1483
OPN4KO 470nm	348	0.656	25.0807
OPN4KO 470nm	353	0.559	35.5148	34.3952
OPN4KO 470nm	353	0.576	33.2755
OPN4KO 470nm	358	0.444	58.5953	51.9278
OPN4KO 470nm	358	0.5	45.2603
OPN4KO 470nm	363	0.455	55.5594	55.0358
OPN4KO 470nm	363	0.459	54.5123
OPN4KO 470nm	368	0.598	30.6716	27.6708
OPN4KO 470nm	368	0.661	24.6701
OPN4KO 470nm	373	0.632	27.1974	25.499
OPN4KO 470nm	373	0.672	23.8006
WT 470nm	318	0.418	66.8089	61.4515
WT 470nm	318	0.453	56.0941
WT 470nm	321	0.385	79.8871	73.348
WT 470nm	321	0.418	66.8089
WT 470nm	324	0.506	44.1017	60.46
WT 470nm	324	0.392	76.8184
WT 470nm	327	0.515	42.4434	40.6774
WT 470nm	327	0.536	38.9114
WT 470nm	330	0.543	37.8291	40.5912
WT 470nm	330	0.51	43.3532
WT 470nm	333	0.367	88.6508	86.867
WT 470nm	333	0.374	85.0833
WT dark	288	0.881	13.2106	12.6455
WT dark	288	0.918	12.0804
WT dark	291	0.793	16.6064	16.1898
WT dark	291	0.812	15.7733
WT dark	294	1.042	9.17195	8.68677
WT dark	294	1.097	8.2016
WT dark	297	1.07	8.65818	7.97476
WT dark	297	1.158	7.29134
WT dark	300	1.165	7.19644	6.94787
WT dark	300	1.204	6.6993
WT dark	303	1.055	8.92803	7.77171
WT dark	303	1.211	6.6154
WT 530nm	218	0.68	23.1961	23.4984
WT 530nm	218	0.672	23.8006
WT 530nm	248	0.798	16.381	16.5624
WT 530nm	248	0.79	16.7438
WT 530nm	224	0.602	30.2303	29.5443
WT 530nm	224	0.615	28.8583
WT 530nm	227	0.779	17.2621	19.5208
WT 530nm	227	0.7	21.7795
WT 530nm	330	0.6	30.4498	29.8083
WT 530nm	330	0.612	29.1668
WT 530nm	233	0.739	19.358	22.3449
WT 530nm	233	0.653	25.3319
WT 530nm	29	0.617	28.6554	25.2174
WT 530nm	29	0.7	21.7795
WT 470nm	208	0.389	78.1121	69.9959
WT 470nm	208	0.433	61.8797
WT 470nm	212	0.406	71.1762	69.5197
WT 470nm	212	0.415	67.8632
WT 470nm	101	0.37	87.0956	70.4206
WT 470nm	101	0.462	53.7457
Wt dark	117	1.027	9.46567	8.29109
Wt dark	117	1.171	7.11652
