# Supplementary material for: Melanopsin Regulates Both Sleep-Promoting and Arousal-Promoting Responses to Light
Source: PLoS Biol. 2016 Jun 8;14(6):e1002482. doi: 10.1371/journal.pbio.1002482 (PMC4898879; doi:10.1371/journal.pbio.1002482)
Supplement: S6 Data — (XLSX) [file pbio.1002482.s006.xlsx]

## Sheet: Fig6
gene	condition/tissue	relative expression
Fos	dark SCN	0.52314
Fos	dark SCN	0.909084
Fos	dark SCN	0.743069
Fos	dark SCN	1.32424
Fos	dark SCN	0.740708
Fos	dark SCN	1.75976
Fos	470nm SCN	7.58742
Fos	470nm SCN	8.22053
Fos	470nm SCN	20.0335
Fos	470nm SCN	18.4594
Fos	470nm SCN	17.9899
Fos	470nm SCN	2.83497
Fos	530nm SCN	3.26762
Fos	530nm SCN	0.665871
Fos	530nm SCN	8.13552
Fos	530nm SCN	1.51112
Fos	530nm SCN	1.84573
Fos	530nm SCN	7.35461
Fos	530nm SCN	5.29183
Fos	dark VLPO	0.52314
Fos	dark VLPO	0.909084
Fos	dark VLPO	0.743069
Fos	dark VLPO	1.32424
Fos	dark VLPO	0.740708
Fos	dark VLPO	1.75976
Fos	470nm VLPO	1.65
Fos	470nm VLPO	0.717395
Fos	470nm VLPO	1.57502
Fos	470nm VLPO	0.306595
Fos	470nm VLPO	1.64697
Fos	470nm VLPO	1.59507
Fos	530nm VLPO	1.10603
Fos	530nm VLPO	3.31587
Fos	530nm VLPO	2.29908
Fos	530nm VLPO	3.46416
Fos	530nm VLPO	1.22511
Fos	530nm VLPO	4.51727
Galanin	dark SCN	1.54242
Galanin	dark SCN	3.14963
Galanin	dark SCN	0.074124
Galanin	dark SCN	0.265943
Galanin	dark SCN	0.817673
Galanin	dark SCN	0.150209
Galanin	470nm SCN	0.83003
Galanin	470nm SCN	3.47569
Galanin	470nm SCN	0.196714
Galanin	470nm SCN	0.42834
Galanin	470nm SCN	2.83729
Galanin	470nm SCN	1.87459
Galanin	530nm SCN	1.42634
Galanin	530nm SCN	1.17322
Galanin	530nm SCN	2.98939
Galanin	530nm SCN	2.04858
Galanin	530nm SCN	0.725077
Galanin	530nm SCN	0.339523
Galanin	530nm SCN	0.055641
Galanin	dark VLPO	0.063052
Galanin	dark VLPO	1.2762
Galanin	dark VLPO	1.66765
Galanin	dark VLPO	0.466839
Galanin	dark VLPO	0.526255
Galanin	470nm VLPO	0.287729
Galanin	470nm VLPO	0.211865
Galanin	470nm VLPO	0.628741
Galanin	470nm VLPO	1.80654
Galanin	470nm VLPO	0.24035
Galanin	470nm VLPO	0.234528
Galanin	530nm VLPO	2.90024
Galanin	530nm VLPO	2.97321
Galanin	530nm VLPO	0.84934
Galanin	530nm VLPO	3.41766
Galanin	530nm VLPO	5.19689
Galanin	530nm VLPO	0.851669
