# Supplementary material for: Melanopsin Regulates Both Sleep-Promoting and Arousal-Promoting Responses to Light
Source: PLoS Biol. 2016 Jun 8;14(6):e1002482. doi: 10.1371/journal.pbio.1002482 (PMC4898879; doi:10.1371/journal.pbio.1002482)
Supplement: S7 Data — (XLSX) [file pbio.1002482.s007.xlsx]

## Sheet: S1 A
spectral power distribution
	530nm	470nm	405nm
350	0.072236	0.159301	0.052205
350	0.125508	0.169453	0.05183
351	0.123026	0.166101	0.053795
351	0.195345	0.151053	0.051337
351	0.103303	0.141025	0.038061
352	0.083501	0.136791	0.038338
352	0.103936	0.163717	0.051549
352	0.155646	0.157992	0.04705
353	0.151292	0.148281	0.047166
353	0.123488	0.17784	0.050997
353	0.051358	0.156404	0.045122
354	0.119124	0.150113	0.047748
354	0.135443	0.149341	0.041745
355	0.121337	0.158361	0.042739
355	0.065533	0.149676	0.045967
355	0.085069	0.17152	0.047736
356	0.186075	0.17586	0.051777
356	0.116399	0.167631	0.039587
356	0.132808	0.130749	0.042345
357	0.049539	0.135256	0.036504
357	0.065046	0.122951	0.044243
357	0.082132	0.134547	0.043296
358	0.048326	0.126869	0.039719
358	0.111838	0.100667	0.033961
359	0.129627	0.142929	0.035819
359	0.16315	0.143907	0.037452
359	0.211024	0.153407	0.041402
360	0.193321	0.137026	0.039721
360	0.096823	0.122011	0.03979
360	0.1542	0.102014	0.03933
361	0.10994	0.123694	0.04006
361	0.047062	0.118611	0.026677
361	0.047036	0.118544	0.033326
362	0.047125	0.123714	0.037395
362	0.095841	0.166062	0.050251
363	0.094958	0.089747	0.033641
363	0.110314	0.124116	0.030818
363	0.154048	0.131027	0.041911
364	0.126228	0.144152	0.038905
364	0.015566	0.107889	0.026471
364	0.03119	0.108085	0.037126
365	0.045817	0.12028	0.040253
365	0.167702	0.139285	0.046665
365	0.181082	0.114094	0.039773
366	0.120767	0.118894	0.032088
366	0.072787	0.132998	0.032181
367	0.115377	0.109044	0.036786
367	0.133658	0.112286	0.035354
367	0.147708	0.130293	0.042699
368	0.086308	0.095166	0.039136
368	-0.04345	0.077576	0.02463
368	0.072188	0.090965	0.01964
369	0.145401	0.114516	0.027197
369	0.102203	0.110392	0.032276
369	0.086259	0.095109	0.034226
370	0.042527	0.09825	0.033748
370	0.043541	0.100595	0.032085
370	0.11354	0.116247	0.042235
371	0.041511	0.122054	0.031764
371	0.070428	0.124246	0.031138
372	0.085285	0.098513	0.03263
372	0.070119	0.066269	0.033386
372	0	0.092107	0.03196
373	0.041934	0.096878	0.0309
373	-0.01387	0.078655	0.025945
373	0.027592	0.082578	0.030497
374	-0.01381	0.091378	0.025835
374	0.055401	0.104719	0.032972
374	0.055396	0.095986	0.027083
375	0.055501	0.100537	0.027134
375	0.124316	0.091383	0.034058
376	0.041282	0.086702	0.02925
376	-0.02687	0.071961	0.021707
376	0.055367	0.06541	0.025891
377	0.082513	0.103975	0.032739
377	0.040954	0.086012	0.022052
377	0.068507	0.090644	0.029124
378	0.109025	0.10304	0.031285
378	0.065998	0.095641	0.028056
378	0.026751	0.092701	0.02843
379	0.053452	0.088405	0.030677
379	0.064913	0.11043	0.024284
380	0.051557	0.109634	0.028492
380	0.092674	0.10844	0.029266
380	0.038755	0.089536	0.024165
381	0.064543	0.089469	0.025244
381	0.012926	0.073299	0.028574
381	0.012767	0.072397	0.030394
382	0.064134	0.068695	0.029445
382	0.064568	0.081365	0.032938
382	0.051111	0.088558	0.029332
383	0.038113	0.080046	0.032405
383	0.050942	0.088265	0.033567
383	0.037436	0.094346	0.03395
384	0.024617	0.069798	0.029303
384	0.03678	0.088831	0.032313
385	0.024357	0.065223	0.033135
385	0.011988	0.071755	0.032616
385	0.084157	0.079538	0.040887
386	0.047472	0.059824	0.034307
386	0.117717	0.059334	0.040034
386	0.105105	0.07726	0.034753
387	0.046787	0.088438	0.041769
387	0.058261	0.073419	0.047554
387	0.046914	0.077591	0.046868
388	0.069929	0.077106	0.047564
388	0.092977	0.073227	0.0583
389	0.068834	0.065055	0.052673
389	0.092048	0.108742	0.057717
389	0.034668	0.076454	0.059936
390	0.011556	0.076449	0.061898
390	-0.01154	0.047272	0.064772
390	0.069064	0.065271	0.073401
391	0.022804	0.079025	0.073675
391	0.011323	0.064207	0.080869
391	0.068078	0.071491	0.08393
392	0.078668	0.07081	0.096506
392	0.145473	0.091656	0.104657
392	0.022526	0.05322	0.101505
393	0.022446	0.063641	0.110688
393	0.033409	0.073678	0.106997
394	0.054684	0.075802	0.125534
394	0.065233	0.058227	0.142352
394	0.086598	0.071616	0.146339
395	0.05365	0.081125	0.154182
395	0.010751	0.054194	0.16636
395	0.021294	0.050309	0.182849
396	0.08571	0.077629	0.193112
396	0.064275	0.080996	0.212215
396	0.063105	0.056328	0.225351
397	0.105112	0.069539	0.240403
397	0.020786	0.058936	0.260671
397	0.072982	0.068973	0.27835
398	0.072384	0.078181	0.301556
398	0.062085	0.068455	0.321992
399	0.041136	0.055076	0.346258
399	0.030584	0.073869	0.364041
399	0.051164	0.067698	0.406298
400	0.050511	0.054103	0.420871
400	0.060007	0.05041	0.451531
400	0.049991	0.075596	0.483693
401	0.04938	0.04667	0.5139
401	0.039707	0.043782	0.556195
401	0.049603	0.059382	0.577783
402	0.049726	0.075193	0.626576
402	0.059085	0.068249	0.658931
402	0.029201	0.070527	0.685217
403	0.009746	0.055268	0.745774
403	0.01923	0.045436	0.753734
404	-0.02886	0.054553	0.771297
404	0.019245	0.057598	0.854994
404	0	0.063118	0.893084
405	-0.00956	0.036158	0.890469
405	0.009494	0.047853	0.927445
405	0.046963	0.059181	0.923162
406	0.009362	0.041292	0.962377
406	0.018711	0.053052	0.983149
406	0.094168	0.065266	1
407	0	0.046839	0.984443
407	0.018598	0.052731	0.954314
408	0.055701	0.046793	0.965315
408	0.045922	0.054975	0.936272
408	0.018397	0.055062	0.942446
409	0.100528	0.054702	0.947959
409	0.063989	0.063358	0.905469
409	0.064132	0.057723	0.884115
410	0.063741	0.057373	0.875637
410	0.045138	0.04266	0.810538
410	0.00898	0.045266	0.764295
411	0.081584	0.062825	0.75917
411	0.044998	0.042528	0.704721
411	0.035801	0.045113	0.667357
412	0.04501	0.070901	0.641395
412	0.053608	0.067554	0.600122
413	0.044656	0.050645	0.574069
413	0.035349	0.038976	0.555264
413	0.044153	0.050074	0.496286
414	0.061637	0.052707	0.477649
414	0.008807	0.044391	0.452269
414	0.053107	0.050189	0.425193
415	0.070329	0.049849	0.397639
415	0.017501	0.046866	0.354904
415	0.034974	0.046827	0.359809
416	0.05228	0.041174	0.337082
416	0.06124	0.052367	0.312401
416	0.043372	0.060121	0.312712
417	-0.00866	0.051853	0.299032
417	-0.0086	0.040635	0.269058
418	0.017108	0.048506	0.269083
418	0.051262	0.053829	0.25134
418	0.025346	0.050573	0.243522
419	0.016857	0.039828	0.237194
419	0	0.042758	0.223591
419	0.025386	0.042653	0.223759
420	0.016746	0.044842	0.212862
420	0.033447	0.039515	0.199066
420	0.016776	0.047567	0.17973
421	0.033518	0.047515	0.180959
421	0.083589	0.0474	0.166309
421	0.058363	0.060413	0.17155
422	0.041623	0.039339	0.152887
422	0.033385	0.057848	0.14973
422	0.024992	0.039366	0.139531
423	0.041523	0.04971	0.133448
423	0.024864	0.054831	0.131766
424	0	0.036559	0.123336
424	0.041564	0.047139	0.120859
424	0.041567	0.057618	0.11168
425	0.058051	0.044414	0.10929
425	0.008336	0.036765	0.094263
425	0.050099	0.039457	0.095839
426	0.025118	0.036928	0.096106
426	0.041651	0.049863	0.089949
426	-0.02497	0.034093	0.081397
427	-0.02495	0.039307	0.074966
427	0.066368	0.04443	0.077589
427	0.033266	0.0524	0.071418
428	0.041232	0.04936	0.072217
428	0.024494	0.046299	0.070807
429	0.032691	0.046344	0.061842
429	0.016271	0.043569	0.057409
429	0.024463	0.048813	0.061014
430	-0.00809	0.040782	0.055032
430	0.040692	0.051278	0.052588
430	0.016167	0.038199	0.050172
431	0.008077	0.033079	0.049445
431	0.080673	0.050827	0.049385
431	0.024317	0.040858	0.048932
432	0.032397	0.048477	0.047515
432	0.024409	0.041012	0.045658
432	0.024214	0.03814	0.037742
433	0.024232	0.040713	0.040518
433	0.024097	0.048075	0.040292
434	0.016055	0.027817	0.041632
434	0.023818	0.04502	0.041176
434	0.039949	0.04279	0.038722
435	0.015875	0.037511	0.03712
435	0.015814	0.037365	0.034958
435	0.02357	0.049504	0.032732
436	0.031542	0.052165	0.029499
436	0.039221	0.049427	0.026011
436	0	0.039674	0.028776
437	-0.02344	0.029538	0.027901
437	-0.0078	0.039297	0.0232
437	0.023332	0.039203	0.028434
438	0.023451	0.041866	0.02725
438	0.007717	0.0389	0.02559
438	0.038856	0.048967	0.021804
439	0.023276	0.029332	0.02111
439	0.038626	0.055978	0.024303
440	0.046079	0.055647	0.022854
440	0.007678	0.050798	0.024808
440	-0.00761	0.040738	0.021989
441	0.045783	0.048079	0.018166
441	0.030459	0.047979	0.021365
441	0.03036	0.033475	0.019359
442	0.053095	0.052568	0.026441
442	0	0.043329	0.01949
442	0.030278	0.042924	0.01609
443	-0.02277	0.033473	0.013551
443	-0.00758	0.033415	0.016104
443	0.007558	0.035717	0.018636
444	0.007552	0.052343	0.019265
444	0.098482	0.052506	0.018035
445	0.037761	0.026171	0.014768
445	0.037819	0.030977	0.018007
445	0.052708	0.054558	0.014724
446	0.029988	0.044875	0.014023
446	0.022384	0.065818	0.022204
446	0.022439	0.04477	0.014626
447	0.037308	0.056414	0.017763
447	0	0.054155	0.016522
447	0.022317	0.051556	0.017077
448	0.014884	0.056265	0.015818
448	0.037407	0.061277	0.013993
448	-0.01495	0.0565	0.015249
449	0.01492	0.051705	0.016491
449	0.044975	0.06612	0.01912
449	-0.00751	0.054419	0.015964
450	0	0.056884	0.014713
450	0.045054	0.078066	0.018515
451	0.00747	0.06354	0.013973
451	0.029962	0.07551	0.012737
451	0	0.061804	0.014114
452	0.015011	0.06857	0.01723
452	-0.00748	0.070733	0.010182
452	0.02241	0.077658	0.012067
453	0.044954	0.075533	0.014652
453	0.060088	0.080449	0.014688
453	0.052611	0.097075	0.014058
454	0.045156	0.09484	0.012798
454	0.022488	0.087378	0.012109
454	0.03008	0.082919	0.014067
455	0.052551	0.106426	0.014042
455	0.022405	0.089407	0.01397
455	0.007503	0.099276	0.015311
456	0.022612	0.106853	0.011535
456	0.03783	0.102494	0.011579
457	0.037722	0.12121	0.014111
457	0.037685	0.128217	0.01602
457	0.022536	0.130164	0.011497
458	0.015002	0.129967	0.014031
458	0.022644	0.14267	0.011552
458	0.037672	0.130547	0.012812
459	0.015046	0.146938	0.014712
459	0.015044	0.139807	0.01343
459	0.022556	0.149226	0.012146
460	0.029898	0.155412	0.011439
460	-0.00742	0.152012	0.008836
460	0.022236	0.158778	0.010083
461	0.014757	0.19061	0.010665
461	0	0.171692	0.011271
461	0.022077	0.19473	0.013139
462	0.021965	0.193756	0.014941
462	0.044002	0.207937	0.011847
462	0.043832	0.232446	0.013664
463	0.029268	0.230509	0.013064
463	0.029187	0.266647	0.013028
464	0.050983	0.234038	0.013004
464	0.007257	0.246924	0.008022
464	0	0.274119	0.009864
465	0.014511	0.297151	0.011104
465	-0.00725	0.29473	0.008633
465	0.028835	0.327027	0.011033
466	0.04308	0.346075	0.01282
466	0.035775	0.338105	0.011558
466	0.021451	0.342387	0.013375
467	-0.01417	0.361612	0.009639
467	-0.00707	0.369683	0.009016
467	0.021133	0.417206	0.005989
468	0.049167	0.455834	0.009555
468	0.055862	0.450961	0.011874
468	0.048485	0.466969	0.014134
469	0.048169	0.492111	0.013456
469	0.034294	0.522898	0.011663
470	-0.00681	0.542416	0.01215
470	0.033653	0.572484	0.012589
470	0.013297	0.590658	0.010175
471	0.019866	0.607107	0.008446
471	0.026226	0.605237	0.012264
471	0.045435	0.627727	0.012141
472	0	0.667002	0.006037
472	0.019192	0.691267	0.009246
472	0.025436	0.697166	0.011895
473	0.037838	0.748957	0.009115
473	0.025016	0.768427	0.008508
473	0.012416	0.792116	0.010029
474	0.055498	0.777058	0.006816
474	0.012241	0.805927	0.007805
474	0.012163	0.842996	0.010858
475	0.024092	0.882319	0.008194
475	0.035813	0.870618	0.010657
475	0.023701	0.897856	0.00806
476	0.017592	0.908886	0.008476
476	0.011647	0.911811	0.010398
477	0.011573	0.940632	0.00738
477	0.034519	0.944277	0.008805
477	0.022899	0.968446	0.005841
478	-0.00567	0.94538	0.004341
478	0.005643	0.956457	0.006717
478	0.027899	0.933391	0.00759
479	0.022176	0.930897	0.008956
479	0.055023	0.981106	0.009357
479	0.043483	1	0.011554
480	0.064875	0.972522	0.01287
480	0.053504	0.957416	0.007279
480	0.074308	0.971515	0.009026
481	0.031499	0.970844	0.006696
481	0.041594	0.93857	0.007957
481	0.010326	0.941735	0.006145
482	0.051216	0.922937	0.008709
482	0.045977	0.943078	0.008687
482	0.040643	0.917086	0.007775
483	0.020265	0.866686	0.0056
483	0.0405	0.880353	0.006026
484	0.025165	0.829233	0.006419
484	0.025066	0.816525	0.004689
484	0.034805	0.789431	0.008032
485	0.074261	0.793843	0.008839
485	0.073833	0.778449	0.00837
485	0.068516	0.769338	0.004161
486	0.058555	0.742483	0.004149
486	0.048386	0.730159	0.006582
486	0.06257	0.680813	0.00532
487	0.071781	0.693473	0.006917
487	0.052329	0.675922	0.00728
487	0.052034	0.640819	0.004424
488	0.075372	0.623316	0.008011
488	0.070567	0.612094	0.006
488	0.074923	0.585671	0.004778
489	0.065224	0.550376	0.006338
489	0.093036	0.562749	0.00791
489	0.050868	0.527358	0.00747
490	0.055273	0.504963	0.004699
490	0.082581	0.500072	0.005851
491	0.064009	0.479643	0.004665
491	0.04563	0.462864	0.003492
491	0.07272	0.461046	0.005024
492	0.103888	0.442536	0.007681
492	0.099126	0.431516	0.005746
492	0.094307	0.411696	0.005346
493	0.107616	0.40118	0.005719
493	0.107308	0.385949	0.003802
493	0.124858	0.394749	0.008341
494	0.129275	0.366537	0.007201
494	0.106731	0.347446	0.006428
494	0.155555	0.348636	0.006424
495	0.106357	0.343437	0.005275
495	0.146191	0.322385	0.004897
495	0.097622	0.299156	0.003018
496	0.137172	0.30668	0.004138
496	0.145975	0.291253	0.006394
496	0.150234	0.285364	0.005635
497	0.141365	0.271381	0.005258
497	0.163455	0.278353	0.00601
497	0.163318	0.258634	0.004879
498	0.176378	0.256994	0.005249
498	0.15799	0.247475	0.003731
499	0.18848	0.240268	0.007081
499	0.166636	0.247288	0.004474
499	0.188267	0.228969	0.005212
500	0.210217	0.226265	0.004841
500	0.23614	0.217667	0.007436
500	0.192559	0.204047	0.003721
501	0.196715	0.190049	0.004088
501	0.245167	0.197223	0.004467
501	0.275566	0.181892	0.005207
502	0.284531	0.193066	0.005583
502	0.289494	0.190692	0.004848
502	0.315645	0.17678	0.005964
503	0.284744	0.166988	0.007077
503	0.315402	0.172503	0.005214
503	0.314732	0.152856	0.006318
504	0.314686	0.155589	0.006317
504	0.362849	0.144607	0.007062
504	0.336621	0.148736	0.005947
505	0.357704	0.137424	0.006676
505	0.366061	0.134537	0.006299
505	0.391634	0.130231	0.007769
506	0.378132	0.13282	0.004435
506	0.399504	0.120386	0.005538
507	0.4164	0.13118	0.004794
507	0.441593	0.114564	0.004785
507	0.441151	0.111725	0.005516
508	0.440436	0.122428	0.004406
508	0.460529	0.10305	0.005855
508	0.489025	0.100005	0.004377
509	0.487487	0.105078	0.007272
509	0.494946	0.100815	0.00653
509	0.540004	0.083048	0.0047
510	0.530109	0.080161	0.003966
510	0.566703	0.093262	0.005034
510	0.598502	0.091618	0.005375
511	0.608427	0.085925	0.004995
511	0.606189	0.094826	0.007464
511	0.624121	0.085201	0.005306
512	0.655463	0.075802	0.005291
512	0.648202	0.079341	0.003861
512	0.687445	0.0817	0.0049
513	0.627318	0.062001	0.003137
513	0.67854	0.072114	0.005908
513	0.662541	0.060183	0.005529
514	0.736095	0.059886	0.00447
514	0.709334	0.063482	0.003769
514	0.739565	0.069645	0.005468
515	0.736171	0.061761	0.005783
515	0.762535	0.067918	0.004752
516	0.802113	0.065051	0.004389
516	0.82382	0.05615	0.005725
516	0.80875	0.053441	0.003354
517	0.837245	0.053249	0.005013
517	0.779356	0.043182	0.003996
517	0.902168	0.073822	0.007305
518	0.845085	0.040487	0.003973
518	0.908256	0.046466	0.00495
518	0.866715	0.043882	0.004606
519	0.895698	0.055949	0.006237
519	0.919079	0.049672	0.004251
519	0.917679	0.048386	0.002938
520	0.900037	0.03499	0.002931
520	0.92768	0.048108	0.004869
520	0.918303	0.040814	0.00486
521	0.912747	0.039538	0.00582
521	0.991415	0.047866	0.008074
521	0.966679	0.037022	0.003545
522	0.945124	0.033348	0.001929
522	0.948351	0.036899	0.003855
522	0.977547	0.033293	0.003851
523	0.935656	0.039222	0.004491
523	0.979998	0.033248	0.003525
523	0.92908	0.033315	0.003853
524	0.955856	0.030946	0.003855
524	0.996727	0.044008	0.006741
525	0.955095	0.028543	0.005456
525	0.9215	0.023796	0.004816
525	0.956434	0.030964	0.004821
526	0.934408	0.032178	0.003216
526	0.937422	0.033343	0.004499
526	1	0.046539	0.008696
527	0.933312	0.026295	0.003871
527	0.919125	0.034699	0.005167
527	0.936752	0.031064	0.004837
528	0.92943	0.032268	0.005806
528	0.892304	0.021531	0.004842
528	0.884647	0.02153	0.002905
529	0.892852	0.020348	0.00323
529	0.894069	0.031162	0.002588
529	0.883429	0.021593	0.003885
530	0.896231	0.024029	0.005837
530	0.819831	0.010811	0.002918
530	0.786221	0.018036	0.002272
531	0.863169	0.026471	0.003897
531	0.845587	0.026518	0.004229
531	0.804579	0.026554	0.004235
532	0.812768	0.028987	0.006193
532	0.799723	0.030281	0.00523
532	0.754437	0.031528	0.005564
533	0.709152	0.016999	0.003605
533	0.714982	0.028003	0.003943
533	0.762398	0.029261	0.004936
534	0.693244	0.013421	0.001976
534	0.717265	0.019543	0.003626
535	0.667687	0.017121	0.003961
535	0.675983	0.019582	0.003964
535	0.657914	0.015944	0.00331
536	0.651977	0.017219	0.004647
536	0.628535	0.020908	0.003983
536	0.606037	0.024635	0.002992
537	0.564009	0.016041	0.002997
537	0.584087	0.020994	0.003333
537	0.589338	0.021042	0.004343
538	0.614729	0.028552	0.005026
538	0.559701	0.019868	0.004692
538	0.569337	0.023666	0.003698
539	0.594347	0.019972	0.00438
539	0.539623	0.02125	0.004048
539	0.563918	0.021268	0.005065
540	0.533504	0.020069	0.004739
540	0.514491	0.01759	0.00373
540	0.479191	0.015096	0.002377
541	0.491719	0.02141	0.006458
541	0.472661	0.011357	0.003746
541	0.484945	0.016414	0.002726
542	0.458565	0.020275	0.004446
542	0.466999	0.019024	0.005819
542	0.438975	0.021568	0.005479
543	0.431851	0.0178	0.004804
543	0.42083	0.014022	0.00344
543	0.409413	0.008939	0.002757
544	0.446921	0.015359	0.004836
544	0.439462	0.02051	0.005189
544	0.387707	0.021857	0.003123
545	0.371663	0.014153	0.004167
545	0.360535	0.014198	0.002787
545	0.360809	0.009042	0.002789
546	0.336774	0.009057	0.002095
546	0.346135	0.016876	0.003153
547	0.346729	0.014304	0.002457
547	0.359439	0.013015	0.003161
547	0.331461	0.016968	0.004932
548	0.319466	0.015685	0.004586
548	0.307273	0.013082	0.00459
548	0.303391	0.017021	0.003887
549	0.329208	0.030194	0.004252
549	0.292112	0.021035	0.003903
549	0.313697	0.023717	0.00569
550	0.251621	0.019818	0.004279
550	0.285475	0.015871	0.00464
550	0.294684	0.01061	0.003221
551	0.2615	0.013287	0.004662
551	0.26625	0.014645	0.003953
551	0.266721	0.014671	0.004319
552	0.263175	0.014709	0.003248
552	0.217037	0.014748	0.00398
552	0.272886	0.022835	0.0029
553	0.230432	0.017477	0.004354
553	0.213764	0.018856	0.003998
553	0.209745	0.017531	0.004367
554	0.227448	0.018928	0.005838
554	0.201936	0.012182	0.00548
554	0.245304	0.020337	0.004757
555	0.215179	0.013557	0.004391
555	0.220188	0.021762	0.004772
555	0.207888	0.01228	0.003682
556	0.208177	0.01503	0.004794
556	0.195452	0.010946	0.002954
556	0.200353	0.01921	0.004444
557	0.191996	0.017871	0.004823
557	0.205407	0.019276	0.004459
557	0.161993	0.012414	0.004095
558	0.180001	0.008299	0.00336
558	0.149697	0.009709	0.005615
558	0.150186	0.015307	0.004507
559	0.172436	0.011143	0.003007
559	0.199333	0.018141	0.004519
559	0.128742	0.011188	0.004152
560	0.155813	0.015427	0.006056
560	0.160593	0.025297	0.006069
561	0.12968	0.014088	0.004943
561	0.112056	0.018357	0.003049
561	0.130319	0.014157	0.003821
562	0.125903	0.018415	0.004205
562	0.157701	0.012775	0.005747
562	0.10385	0.007112	0.003455
563	0.126832	0.007135	0.004236
563	0.108932	0.00858	0.005017
563	0.090958	0.010029	0.004253
564	0.12757	0.012918	0.003099
564	0.146163	0.018706	0.005437
564	0.128223	0.012984	0.005451
565	0.101037	0.017362	0.003514
565	0.115029	0.020293	0.004303
565	0.092287	0.017444	0.003531
566	0.083248	0.008742	0.001966
566	0.092777	0.014614	0.001578
566	0.102192	0.01317	0.003554
567	0.097744	0.014663	0.004749
567	0.088623	0.013225	0.005156
567	0.121456	0.016188	0.004766
568	0.079482	0.011783	0.003975
568	0.065533	0.014747	0.005174
568	0.065627	0.014768	0.003986
569	0.070428	0.013312	0.001996
569	0.098699	0.014807	0.003596
569	0.094126	0.019274	0.005202
570	0.089536	0.013361	0.003205
570	0.085006	0.011902	0.004417
570	0.089784	0.014887	0.004821
571	0.085314	0.017918	0.005642
571	0.090218	0.014959	0.006863
571	0.052318	0.00899	0.002022
572	0.05244	0.012015	0.005269
572	0.086104	0.021098	0.005287
572	0.071894	0.025669	0.007335
573	0.072099	0.021199	0.006947
573	0.077124	0.022778	0.004918
573	0.086909	0.021295	0.004926
574	0.072535	0.01828	0.007401
574	0.048513	0.007642	0.005362
574	0.068037	0.016841	0.004958
575	0.058459	0.015347	0.003314
575	0.048878	0.009239	0.004156
575	0.058756	0.009255	0.004163
576	0.044104	0.010807	0.00375
576	0.02455	0.012375	0.00334
576	0.049173	0.01859	0.004181
577	0.078888	0.01398	0.003354
577	0.054341	0.014007	0.00462
577	0.059401	0.015594	0.006313
578	0.039608	0.009358	0.003789
578	0.034719	0.0125	0.006747
579	0.039708	0.020328	0.007174
579	0.054656	0.015653	0.00338
579	0.069665	0.017244	0.005077
580	0.044837	0.012556	0.005083
580	0.034936	0.017295	0.004668
580	0.015026	0.012623	0.002981
581	0.020046	0.009472	0.006391
581	0.045146	0.017383	0.006397
581	0.05023	0.01266	0.004698
582	0.025193	0.012698	0.003856
582	0.055486	0.014302	0.004718
582	0.03537	0.015918	0.003867
583	0.020255	0.012762	0.003014
583	0.055827	0.017587	0.004315
583	0.050814	0.020811	0.006049
584	0.055981	0.017636	0.006058
584	0.030546	0.019246	0.00606
584	0.030586	0.014454	0.003901
585	0.030641	0.016088	0.003474
585	0.056337	0.016135	0.003919
585	0.056486	0.016177	0.004366
586	0.020562	0.009717	0.004808
586	0.051527	0.017856	0.006133
586	0.015478	0.014629	0.003509
587	0.025821	0.009762	0.003513
587	0.025875	0.013042	0.0044
587	0.036303	0.02124	0.005291
588	0.036337	0.016353	0.006179
588	0.015607	0.018029	0.006635
588	0.031249	0.01969	0.004428
589	0.046918	0.027919	0.003546
589	0.026059	0.009851	0.003545
589	0.020894	0.013165	0.005774
590	0.036624	0.014835	0.004449
590	0.020965	0.021465	0.007576
590	0.041984	0.008266	0.006247
591	0.047315	0.019875	0.004917
591	0.010526	0.013265	0.003132
591	0	0.013298	0.004038
592	0.031674	0.009978	0.006284
592	0.047631	0.016673	0.0063
592	0.02121	0.013364	0.004959
593	0.037188	0.015062	0.006323
593	0.021288	0.02012	0.007693
593	0.016003	0.015124	0.005442
594	0.010678	0.00841	0.003631
594	0.026765	0.015177	0.005006
594	0.032181	0.021966	0.00456
595	0.032251	0.013547	0.004113
595	0.03231	0.013572	0.00641
595	0.016196	0.02381	0.005049
596	0.037856	0.020445	0.008277
596	0.010835	0.022187	0.003224
596	0.021737	0.020544	0.003696
597	0.010874	0.017129	0.005547
597	-0.00545	0.012007	0.003241
597	0.005453	0.013743	0.003245
598	0	0.008613	0.003719
598	0	0.020707	0.004657
598	-0.01098	0.024204	0.003266
599	0.016492	0.013854	0.005609
599	0.022029	0.019085	0.005151
599	0.005516	0.019116	0.00469
600	0.011054	0.015671	0.003759
600	0.038723	0.015685	0.005644
600	0.022197	0.01923	0.007549
601	0.027809	0.014017	0.006147
601	0.016749	0.022864	0.005696
601	0.016761	0.017601	0.006175
602	0	0.014101	0.003806
602	0.011215	0.015899	0.004768
602	0.011228	0.017686	0.005728
603	0.033764	0.019501	0.006698
603	0.016922	0.015993	0.004796
603	0.022611	0.010685	0.002403
604	0.017005	0.014285	0.005301
604	-0.02275	0.014332	0.004351
604	0	0.012567	0.00533
605	0.005707	0.01618	0.003882
605	-0.01145	0.018042	0.007304
605	0.017245	0.01992	0.006354
606	0.017282	0.007259	0.003429
606	0	0.009109	0.00295
606	0.034789	0.021919	0.006901
607	0.034895	0.023818	0.007912
607	0	0.016527	0.002973
607	0.017547	0.027639	0.00547
608	0.029306	0.012925	0.003488
608	0.047068	0.027803	0.004002
608	0.053146	0.026044	0.005523
609	0.00592	0.013056	0.005034
609	0.005935	0.022438	0.004542
609	0.005952	0.013125	0.006072
610	0.005969	0.018805	0.003553
610	0.005987	0.022635	0.003564
610	0.006011	0.009468	0.003066
611	-0.00604	0.013321	0.003082
611	0.042448	0.022924	0.008249
611	0.018268	0.024937	0.003624
612	0.036711	0.021203	0.002081
612	0.018455	0.017442	0.005754
612	0.030905	0.025315	0.006832
613	0.012434	0.021545	0.0037
613	0.018775	0.013801	0.004789
613	0.018892	0.027774	0.006961
614	-0.01268	0.021966	0.00485
614	-0.01276	0.014066	0.005965
614	0.025628	0.026239	0.007082
615	0.012873	0.028388	0.007114
615	0.019407	0.018341	0.00495
615	0.025987	0.02456	0.007181
616	-0.00652	0.012333	0.004438
616	-0.01311	0.018584	0.003901
616	0.026331	0.01659	0.005597
617	-0.0132	0.012474	0.00505
617	-0.01323	0.008339	0.003376
617	0.033161	0.020894	0.006203
618	0.046456	0.035543	0.006771
618	-0.00665	0.014665	0.004523
618	0	0.025188	0.005665
619	0.033361	0.018918	0.007942
619	0.02002	0.010512	0.003972
619	-0.00667	0.016801	0.004534
620	0.019973	0.018876	0.004528
620	0.053157	0.027212	0.006214
620	0	0.016733	0.004516
621	0	0.018775	0.003941
621	0.006598	0.027022	0.008415
621	0	0.022792	0.007829
622	0.006553	0.026835	0.007242
622	0.032619	0.030828	0.007211
622	0.077926	0.024549	0.00773
623	0.032283	0.02034	0.004941
623	0.012849	0.022263	0.004916
623	0.019165	0.022138	0.005432
624	0.025419	0.028027	0.007024
624	0.044203	0.027851	0.00698
624	0.031403	0.021765	0.00534
625	0.031252	0.009846	0.00372
625	0.01243	0.00979	0.007927
625	0.037072	0.023358	0.008405
626	0.024605	0.021316	0.005753
626	0.01835	0.021197	0.004681
626	-0.02433	0.00575	0.001552
627	-0.01212	0.015272	0.002576
627	0	0.017102	0.002051
627	0.030018	0.013239	0.006125
628	0.017933	0.016948	0.007115
628	0.041684	0.024387	0.007594
628	0.053375	0.028025	0.006555
629	0.017735	0.022349	0.007037
629	0.017693	0.014864	0.006017
629	0.011746	0.018501	0.003995
630	0.017569	0.022139	0.005975
630	0.035098	0.020271	0.005968
630	0.023351	0.011034	0.002978
631	-0.00583	0.012851	0.003964
631	-0.00582	0.011004	0.004455
631	0	0.018333	0.003958
632	-0.00581	0.020147	0.005437
632	-0.01744	0.014651	0.002471
632	-0.01162	0.00549	0.003951
633	0	0.012806	0.004444
633	0	0.014644	0.002964
633	0.01163	0.027478	0.00445
634	0.01164	0.022001	0.002474
634	-0.01165	0.020189	0.004458
634	-0.01751	0.018383	0.003969
635	0.00584	0.014719	0.005462
635	0	0.020271	0.003979
635	0.03516	0.029538	0.005979
636	0.035224	0.022193	0.004991
636	-0.00589	0.024121	0.003505
636	0.017705	0.027887	0.007025
637	0.005918	0.016779	0.006038
637	0.005936	0.014961	0.005047
637	0.005947	0.013115	0.006068
638	0.035775	0.018783	0.005576
638	0.017947	0.013192	0.005595
638	0.006008	0.022711	0.007151
639	0.012041	0.022759	0.007166
639	-0.02416	0.019028	0.001541
639	-0.00605	0.01144	0.002058
640	-0.00607	0.009561	0.002064
640	-0.00609	0.023012	0.003623
640	0.036638	0.023084	0.005711
641	0.006122	0.021216	0.004164
641	0.018439	0.019362	0.003658
641	0.018487	0.021355	0.006288
642	0.018544	0.025314	0.007357
642	0	0.017539	0.006837
642	0.006211	0.015653	0.004224
643	0.018685	0.025508	0.004236
643	0.018761	0.015761	0.004254
643	0.012535	0.019744	0.003197
644	0	0.025743	0.005344
644	0.006306	0.01788	0.004826
644	0.018971	0.019922	0.005914
645	0.025355	0.029954	0.008623
645	0.025429	0.028039	0.007567
645	0.031878	0.024103	0.005963
646	0.006407	0.024222	0.006537
646	0.051416	0.03442	0.00765
646	0.045124	0.018277	0.006577
647	0.03879	0.020367	0.004397
647	-0.00649	0.01839	0.00386
647	0	0.018457	0.003321
648	0.02611	0.018508	0.004995
648	0.006551	0.014447	0.006684
648	0.039447	0.020711	0.007267
649	-0.01979	0.004157	0.005048
649	0.039725	0.027116	0.005066
649	0.046452	0.020906	0.007335
650	-0.0133	0.01257	0.007351
650	-0.02669	0.008408	0.005106
650	0.026791	0.016881	0.004556
651	-0.01344	0.012706	0.005144
651	0.013496	0.021259	0.005737
651	0.020297	0.019183	0.004602
652	0.033924	0.02565	0.005769
652	0.006813	0.019318	0.006952
652	0.013673	0.023691	0.005231
653	0.034268	0.025909	0.008741
653	0.034384	0.017331	0.004093
653	0.034518	0.021749	0.00587
654	0	0.021783	0.006467
654	0.006937	0.017483	0.005898
654	0.027861	0.017555	0.007699
655	-0.01397	0.021998	0.006531
655	-0.01402	0.017671	0.002981
655	-0.02112	0.017745	0.001197
656	0.007055	0.013335	0.004199
656	0.035372	0.022287	0.004812
656	0.021299	0.024603	0.006036
657	0.021382	0.017964	0.007272
657	0.028618	0.018031	0.004866
657	0.021559	0.013584	0.005499
658	0.021618	0.024972	0.007352
658	-0.00722	0.015922	0.004297
658	0.014493	0.020546	0.003697
659	0	0.011449	0.00309
659	0	0.004592	0.005577
659	0.007313	0.023038	0.008705
660	0.036679	0.030043	0.010603
660	0	0.013915	0.005007
660	0.029485	0.018578	0.005014
660	0.022185	0.018637	0.006287
661	0.029663	0.01869	0.006936
661	0.037213	0.023447	0.010125
661	0.014943	0.03766	0.008893
662	0.044925	0.028306	0.010186
662	0.030056	0.030773	0.007027
662	0.030163	0.033259	0.009617
663	0.007569	0.021459	0.005148
663	-0.02278	0.007176	0.00581
663	0.022842	0.019189	0.004531
664	0.022953	0.024103	0.003903
664	0.022999	0.036227	0.005866
664	0.015386	0.021812	0.006541
665	0.023131	0.029149	0.007867
665	0.030913	0.029215	0.009199
665	-0.01553	0.017118	0.00594
666	-0.00779	0.014717	0.005958
666	0.015627	0.014769	0.005979
666	0.062643	0.024668	0.007989
667	-0.01573	0.02477	0.006685
667	-0.01577	0.019866	0.004021
667	-0.00791	0.022414	0.004033
668	0.023818	0.025012	0.004725
668	0.023879	0.032598	0.006091
668	0.071862	0.02767	0.007468
669	-0.02405	0.005052	0.005453
669	-0.01609	0.012672	0.006156
669	-0.00807	0.007623	0.006172
670	0.024259	0.012738	0.006875
670	0.024369	0.033268	0.006907
670	0	0.030806	0.006928
671	0.024524	0.036054	0.00556
671	0.032808	0.031007	0.009066
671	0.049317	0.018126	0.007687
672	0.008254	0.023404	0.006316
672	0.008296	0.020908	0.007053
672	0.058224	0.023583	0.009194
673	0	0.023618	0.003541
673	0	0.026354	0.002134
673	0.041943	0.047568	0.007132
674	0.025231	0.029144	0.007866
674	-0.01688	0.015952	0.006458
674	0.0339	0.026699	0.009367
675	0.025502	0.024101	0.005782
675	0	0.013433	0.005801
675	-0.01712	0.021577	0.005095
676	0	0.027055	0.005841
676	0.008617	0.016289	0.005129
676	0.008653	0.027259	0.003678
677	0.008666	0.02457	0.007368
677	0.026089	0.032875	0.008873
677	0	0.00275	0.006679
677	-0.01749	0.013776	0.007436
678	0.008774	0.016584	0.006714
678	0.008796	0.027711	0.009722
678	0.017664	0.033387	0.00826
679	0.026595	0.019549	0.003769
679	0.008885	0.013995	0.006799
679	0	0.022462	0.008336
680	0.053697	0.05075	0.011414
680	0.035932	0.025469	0.010693
680	0.063097	0.034076	0.007664
681	0.036113	0.017065	0.003838
681	0.027179	0.019979	0.004622
681	-0.03634	0.014308	0.002317
682	0.009121	0.022987	0.004653
682	0.009143	0.028803	0.004664
682	-0.02751	0.020222	0.005458
683	0.009196	0.023177	0.008601
683	0.009222	0.023241	0.007841
683	0.036981	0.037863	0.011005
684	0.03709	0.032133	0.007884
684	0	0.020504	0.007115
684	0.009343	0.020603	0.005561
685	-0.01873	0.011804	0.005575
685	0.028197	0.023688	0.010389
685	0.009436	0.011891	0.009628
686	-0.02843	0.017911	0.003223
686	-0.0095	0.008975	0.00646
686	0.076176	0.026998	0.008096
687	0	0.024115	0.004068
687	-0.01922	0.030278	0.008989
687	0.019308	0.030414	0.006567
688	0.067758	0.036593	0.00823
688	0.029131	0.015295	0.004128
688	0.048756	0.01536	0.009949
689	0	0.027741	0.004159
689	-0.03928	0	0.004175
689	-0.00985	0.018618	0.008375
690	0.019755	0.018671	0.011758
690	-0.01986	0.009386	0.009288
690	0.059777	0.028248	0.00593
690	0.00999	0.028325	0.006795
691	0.040048	0.03785	0.008513
691	0.030149	0.025328	0.009399
691	0.020156	0.019049	0.005998
692	0.030362	0.028696	0.007745
692	0.020332	0.035229	0.009508
692	0.030545	0.035282	0.006925
693	0.051063	0.041825	0.008683
693	0.051301	0.048487	0.011341
693	-0.03086	0.016205	0.002624
694	0.02065	0.032527	0.007023
694	0.020697	0.029343	0.007919
694	0.020795	0.032756	0.007956
695	0.052221	0.029612	0.009768
695	0.020962	0.029718	0.010694
695	0.063039	0.043029	0.012506
696	-0.01054	0.029887	0.008066
696	0.03173	0.023325	0.008094
696	-0.01062	0.016735	0.003613
697	-0.03194	0.016772	0.005432
697	0	0.023551	0.005448
697	-0.01071	0.023623	0.010019
698	0.01077	0.020358	0.007326
698	0.021615	0.034049	0.011027
698	0.097595	0.040995	0.010142
699	0.054413	0.020571	0.005552
699	0	0.024092	0.007431
699	-0.02193	0.010364	0.006527
700	0.055083	0.027764	0.00843
700	0.033148	0.048732	0.010334
700	0.03324	0.034907	0.008479
700	-0.03337	0.021026	0.005675
701	0.055857	0.031674	0.007599

## Sheet: S1 B raw data 405nm
		alpha-opic rlux	414 uW/cm2	14.93logQ	%
	S-cone	1268.9	2858.86		44.3848
	mel	711.32			24.8812
	rod	477.5			16.7025
	m-cone	401.14			14.0315
			342uW/cm2	14.84logQ
	S-cone	1268.9	2858.86		44.3848
	mel	711.32			24.8812
	rod	477.5			16.7025
	m-cone	401.14			14.0315
			284uW/cm2	14.76logQ
	S-cone	870.45	1961.15		30.4475
	mel	487.96			17.0683
	rod	327.56			11.4577
	m-cone	275.18			9.62552
			448 uW/cm2	19.96logQ
	S-cone	1373.11	3093.65		48.03
	mel	769.74			26.9247
	rod	516.71			18.074
	m-cone	434.09			15.184
	SUMMARY
	S-cone	1195.34	0.443848
	mel	670.085	0.248813
	rod	449.817	0.167024
	m-cone	377.887	0.140315

## Sheet: S1 B raw data 470nm
		alpha-opic rlux	293.36 uW/cm2	14.84logQ	%					alpha-opic rlux	449 uW/cm2	15.03logQ	%
	S-cone	0.98	4356.01		0.0224977				S-cone	1.49	6667.1		0.0223485
	mel	1771.67			40.6719				mel	2711.61			40.6715
	rod	1403.73			32.2251				rod	2148.47			32.225
	m-cone	1179.63			27.0805				m-cone	1805.53			27.0812
			356uW/cm2	14.93logQ							325uW/cm2	14.89logQ
	S-cone	1.18	5286.17		0.027089				S-cone	1.08	4825.86		0.0161989
	mel	2149.97			49.3564				mel	1962.75			29.4393
	rod	1703.47			39.1062				rod	1555.13			23.3254
	m-cone	1431.55			32.8638				m-cone	1306.9			19.6022
			279uW/cm2	14.82logQ							385uW/cm2	14.96logQ
	S-cone	0.93	4149.82		0.0213498				S-cone	1.28	5716.75		0.0191988
	mel	1684.95			38.681				mel	2325.1			34.8742
	rod	1335.02			30.6478				rod	1842.23			27.6317
	m-cone	1128.92			25.9164				m-cone	1548.14			23.2206
			110uW/cm2	14.42logQ							195uW/cm2	14.66logQ
	S-cone	0.37	1633.37		0.00849401				S-cone	0.65	2895.52		0.00974937
	mel	664.32			15.2507				mel	1177.65			17.6636
	rod	526.35			12.0833				rod	933.08			13.9953
	m-cone	442.33			10.1545				m-cone	784.14			11.7613
	SUMMARY								SUMMARY
	S-cone	0.865	0.000224306						S-cone	1.125	0.000223822
	mel	1567.73	0.406532						mel	2044.28	0.406716
	rod	1242.14	0.322104						rod	1619.73	0.32225
	m-cone	1045.61	0.27114						m-cone	1361.18	0.270811

## Sheet: S1 B raw data 530nm
	alpha-opic rlux	234 uW/cm2	14.80logQ	%
S-cone	0	3153.42		0
mel	748.1			23.7234
rod	1132.44			35.9115
m-cone	1272.88			40.3651
		358uW/cm2	14.98logQ
S-cone	0	4824.46		0
mel	1144.53			36.2949
rod	1732.53			54.9413
m-cone	1947.4			61.7552
		211uW/cm2	14.75logQ
S-cone	0	2843.47		0
mel	674.57			21.3917
rod	1021.13			32.3817
m-cone	1147.77			36.3976
		455uW/cm2	15.08logQ
S-cone	0	6131.65		0
mel	1454.64			46.129
rod	2201.96			69.8277
m-cone	2475.05			78.4878
SUMMARY
S-cone	0	0
mel	1005.46	0.237235
rod	1522.02	0.359114									S1 B raw data
m-cone	1710.78	0.403651

## Sheet: S1 B
LED STIMULI USED
													LED STIMULI USED
		405	470	530		405nm	470nm	530nm				S-cone	1195.34	0.865	0
	S-cone	1195.34	0.865	0		0.443848	0.000224306	0				mel	670.085	1567.73	1005.46
	mel	670.085	1567.73	1005.46		0.248813	0.406532	0.237235				rod	449.817	1242.14	1522.02
	rod	449.817	1242.14	1522.02		0.167024	0.322104	0.359114				m-cone	377.887	1045.61	1710.78
	m-cone	377.887	1045.61	1710.78		0.140315	0.27114	0.403651
