# Supplementary material for: Melanopsin Regulates Both Sleep-Promoting and Arousal-Promoting Responses to Light
Source: PLoS Biol. 2016 Jun 8;14(6):e1002482. doi: 10.1371/journal.pbio.1002482 (PMC4898879; doi:10.1371/journal.pbio.1002482)
Supplement: S8 Data — (XLSX) [file pbio.1002482.s008.xlsx]

## Sheet: S2 A raw data WT 530nm
Test	Animal	Stage	Trial	Apparatus	Date	Segment of test	Duration	Time mobile	Time immobile
1	3	First stage	1	WT2	14/03/2016	0 - 600 secs.	600	600	0
1	3	First stage	1	WT2	14/03/2016	600 - 1200 secs.	600	600	0
1	3	First stage	1	WT2	14/03/2016	1200 - 1800 secs.	600	600	0
1	3	First stage	1	WT2	14/03/2016	1800 - 2400 secs.	600	600	0
1	3	First stage	1	WT2	14/03/2016	2400 - 3000 secs.	600	600	0
1	3	First stage	1	WT2	14/03/2016	3000 - 3600 secs.	600	553.6	46.4
1	3	First stage	1	WT2	14/03/2016	3600 - 4200 secs.	600	600	0
1	3	First stage	1	WT2	14/03/2016	4200 - 4800 secs.	600	434.7	165.3
1	3	First stage	1	WT2	14/03/2016	4800 - 5400 secs.	600	205.1	394.9
1	3	First stage	1	WT2	14/03/2016	5400 - 6000 secs.	600	600	0
1	3	First stage	1	WT2	14/03/2016	6000 - 6600 secs.	600	600	0
1	3	First stage	1	WT2	14/03/2016	6600 - 7200 secs.	600	559.4	40.6
1	3	First stage	1	WT2	14/03/2016	7200 - 7800 secs.	600	134.2	465.8
1	3	First stage	1	WT2	14/03/2016	7800 - 8400 secs.	600	600	0
1	3	First stage	1	WT2	14/03/2016	8400 - 9000 secs.	600	600	0
1	3	First stage	1	WT2	14/03/2016	9000 - 9600 secs.	600	600	0
1	3	First stage	1	WT2	14/03/2016	9600 - 10200 secs	600	600	0
1	3	First stage	1	WT2	14/03/2016	10200 - 10800 sec	600	134.2	465.8
2	1	First stage	1	WT4	14/03/2016	0 - 600 secs.	600	554.2	45.8
2	1	First stage	1	WT4	14/03/2016	600 - 1200 secs.	600	339.7	260.3
2	1	First stage	1	WT4	14/03/2016	1200 - 1800 secs.	600	40.1	559.9
2	1	First stage	1	WT4	14/03/2016	1800 - 2400 secs.	600	62.6	537.4
2	1	First stage	1	WT4	14/03/2016	2400 - 3000 secs.	600	276.1	323.9
2	1	First stage	1	WT4	14/03/2016	3000 - 3600 secs.	600	370	230
2	1	First stage	1	WT4	14/03/2016	3600 - 4200 secs.	600	514.8	85.2
2	1	First stage	1	WT4	14/03/2016	4200 - 4800 secs.	600	559.4	40.6
2	1	First stage	1	WT4	14/03/2016	4800 - 5400 secs.	600	272.4	327.6
2	1	First stage	1	WT4	14/03/2016	5400 - 6000 secs.	600	312.9	287.1
2	1	First stage	1	WT4	14/03/2016	6000 - 6600 secs.	600	67.1	532.9
2	1	First stage	1	WT4	14/03/2016	6600 - 7200 secs.	600	252.2	347.8
2	1	First stage	1	WT4	14/03/2016	7200 - 7800 secs.	600	600	0
2	1	First stage	1	WT4	14/03/2016	7800 - 8400 secs.	600	600	0
2	1	First stage	1	WT4	14/03/2016	8400 - 9000 secs.	600	600	0
2	1	First stage	1	WT4	14/03/2016	9000 - 9600 secs.	600	600	0
2	1	First stage	1	WT4	14/03/2016	9600 - 10200 secs	600	205	395
2	1	First stage	1	WT4	14/03/2016	10200 - 10800 sec	600	170.4	429.6
3	2	First stage	1	WT3	14/03/2016	0 - 600 secs.	600	600	0
3	2	First stage	1	WT3	14/03/2016	600 - 1200 secs.	600	459.3	140.7
3	2	First stage	1	WT3	14/03/2016	1200 - 1800 secs.	600	600	0
3	2	First stage	1	WT3	14/03/2016	1800 - 2400 secs.	600	600	0
3	2	First stage	1	WT3	14/03/2016	2400 - 3000 secs.	600	434.3	165.7
3	2	First stage	1	WT3	14/03/2016	3000 - 3600 secs.	600	17.2	582.8
3	2	First stage	1	WT3	14/03/2016	3600 - 4200 secs.	600	600	0
3	2	First stage	1	WT3	14/03/2016	4200 - 4800 secs.	467.5	378.3	221.7
3	2	First stage	1	WT3	14/03/2016	4800 - 5400 secs.	600	37.4	562.6
3	2	First stage	1	WT3	14/03/2016	5400 - 6000 secs.	600	181.1	418.9
3	2	First stage	1	WT3	14/03/2016	6000 - 6600 secs.	600	203.8	396.2
3	2	First stage	1	WT3	14/03/2016	6600 - 7200 secs.	600	554.8	45.2
3	2	First stage	1	WT3	14/03/2016	7200 - 7800 secs.	600	531.1	68.9
3	2	First stage	1	WT3	14/03/2016	7800 - 8400 secs.	600	78.7	521.3
3	2	First stage	1	WT3	14/03/2016	8400 - 9000 secs.	600	196.1	403.9
3	2	First stage	1	WT3	14/03/2016	9000 - 9600 secs.	600	0.5	599.5
3	2	First stage	1	WT3	14/03/2016	9600 - 10200 secs	600	41.2	558.8
3	2	First stage	1	WT3	14/03/2016	10200 - 10800 sec	600	65.1	534.9
1	1	First stage	1	WT4	16/03/2016	0 - 600 secs.	600	547	53
1	1	First stage	1	WT4	16/03/2016	600 - 1200 secs.	600	507.2	92.8
1	1	First stage	1	WT4	16/03/2016	1200 - 1800 secs.	600	600	0
1	1	First stage	1	WT4	16/03/2016	1800 - 2400 secs.	600	312.3	287.7
1	1	First stage	1	WT4	16/03/2016	2400 - 3000 secs.	600	407.8	192.2
1	1	First stage	1	WT4	16/03/2016	3000 - 3600 secs.	600	600	0
1	1	First stage	1	WT4	16/03/2016	3600 - 4200 secs.	600	600	0
1	1	First stage	1	WT4	16/03/2016	4200 - 4800 secs.	600	511	89
1	1	First stage	1	WT4	16/03/2016	4800 - 5400 secs.	600	537.4	62.6
1	1	First stage	1	WT4	16/03/2016	5400 - 6000 secs.	600	148.8	451.2
1	1	First stage	1	WT4	16/03/2016	6000 - 6600 secs.	600	100.9	499.1
1	1	First stage	1	WT4	16/03/2016	6600 - 7200 secs.	600	478.4	121.6
1	1	First stage	1	WT4	16/03/2016	7200 - 7800 secs.	600	600	0
1	1	First stage	1	WT4	16/03/2016	7800 - 8400 secs.	600	600	0
1	1	First stage	1	WT4	16/03/2016	8400 - 9000 secs.	600	600	0
1	1	First stage	1	WT4	16/03/2016	9000 - 9600 secs.	600	297.3	302.7
1	1	First stage	1	WT4	16/03/2016	9600 - 10200 secs	600	600	0
1	1	First stage	1	WT4	16/03/2016	10200 - 10800 sec	600	297.3	302.7
2	2	First stage	1	WT3	16/03/2016	0 - 600 secs.	600	600	0
2	2	First stage	1	WT3	16/03/2016	600 - 1200 secs.	600	600	0
2	2	First stage	1	WT3	16/03/2016	1200 - 1800 secs.	600	600	0
2	2	First stage	1	WT3	16/03/2016	1800 - 2400 secs.	600	600	0
2	2	First stage	1	WT3	16/03/2016	2400 - 3000 secs.	600	600	0
2	2	First stage	1	WT3	16/03/2016	3000 - 3600 secs.	600	203.4	396.6
2	2	First stage	1	WT3	16/03/2016	3600 - 4200 secs.	600	569.1	30.9
2	2	First stage	1	WT3	16/03/2016	4200 - 4800 secs.	600	479.3	120.7
2	2	First stage	1	WT3	16/03/2016	4800 - 5400 secs.	600	378	222
2	2	First stage	1	WT3	16/03/2016	5400 - 6000 secs.	600	600	0
2	2	First stage	1	WT3	16/03/2016	6000 - 6600 secs.	600	75.1	524.9
2	2	First stage	1	WT3	16/03/2016	6600 - 7200 secs.	600	53.8	546.2
2	2	First stage	1	WT3	16/03/2016	7200 - 7800 secs.	600	1.6	598.4
2	2	First stage	1	WT3	16/03/2016	7800 - 8400 secs.	600	538.9	61.1
2	2	First stage	1	WT3	16/03/2016	8400 - 9000 secs.	600	86.8	513.2
2	2	First stage	1	WT3	16/03/2016	9000 - 9600 secs.	600	600	0
2	2	First stage	1	WT3	16/03/2016	9600 - 10200 secs	600	600	0
2	2	First stage	1	WT3	16/03/2016	10200 - 10800 sec	600	600	0
3	3	First stage	1	WT2	16/03/2016	0 - 600 secs.	600	600	0
3	3	First stage	1	WT2	16/03/2016	600 - 1200 secs.	600	600	0
3	3	First stage	1	WT2	16/03/2016	1200 - 1800 secs.	600	556.7	43.3
3	3	First stage	1	WT2	16/03/2016	1800 - 2400 secs.	600	600	0
3	3	First stage	1	WT2	16/03/2016	2400 - 3000 secs.	600	495.5	104.5
3	3	First stage	1	WT2	16/03/2016	3000 - 3600 secs.	600	505.9	94.1
3	3	First stage	1	WT2	16/03/2016	3600 - 4200 secs.	600	600	0
3	3	First stage	1	WT2	16/03/2016	4200 - 4800 secs.	600	497.6	102.4
3	3	First stage	1	WT2	16/03/2016	4800 - 5400 secs.	600	371.8	228.2
3	3	First stage	1	WT2	16/03/2016	5400 - 6000 secs.	600	108.2	491.8
3	3	First stage	1	WT2	16/03/2016	6000 - 6600 secs.	600	30.9	569.1
3	3	First stage	1	WT2	16/03/2016	6600 - 7200 secs.	600	2.8	597.2
3	3	First stage	1	WT2	16/03/2016	7200 - 7800 secs.	600	371.8	228.2
3	3	First stage	1	WT2	16/03/2016	7800 - 8400 secs.	600	600	0
3	3	First stage	1	WT2	16/03/2016	8400 - 9000 secs.	600	600	0
3	3	First stage	1	WT2	16/03/2016	9000 - 9600 secs.	600	497.6	102.4
3	3	First stage	1	WT2	16/03/2016	9600 - 10200 secs	600	371.8	228.2
3	3	First stage	1	WT2	16/03/2016	10200 - 10800 sec	600	108.2	491.8
1	1	First stage	1	WT4	15/03/2016	0 - 600 secs.	600	600	0
1	1	First stage	1	WT4	15/03/2016	600 - 1200 secs.	600	543.8	56.2
1	1	First stage	1	WT4	15/03/2016	1200 - 1800 secs.	600	600	0
1	1	First stage	1	WT4	15/03/2016	1800 - 2400 secs.	600	372.6	227.4
1	1	First stage	1	WT4	15/03/2016	2400 - 3000 secs.	600	424.7	175.3
1	1	First stage	1	WT4	15/03/2016	3000 - 3600 secs.	600	600	0
1	1	First stage	1	WT4	15/03/2016	3600 - 4200 secs.	600	450.8	149.2
1	1	First stage	1	WT4	15/03/2016	4200 - 4800 secs.	600	1	599
1	1	First stage	1	WT4	15/03/2016	4800 - 5400 secs.	600	523.4	76.6
1	1	First stage	1	WT4	15/03/2016	5400 - 6000 secs.	600	387	213
1	1	First stage	1	WT4	15/03/2016	6000 - 6600 secs.	600	471.2	128.8
1	1	First stage	1	WT4	15/03/2016	6600 - 7200 secs.	600	430.8	169.2
1	1	First stage	1	WT4	15/03/2016	7200 - 7800 secs.	600	0	600
1	1	First stage	1	WT4	15/03/2016	7800 - 8400 secs.	600	73.1	526.9
1	1	First stage	1	WT4	15/03/2016	8400 - 9000 secs.	600	600	0
1	1	First stage	1	WT4	15/03/2016	9000 - 9600 secs.	600	523.5	76.5
1	1	First stage	1	WT4	15/03/2016	9600 - 10200 secs	600	510.3	89.7
1	1	First stage	1	WT4	15/03/2016	10200 - 10800 sec	600	50.2	549.8
2	3	First stage	1	WT2	15/03/2016	0 - 600 secs.	600	600	0
2	3	First stage	1	WT2	15/03/2016	600 - 1200 secs.	600	600	0
2	3	First stage	1	WT2	15/03/2016	1200 - 1800 secs.	600	600	0
2	3	First stage	1	WT2	15/03/2016	1800 - 2400 secs.	600	529.6	70.4
2	3	First stage	1	WT2	15/03/2016	2400 - 3000 secs.	600	600	0
2	3	First stage	1	WT2	15/03/2016	3000 - 3600 secs.	600	272.4	327.6
2	3	First stage	1	WT2	15/03/2016	3600 - 4200 secs.	600	596.1	3.9
2	3	First stage	1	WT2	15/03/2016	4200 - 4800 secs.	600	528	72
2	3	First stage	1	WT2	15/03/2016	4800 - 5400 secs.	600	207.3	392.7
2	3	First stage	1	WT2	15/03/2016	5400 - 6000 secs.	600	68.7	531.3
2	3	First stage	1	WT2	15/03/2016	6000 - 6600 secs.	600	110.3	489.7
2	3	First stage	1	WT2	15/03/2016	6600 - 7200 secs.	600	15.6	584.4
2	3	First stage	1	WT2	15/03/2016	7200 - 7800 secs.	600	266.3	333.7
2	3	First stage	1	WT2	15/03/2016	7800 - 8400 secs.	600	513.8	86.2
2	3	First stage	1	WT2	15/03/2016	8400 - 9000 secs.	600	600	0
2	3	First stage	1	WT2	15/03/2016	9000 - 9600 secs.	600	600	0
2	3	First stage	1	WT2	15/03/2016	9600 - 10200 secs	600	15.6	584.4
2	3	First stage	1	WT2	15/03/2016	10200 - 10800 sec	600	266.3	333.7

## Sheet: S2 A raw data WT 470nm
Test	Animal	Stage	Trial	Apparatus	Date	Segment of test	Duration	Time mobile	Time immobile
1	3	First stage	1	mouse3 68	14/03/2016	0 - 600 secs.	600	600	0
1	3	First stage	1	mouse3 68	14/03/2016	600 - 1200 secs.	600	600	0
1	3	First stage	1	mouse3 68	14/03/2016	1200 - 1800 secs.	600	490.9	0
1	3	First stage	1	mouse3 68	14/03/2016	1800 - 2400 secs.	600	429.8	0
1	3	First stage	1	mouse3 68	14/03/2016	2400 - 3000 secs.	600	1	0
1	3	First stage	1	mouse3 68	14/03/2016	3000 - 3600 secs.	600	94.4	0
1	3	First stage	1	mouse3 68	14/03/2016	3600 - 4200 secs.	600	600	0
1	3	First stage	1	mouse3 68	14/03/2016	4200 - 4800 secs.	600	558.9	0
1	3	First stage	1	mouse3 68	14/03/2016	4800 - 5400 secs.	600	600	109.1
1	3	First stage	1	mouse3 68	14/03/2016	5400 - 6000 secs.	600	600	170.2
1	3	First stage	1	mouse3 68	14/03/2016	6000 - 6600 secs.	600	600	599
1	3	First stage	1	mouse3 68	14/03/2016	6600 - 7200 secs.	600	549	505.6
1	3	First stage	1	mouse3 68	14/03/2016	7200 - 7800 secs.	600	600	21.4
1	3	First stage	1	mouse3 68	14/03/2016	7800 - 8400 secs.	600	468.3	0
1	3	First stage	1	mouse3 68	14/03/2016	8400 - 9000 secs.	600	324.8	216.1
1	3	First stage	1	mouse3 68	14/03/2016	9000 - 9600 secs.	600	68.6	538
1	3	First stage	1	mouse3 68	14/03/2016	9600 - 10200 secs	600	94.6	479.3
1	3	First stage	1	mouse3 68	14/03/2016	10200 - 10800 sec	600	0	540.7
2	4	First stage	1	mouse4 67	14/03/2016	0 - 600 secs.	600	600	306.3
2	4	First stage	1	mouse4 67	14/03/2016	600 - 1200 secs.	600	600	456.6
2	4	First stage	1	mouse4 67	14/03/2016	1200 - 1800 secs.	600	600	132.7
2	4	First stage	1	mouse4 67	14/03/2016	1800 - 2400 secs.	600	382.9	0
2	4	First stage	1	mouse4 67	14/03/2016	2400 - 3000 secs.	600	7.3	0
2	4	First stage	1	mouse4 67	14/03/2016	3000 - 3600 secs.	600	44.7	0
2	4	First stage	1	mouse4 67	14/03/2016	3600 - 4200 secs.	600	600	0
2	4	First stage	1	mouse4 67	14/03/2016	4200 - 4800 secs.	600	600	41.1
2	4	First stage	1	mouse4 67	14/03/2016	4800 - 5400 secs.	600	600	0
2	4	First stage	1	mouse4 67	14/03/2016	5400 - 6000 secs.	600	200.8	0
2	4	First stage	1	mouse4 67	14/03/2016	6000 - 6600 secs.	600	15.3	0
2	4	First stage	1	mouse4 67	14/03/2016	6600 - 7200 secs.	600	1	51
2	4	First stage	1	mouse4 67	14/03/2016	7200 - 7800 secs.	600	474.3	203.1
2	4	First stage	1	mouse4 67	14/03/2016	7800 - 8400 secs.	600	355.5	586.1
2	4	First stage	1	mouse4 67	14/03/2016	8400 - 9000 secs.	600	0	580.7
2	4	First stage	1	mouse4 67	14/03/2016	9000 - 9600 secs.	600	0	584.5
2	4	First stage	1	mouse4 67	14/03/2016	9600 - 10200 secs	600	0	555
2	4	First stage	1	mouse4 67	14/03/2016	10200 - 10800 sec	600	0	402.4
3	2	First stage	1	mouse2 69	14/03/2016	0 - 600 secs.	600	600	0
3	2	First stage	1	mouse2 69	14/03/2016	600 - 1200 secs.	600	600	0
3	2	First stage	1	mouse2 69	14/03/2016	1200 - 1800 secs.	600	425.7	0
3	2	First stage	1	mouse2 69	14/03/2016	1800 - 2400 secs.	600	4.8	0
3	2	First stage	1	mouse2 69	14/03/2016	2400 - 3000 secs.	600	87.3	92
3	2	First stage	1	mouse2 69	14/03/2016	3000 - 3600 secs.	600	94.9	385
3	2	First stage	1	mouse2 69	14/03/2016	3600 - 4200 secs.	600	600	0
3	2	First stage	1	mouse2 69	14/03/2016	4200 - 4800 secs.	467.5	557	131.7
3	2	First stage	1	mouse2 69	14/03/2016	4800 - 5400 secs.	600	600	275.2
3	2	First stage	1	mouse2 69	14/03/2016	5400 - 6000 secs.	600	600	531.4
3	2	First stage	1	mouse2 69	14/03/2016	6000 - 6600 secs.	600	481.2	505.4
3	2	First stage	1	mouse2 69	14/03/2016	6600 - 7200 secs.	600	41.6	600
3	2	First stage	1	mouse2 69	14/03/2016	7200 - 7800 secs.	600	600	575.5
3	2	First stage	1	mouse2 69	14/03/2016	7800 - 8400 secs.	600	600	536
3	2	First stage	1	mouse2 69	14/03/2016	8400 - 9000 secs.	600	600	528.5
3	2	First stage	1	mouse2 69	14/03/2016	9000 - 9600 secs.	600	600	136.5
3	2	First stage	1	mouse2 69	14/03/2016	9600 - 10200 secs	600	191.7	55.5
3	2	First stage	1	mouse2 69	14/03/2016	10200 - 10800 sec	600	91.6	0
1	2	First stage	1	mouse2 69	15/03/2016	0 - 600 secs.	600	600	151
1	2	First stage	1	mouse2 69	15/03/2016	600 - 1200 secs.	600	600	0
1	2	First stage	1	mouse2 69	15/03/2016	1200 - 1800 secs.	600	600	0
1	2	First stage	1	mouse2 69	15/03/2016	1800 - 2400 secs.	600	600	0
1	2	First stage	1	mouse2 69	15/03/2016	2400 - 3000 secs.	600	600	0
1	2	First stage	1	mouse2 69	15/03/2016	3000 - 3600 secs.	600	600	0
1	2	First stage	1	mouse2 69	15/03/2016	3600 - 4200 secs.	600	600	0
1	2	First stage	1	mouse2 69	15/03/2016	4200 - 4800 secs.	600	600	0
1	2	First stage	1	mouse2 69	15/03/2016	4800 - 5400 secs.	600	600	0
1	2	First stage	1	mouse2 69	15/03/2016	5400 - 6000 secs.	600	600	217.1
1	2	First stage	1	mouse2 69	15/03/2016	6000 - 6600 secs.	600	600	592.7
1	2	First stage	1	mouse2 69	15/03/2016	6600 - 7200 secs.	600	600	555.3
1	2	First stage	1	mouse2 69	15/03/2016	7200 - 7800 secs.	600	600	22.4
1	2	First stage	1	mouse2 69	15/03/2016	7800 - 8400 secs.	600	600	0
1	2	First stage	1	mouse2 69	15/03/2016	8400 - 9000 secs.	600	600	0
1	2	First stage	1	mouse2 69	15/03/2016	9000 - 9600 secs.	600	600	46.6
1	2	First stage	1	mouse2 69	15/03/2016	9600 - 10200 secs	600	600	0
1	2	First stage	1	mouse2 69	15/03/2016	10200 - 10800 sec	600	600	193
2	4	First stage	1	mouse4 67	15/03/2016	0 - 600 secs.	600	600	0
2	4	First stage	1	mouse4 67	15/03/2016	600 - 1200 secs.	600	600	0
2	4	First stage	1	mouse4 67	15/03/2016	1200 - 1800 secs.	600	600	0
2	4	First stage	1	mouse4 67	15/03/2016	1800 - 2400 secs.	600	592.6	7.4
2	4	First stage	1	mouse4 67	15/03/2016	2400 - 3000 secs.	600	296.2	303.8
2	4	First stage	1	mouse4 67	15/03/2016	3000 - 3600 secs.	600	188.1	411.9
2	4	First stage	1	mouse4 67	15/03/2016	3600 - 4200 secs.	600	600	0
2	4	First stage	1	mouse4 67	15/03/2016	4200 - 4800 secs.	600	600	0
2	4	First stage	1	mouse4 67	15/03/2016	4800 - 5400 secs.	600	600	0
2	4	First stage	1	mouse4 67	15/03/2016	5400 - 6000 secs.	600	200.8	399.2
2	4	First stage	1	mouse4 67	15/03/2016	6000 - 6600 secs.	600	15.3	584.7
2	4	First stage	1	mouse4 67	15/03/2016	6600 - 7200 secs.	600	1	599
2	4	First stage	1	mouse4 67	15/03/2016	7200 - 7800 secs.	600	5.7	594.3
2	4	First stage	1	mouse4 67	15/03/2016	7800 - 8400 secs.	600	187.9	412.1
2	4	First stage	1	mouse4 67	15/03/2016	8400 - 9000 secs.	600	525.9	74.1
2	4	First stage	1	mouse4 67	15/03/2016	9000 - 9600 secs.	600	125.7	474.3
2	4	First stage	1	mouse4 67	15/03/2016	9600 - 10200 secs	600	45.7	554.3
2	4	First stage	1	mouse4 67	15/03/2016	10200 - 10800 sec	600	90.3	509.7
3	3	First stage	1	mouse3 68	15/03/2016	0 - 600 secs.	600	600	0
3	3	First stage	1	mouse3 68	15/03/2016	600 - 1200 secs.	600	600	0
3	3	First stage	1	mouse3 68	15/03/2016	1200 - 1800 secs.	600	600	0
3	3	First stage	1	mouse3 68	15/03/2016	1800 - 2400 secs.	600	600	0
3	3	First stage	1	mouse3 68	15/03/2016	2400 - 3000 secs.	600	415.2	184.8
3	3	First stage	1	mouse3 68	15/03/2016	3000 - 3600 secs.	600	200.8	399.2
3	3	First stage	1	mouse3 68	15/03/2016	3600 - 4200 secs.	600	474.3	125.7
3	3	First stage	1	mouse3 68	15/03/2016	4200 - 4800 secs.	600	355.5	244.5
3	3	First stage	1	mouse3 68	15/03/2016	4800 - 5400 secs.	600	0	600
3	3	First stage	1	mouse3 68	15/03/2016	5400 - 6000 secs.	600	0	600
3	3	First stage	1	mouse3 68	15/03/2016	6000 - 6600 secs.	600	0	600
3	3	First stage	1	mouse3 68	15/03/2016	6600 - 7200 secs.	600	0	600
3	3	First stage	1	mouse3 68	15/03/2016	7200 - 7800 secs.	600	500.9	99.1
3	3	First stage	1	mouse3 68	15/03/2016	7800 - 8400 secs.	600	600	0
3	3	First stage	1	mouse3 68	15/03/2016	8400 - 9000 secs.	600	191.7	408.3
3	3	First stage	1	mouse3 68	15/03/2016	9000 - 9600 secs.	600	91.6	508.4
3	3	First stage	1	mouse3 68	15/03/2016	9600 - 10200 secs	600	32.5	567.5
3	3	First stage	1	mouse3 68	15/03/2016	10200 - 10800 sec	600	600	0
1	2	First stage	1	mouse2 69	16/03/2016	0 - 600 secs.	600	600	0
1	2	First stage	1	mouse2 69	16/03/2016	600 - 1200 secs.	600	600	0
1	2	First stage	1	mouse2 69	16/03/2016	1200 - 1800 secs.	600	600	0
1	2	First stage	1	mouse2 69	16/03/2016	1800 - 2400 secs.	600	600	0
1	2	First stage	1	mouse2 69	16/03/2016	2400 - 3000 secs.	600	600	0
1	2	First stage	1	mouse2 69	16/03/2016	3000 - 3600 secs.	600	600	0
1	2	First stage	1	mouse2 69	16/03/2016	3600 - 4200 secs.	600	600	0
1	2	First stage	1	mouse2 69	16/03/2016	4200 - 4800 secs.	600	600	0
1	2	First stage	1	mouse2 69	16/03/2016	4800 - 5400 secs.	600	425.7	174.3
1	2	First stage	1	mouse2 69	16/03/2016	5400 - 6000 secs.	600	4.8	595.2
1	2	First stage	1	mouse2 69	16/03/2016	6000 - 6600 secs.	600	87.3	512.7
1	2	First stage	1	mouse2 69	16/03/2016	6600 - 7200 secs.	600	94.9	505.1
1	2	First stage	1	mouse2 69	16/03/2016	7200 - 7800 secs.	600	535.6	64.4
1	2	First stage	1	mouse2 69	16/03/2016	7800 - 8400 secs.	600	600	0
1	2	First stage	1	mouse2 69	16/03/2016	8400 - 9000 secs.	600	600	0
1	2	First stage	1	mouse2 69	16/03/2016	9000 - 9600 secs.	600	600	0
1	2	First stage	1	mouse2 69	16/03/2016	9600 - 10200 secs	600	282.7	317.3
1	2	First stage	1	mouse2 69	16/03/2016	10200 - 10800 sec	600	130.3	469.7
2	4	First stage	1	mouse4 67	16/03/2016	0 - 600 secs.	600	600	0
2	4	First stage	1	mouse4 67	16/03/2016	600 - 1200 secs.	600	292.8	307.2
2	4	First stage	1	mouse4 67	16/03/2016	1200 - 1800 secs.	600	199.7	400.3
2	4	First stage	1	mouse4 67	16/03/2016	1800 - 2400 secs.	600	600	0
2	4	First stage	1	mouse4 67	16/03/2016	2400 - 3000 secs.	600	553.8	46.2
2	4	First stage	1	mouse4 67	16/03/2016	3000 - 3600 secs.	600	600	0
2	4	First stage	1	mouse4 67	16/03/2016	3600 - 4200 secs.	600	600	0
2	4	First stage	1	mouse4 67	16/03/2016	4200 - 4800 secs.	600	557	43
2	4	First stage	1	mouse4 67	16/03/2016	4800 - 5400 secs.	600	600	0
2	4	First stage	1	mouse4 67	16/03/2016	5400 - 6000 secs.	600	600	0
2	4	First stage	1	mouse4 67	16/03/2016	6000 - 6600 secs.	600	481.2	118.8
2	4	First stage	1	mouse4 67	16/03/2016	6600 - 7200 secs.	600	41.6	558.4
2	4	First stage	1	mouse4 67	16/03/2016	7200 - 7800 secs.	600	14.6	585.4
2	4	First stage	1	mouse4 67	16/03/2016	7800 - 8400 secs.	600	73.9	526.1
2	4	First stage	1	mouse4 67	16/03/2016	8400 - 9000 secs.	600	36.9	563.1
2	4	First stage	1	mouse4 67	16/03/2016	9000 - 9600 secs.	600	39.3	560.7
2	4	First stage	1	mouse4 67	16/03/2016	9600 - 10200 secs	600	286.7	313.3
2	4	First stage	1	mouse4 67	16/03/2016	10200 - 10800 sec	600	600	0
3	3	First stage	1	mouse3 68	16/03/2016	0 - 600 secs.	600	600	0
3	3	First stage	1	mouse3 68	16/03/2016	600 - 1200 secs.	600	600	0
3	3	First stage	1	mouse3 68	16/03/2016	1200 - 1800 secs.	600	600	0
3	3	First stage	1	mouse3 68	16/03/2016	1800 - 2400 secs.	600	600	0
3	3	First stage	1	mouse3 68	16/03/2016	2400 - 3000 secs.	600	600	0
3	3	First stage	1	mouse3 68	16/03/2016	3000 - 3600 secs.	600	600	0
3	3	First stage	1	mouse3 68	16/03/2016	3600 - 4200 secs.	600	600	0
3	3	First stage	1	mouse3 68	16/03/2016	4200 - 4800 secs.	600	600	0
3	3	First stage	1	mouse3 68	16/03/2016	4800 - 5400 secs.	600	600	0
3	3	First stage	1	mouse3 68	16/03/2016	5400 - 6000 secs.	600	600	0
3	3	First stage	1	mouse3 68	16/03/2016	6000 - 6600 secs.	600	191.7	408.3
3	3	First stage	1	mouse3 68	16/03/2016	6600 - 7200 secs.	600	91.6	508.4
3	3	First stage	1	mouse3 68	16/03/2016	7200 - 7800 secs.	600	32.5	567.5
3	3	First stage	1	mouse3 68	16/03/2016	7800 - 8400 secs.	600	600	0
3	3	First stage	1	mouse3 68	16/03/2016	8400 - 9000 secs.	600	525.9	74.1
3	3	First stage	1	mouse3 68	16/03/2016	9000 - 9600 secs.	600	125.7	474.3
3	3	First stage	1	mouse3 68	16/03/2016	9600 - 10200 secs	600	45.7	554.3
3	3	First stage	1	mouse3 68	16/03/2016	10200 - 10800 sec	600	90.3	509.7

## Sheet: S2 A
	WT 530nm	error	WT 470nm	error
21.4	20.03	6.88	11.61	6
21.5	34.95	12.53	22.15	11.08
22	5.61	3.26	2.33	2.33
22.1	29.39	10.6	8.52	4.69
22.2	47.23	10.03	21.46	11.26
22.3	49.86	12.5	46.54	14.3
22.4	65.43	12.46	72.62	12.46
22.5	51.09	14.31	83.01	9.58
23	47.81	14.85	50.61	14.9
23.1	24.91	13.76	38.15	15.29
23.2	19.11	12.63	45.28	13.8

## Sheet: S2 B
pulse ZT	genotype/condition	sleep latency min
22	WT 470nm	20
22	WT 470nm	10
22	WT 470nm	20
22	WT 470nm	20
22	WT 470nm	10
22	WT 470nm	20
22	WT 470nm	10
22	WT 470nm	20
22	WT 530nm	10
22	WT 530nm	0
22	WT 530nm	10
22	WT 530nm	10
22	WT 530nm	10
22	WT 530nm	10
22	WT 530nm	0
22	WT 530nm	10

## Sheet: S2 C
genotype/condition	sleep duration %
WT 470nm	38.4417
WT 470nm	2.55833
WT 470nm	56.7694
WT 470nm	37.9194
WT 470nm	43.9694
WT 470nm	76.95
WT 470nm	49.6472
WT 470nm	20.0056
WT 470nm	25.4639
WT 530nm	16.6889
WT 530nm	45.0333
WT 530nm	45.6833
WT 530nm	33.9861
WT 530nm	40.1306
WT 530nm	55.2417
WT 530nm	37.1056
WT 530nm	57.6111
