# Supplementary material for: Melanopsin Regulates Both Sleep-Promoting and Arousal-Promoting Responses to Light
Source: PLoS Biol. 2016 Jun 8;14(6):e1002482. doi: 10.1371/journal.pbio.1002482 (PMC4898879; doi:10.1371/journal.pbio.1002482)
Supplement: S9 Data — (XLSX) [file pbio.1002482.s009.xlsx]

## Sheet: S3 A raw daOPN4KO 250lux pulse 
Test	Animal	Stage	Trial	Apparatus	Date	Duration		Segment of test	Time mobile	Time immobile
1	1	First stage	1	OPN4KO 1	30/03/2015	600		0 - 600 secs.	600	0
1	1	First stage	1	OPN4KO 1	30/03/2015	600		600 - 1200 secs.	600	0
1	1	First stage	1	OPN4KO 1	30/03/2015	600		1200 - 1800 secs.	600	0
1	1	First stage	1	OPN4KO 1	30/03/2015	600		1800 - 2400 secs.	402.9	197.1
1	1	First stage	1	OPN4KO 1	30/03/2015	600		2400 - 3000 secs.	600	0
1	1	First stage	1	OPN4KO 1	30/03/2015	600		3000 - 3600 secs.	600	0
1	1	First stage	1	OPN4KO 1	30/03/2015	600		3600 - 4200 secs.	600	0
1	1	First stage	1	OPN4KO 1	30/03/2015	600		4200 - 4800 secs.	275.5	324.5
1	1	First stage	1	OPN4KO 1	30/03/2015	600		4800 - 5400 secs.	8.1	591.9
1	1	First stage	1	OPN4KO 1	30/03/2015	600		5400 - 6000 secs.	53.3	546.7
1	1	First stage	1	OPN4KO 1	30/03/2015	600		6000 - 6600 secs.	343.2	256.8
1	1	First stage	1	OPN4KO 1	30/03/2015	600		6600 - 7200 secs.	231.8	368.2
1	1	First stage	1	OPN4KO 1	30/03/2015	600		7200 - 7800 secs.	45.8	554.2
1	1	First stage	1	OPN4KO 1	30/03/2015	600		7800 - 8400 secs.	572.9	27.1
1	1	First stage	1	OPN4KO 1	30/03/2015	600		8400 - 9000 secs.	600	0
1	1	First stage	1	OPN4KO 1	30/03/2015	600		9000 - 9600 secs.	186.6	413.4
1	1	First stage	1	OPN4KO 1	30/03/2015	600		9600 - 10200 secs	385.1	214.9
1	1	First stage	1	OPN4KO 1	30/03/2015	600		10200 - 10800 sec	600	0
1	3	First stage	1	OPN4KO 2	30/03/2015	600		0 - 600 secs.	600	0
1	3	First stage	1	OPN4KO 2	30/03/2015	600		600 - 1200 secs.	600	0
1	3	First stage	1	OPN4KO 2	30/03/2015	600		1200 - 1800 secs.	600	0
1	3	First stage	1	OPN4KO 2	30/03/2015	600		1800 - 2400 secs.	522.3	77.7
1	3	First stage	1	OPN4KO 2	30/03/2015	600		2400 - 3000 secs.	600	0
1	3	First stage	1	OPN4KO 2	30/03/2015	600		3000 - 3600 secs.	600	0
1	3	First stage	1	OPN4KO 2	30/03/2015	600		3600 - 4200 secs.	600	0
1	3	First stage	1	OPN4KO 2	30/03/2015	600		4200 - 4800 secs.	353.4	246.6
1	3	First stage	1	OPN4KO 2	30/03/2015	600		4800 - 5400 secs.	8.1	591.9
1	3	First stage	1	OPN4KO 2	30/03/2015	600		5400 - 6000 secs.	30.2	569.8
1	3	First stage	1	OPN4KO 2	30/03/2015	600		6000 - 6600 secs.	103.9	496.1
1	3	First stage	1	OPN4KO 2	30/03/2015	600		6600 - 7200 secs.	325	275
1	3	First stage	1	OPN4KO 2	30/03/2015	600		7200 - 7800 secs.	253.7	346.3
1	3	First stage	1	OPN4KO 2	30/03/2015	600		7800 - 8400 secs.	569.5	30.5
1	3	First stage	1	OPN4KO 2	30/03/2015	600		8400 - 9000 secs.	600	0
1	3	First stage	1	OPN4KO 2	30/03/2015	600		9000 - 9600 secs.	600	0
1	3	First stage	1	OPN4KO 2	30/03/2015	600		9600 - 10200 secs	423.9	176.1
1	3	First stage	1	OPN4KO 2	30/03/2015	600		10200 - 10800 sec	600	0
2	2	First stage	1	OPN4KO 3	30/03/2015	600		0 - 600 secs.	600	0
2	2	First stage	1	OPN4KO 3	30/03/2015	600		600 - 1200 secs.	600	0
2	2	First stage	1	OPN4KO 3	30/03/2015	600		1200 - 1800 secs.	600	0
2	2	First stage	1	OPN4KO 3	30/03/2015	600		1800 - 2400 secs.	600	0
2	2	First stage	1	OPN4KO 3	30/03/2015	600		2400 - 3000 secs.	600	0
2	2	First stage	1	OPN4KO 3	30/03/2015	600		3000 - 3600 secs.	600	0
2	2	First stage	1	OPN4KO 3	30/03/2015	600		3600 - 4200 secs.	600	0
2	2	First stage	1	OPN4KO 3	30/03/2015	600		4200 - 4800 secs.	558.8	41.2
2	2	First stage	1	OPN4KO 3	30/03/2015	600		4800 - 5400 secs.	317.6	282.4
2	2	First stage	1	OPN4KO 3	30/03/2015	600		5400 - 6000 secs.	361	239
2	2	First stage	1	OPN4KO 3	30/03/2015	600		6000 - 6600 secs.	487	113
2	2	First stage	1	OPN4KO 3	30/03/2015	600		6600 - 7200 secs.	543.9	56.1
2	2	First stage	1	OPN4KO 3	30/03/2015	600		7200 - 7800 secs.	555.5	44.5
2	2	First stage	1	OPN4KO 3	30/03/2015	600		7800 - 8400 secs.	600	0
2	2	First stage	1	OPN4KO 3	30/03/2015	600		8400 - 9000 secs.	600	0
2	2	First stage	1	OPN4KO 3	30/03/2015	600		9000 - 9600 secs.	600	0
2	2	First stage	1	OPN4KO 3	30/03/2015	600		9600 - 10200 secs	600	0
2	2	First stage	1	OPN4KO 3	30/03/2015	600		10200 - 10800 sec	600	0
3	4	First stage	1	OPN4KO 4	30/03/2015	600		0 - 600 secs.	600	0
3	4	First stage	1	OPN4KO 4	30/03/2015	600		600 - 1200 secs.	600	0
3	4	First stage	1	OPN4KO 4	30/03/2015	600		1200 - 1800 secs.	600	0
3	4	First stage	1	OPN4KO 4	30/03/2015	600		1800 - 2400 secs.	600	0
3	4	First stage	1	OPN4KO 4	30/03/2015	600		2400 - 3000 secs.	600	0
3	4	First stage	1	OPN4KO 4	30/03/2015	600		3000 - 3600 secs.	600	0
3	4	First stage	1	OPN4KO 4	30/03/2015	600		3600 - 4200 secs.	545.7	54.3
3	4	First stage	1	OPN4KO 4	30/03/2015	600		4200 - 4800 secs.	468.3	131.7
3	4	First stage	1	OPN4KO 4	30/03/2015	600		4800 - 5400 secs.	10.3	589.7
3	4	First stage	1	OPN4KO 4	30/03/2015	600		5400 - 6000 secs.	54.5	545.5
3	4	First stage	1	OPN4KO 4	30/03/2015	600		6000 - 6600 secs.	50.5	549.5
3	4	First stage	1	OPN4KO 4	30/03/2015	600		6600 - 7200 secs.	425.7	174.3
3	4	First stage	1	OPN4KO 4	30/03/2015	600		7200 - 7800 secs.	351.1	248.9
3	4	First stage	1	OPN4KO 4	30/03/2015	600		7800 - 8400 secs.	600	0
3	4	First stage	1	OPN4KO 4	30/03/2015	600		8400 - 9000 secs.	600	0
3	4	First stage	1	OPN4KO 4	30/03/2015	600		9000 - 9600 secs.	600	0
3	4	First stage	1	OPN4KO 4	30/03/2015	600		9600 - 10200 secs	492.2	107.8
3	4	First stage	1	OPN4KO 4	30/03/2015	600		10200 - 10800 sec	594.3	5.7
1	2	First stage	1	OPN4KO 5	25/03/2015	600	0 - 600 secs.	0 - 600 secs.	600	0
1	2	First stage	1	OPN4KO 5	25/03/2015	600	600 - 1200 secs.	600 - 1200 secs.	600	0
1	2	First stage	1	OPN4KO 5	25/03/2015	600	1200 - 1800 secs.	1200 - 1800 secs.	554.7	45.3
1	2	First stage	1	OPN4KO 5	25/03/2015	600	1800 - 2400 secs.	1800 - 2400 secs.	553.2	46.8
1	2	First stage	1	OPN4KO 5	25/03/2015	600	2400 - 3000 secs.	2400 - 3000 secs.	600	0
1	2	First stage	1	OPN4KO 5	25/03/2015	600	3000 - 3600 secs.	3000 - 3600 secs.	600	0
1	2	First stage	1	OPN4KO 5	25/03/2015	600	3600 - 4200 secs.	3600 - 4200 secs.	600	0
1	2	First stage	1	OPN4KO 5	25/03/2015	600	4200 - 4800 secs.	4200 - 4800 secs.	434.6	165.4
1	2	First stage	1	OPN4KO 5	25/03/2015	600	4800 - 5400 secs.	4800 - 5400 secs.	36.9	563.1
1	2	First stage	1	OPN4KO 5	25/03/2015	600	5400 - 6000 secs.	5400 - 6000 secs.	0.5	599.5
1	2	First stage	1	OPN4KO 5	25/03/2015	600	6000 - 6600 secs.	6000 - 6600 secs.	0.5	599.5
1	2	First stage	1	OPN4KO 5	25/03/2015	600	6600 - 7200 secs.	6600 - 7200 secs.	113.8	486.2
1	2	First stage	1	OPN4KO 5	25/03/2015	600	7200 - 7800 secs.	7200 - 7800 secs.	503.7	96.3
1	2	First stage	1	OPN4KO 5	25/03/2015	600	7800 - 8400 secs.	7800 - 8400 secs.	517.7	82.3
1	2	First stage	1	OPN4KO 5	25/03/2015	600	8400 - 9000 secs.	8400 - 9000 secs.	560.1	39.9
1	2	First stage	1	OPN4KO 5	25/03/2015	600	9000 - 9600 secs.	9000 - 9600 secs.	399.8	200.2
1	2	First stage	1	OPN4KO 5	25/03/2015	600	9600 - 10200 secs	9600 - 10200 secs	575.1	24.9
1	2	First stage	1	OPN4KO 5	25/03/2015	600	10200 - 10800 sec	10200 - 10800 sec	390.2	209.8
2	1	First stage	1	OPN4KO 6	25/03/2015	600	0 - 600 secs.	0 - 600 secs.	600	0
2	1	First stage	1	OPN4KO 6	25/03/2015	600	600 - 1200 secs.	600 - 1200 secs.	580.8	19.2
2	1	First stage	1	OPN4KO 6	25/03/2015	600	1200 - 1800 secs.	1200 - 1800 secs.	588.2	11.8
2	1	First stage	1	OPN4KO 6	25/03/2015	600	1800 - 2400 secs.	1800 - 2400 secs.	600	0
2	1	First stage	1	OPN4KO 6	25/03/2015	600	2400 - 3000 secs.	2400 - 3000 secs.	583.6	16.4
2	1	First stage	1	OPN4KO 6	25/03/2015	600	3000 - 3600 secs.	3000 - 3600 secs.	576.5	23.5
2	1	First stage	1	OPN4KO 6	25/03/2015	600	3600 - 4200 secs.	3600 - 4200 secs.	600	0
2	1	First stage	1	OPN4KO 6	25/03/2015	600	4200 - 4800 secs.	4200 - 4800 secs.	232.5	367.5
2	1	First stage	1	OPN4KO 6	25/03/2015	600	4800 - 5400 secs.	4800 - 5400 secs.	82.1	517.9
2	1	First stage	1	OPN4KO 6	25/03/2015	600	5400 - 6000 secs.	5400 - 6000 secs.	41.6	558.4
2	1	First stage	1	OPN4KO 6	25/03/2015	600	6000 - 6600 secs.	6000 - 6600 secs.	136	464
2	1	First stage	1	OPN4KO 6	25/03/2015	600	6600 - 7200 secs.	6600 - 7200 secs.	193.1	406.9
2	1	First stage	1	OPN4KO 6	25/03/2015	600	7200 - 7800 secs.	7200 - 7800 secs.	600	0
2	1	First stage	1	OPN4KO 6	25/03/2015	600	7800 - 8400 secs.	7800 - 8400 secs.	600	0
2	1	First stage	1	OPN4KO 6	25/03/2015	600	8400 - 9000 secs.	8400 - 9000 secs.	600	0
2	1	First stage	1	OPN4KO 6	25/03/2015	600	9000 - 9600 secs.	9000 - 9600 secs.	600	0
2	1	First stage	1	OPN4KO 6	25/03/2015	600	9600 - 10200 secs	9600 - 10200 secs	600	0
2	1	First stage	1	OPN4KO 6	25/03/2015	600	10200 - 10800 sec	10200 - 10800 sec	538.5	61.5
3	4	First stage	1	OPN4KO 7	25/03/2015	600	0 - 600 secs.	0 - 600 secs.	600	0
3	4	First stage	1	OPN4KO 7	25/03/2015	600	600 - 1200 secs.	600 - 1200 secs.	600	0
3	4	First stage	1	OPN4KO 7	25/03/2015	600	1200 - 1800 secs.	1200 - 1800 secs.	600	0
3	4	First stage	1	OPN4KO 7	25/03/2015	600	1800 - 2400 secs.	1800 - 2400 secs.	577.5	22.5
3	4	First stage	1	OPN4KO 7	25/03/2015	600	2400 - 3000 secs.	2400 - 3000 secs.	600	0
3	4	First stage	1	OPN4KO 7	25/03/2015	600	3000 - 3600 secs.	3000 - 3600 secs.	501.9	98.1
3	4	First stage	1	OPN4KO 7	25/03/2015	600	3600 - 4200 secs.	3600 - 4200 secs.	482.7	117.3
3	4	First stage	1	OPN4KO 7	25/03/2015	467.5	4200 - 4800 secs.	4200 - 4800 secs.	61.2	538.8
3	4	First stage	1	OPN4KO 7	25/03/2015	600	4800 - 5400 secs.	4800 - 5400 secs.	26	574
3	4	First stage	1	OPN4KO 7	25/03/2015	600	5400 - 6000 secs.	5400 - 6000 secs.	3.6	596.4
3	4	First stage	1	OPN4KO 7	25/03/2015	600	6000 - 6600 secs.	6000 - 6600 secs.	85.8	514.2
3	4	First stage	1	OPN4KO 7	25/03/2015	600	6600 - 7200 secs.	6600 - 7200 secs.	122.8	477.2
3	4	First stage	1	OPN4KO 7	25/03/2015	600	7200 - 7800 secs.	7200 - 7800 secs.	600	0
3	4	First stage	1	OPN4KO 7	25/03/2015	600	7800 - 8400 secs.	7800 - 8400 secs.	502.8	97.2
3	4	First stage	1	OPN4KO 7	25/03/2015	600	8400 - 9000 secs.	8400 - 9000 secs.	451.1	148.9
3	4	First stage	1	OPN4KO 7	25/03/2015	600	9000 - 9600 secs.	9000 - 9600 secs.	416.2	183.8
3	4	First stage	1	OPN4KO 7	25/03/2015	600	9600 - 10200 secs	9600 - 10200 secs	596.2	3.8
3	4	First stage	1	OPN4KO 7	25/03/2015	600	10200 - 10800 sec	10200 - 10800 sec	537.1	62.9
4	3	First stage	1	OPN4KO 8	25/03/2015	600	0 - 600 secs.	0 - 600 secs.	600	0
4	3	First stage	1	OPN4KO 8	25/03/2015	600	600 - 1200 secs.	600 - 1200 secs.	600	0
4	3	First stage	1	OPN4KO 8	25/03/2015	600	1200 - 1800 secs.	1200 - 1800 secs.	600	0
4	3	First stage	1	OPN4KO 8	25/03/2015	600	1800 - 2400 secs.	1800 - 2400 secs.	600	0
4	3	First stage	1	OPN4KO 8	25/03/2015	600	2400 - 3000 secs.	2400 - 3000 secs.	600	0
4	3	First stage	1	OPN4KO 8	25/03/2015	600	3000 - 3600 secs.	3000 - 3600 secs.	541.2	58.8
4	3	First stage	1	OPN4KO 8	25/03/2015	600	3600 - 4200 secs.	3600 - 4200 secs.	348.9	251.1
4	3	First stage	1	OPN4KO 8	25/03/2015	600	4200 - 4800 secs.	4200 - 4800 secs.	50.4	549.6
4	3	First stage	1	OPN4KO 8	25/03/2015	600	4800 - 5400 secs.	4800 - 5400 secs.	198.5	401.5
4	3	First stage	1	OPN4KO 8	25/03/2015	600	5400 - 6000 secs.	5400 - 6000 secs.	290.3	309.7
4	3	First stage	1	OPN4KO 8	25/03/2015	600	6000 - 6600 secs.	6000 - 6600 secs.	106.4	493.6
4	3	First stage	1	OPN4KO 8	25/03/2015	600	6600 - 7200 secs.	6600 - 7200 secs.	158.3	441.7
4	3	First stage	1	OPN4KO 8	25/03/2015	600	7200 - 7800 secs.	7200 - 7800 secs.	600	0
4	3	First stage	1	OPN4KO 8	25/03/2015	600	7800 - 8400 secs.	7800 - 8400 secs.	600	0
4	3	First stage	1	OPN4KO 8	25/03/2015	600	8400 - 9000 secs.	8400 - 9000 secs.	600	0
4	3	First stage	1	OPN4KO 8	25/03/2015	600	9000 - 9600 secs.	9000 - 9600 secs.	600	0
4	3	First stage	1	OPN4KO 8	25/03/2015	600	9600 - 10200 secs	9600 - 10200 secs	600	0
4	3	First stage	1	OPN4KO 8	25/03/2015	600	10200 - 10800 sec	10200 - 10800 sec	600	0

## Sheet: S3 A raw data WT 250lux pulse 
Test	Animal	Stage	Trial	Apparatus	Date	Duration	Segment of test	Time mobile	Time immobile
1	1	First stage	1	WT4	2014-07-10	600	0 - 600 secs.	600	0
1	1	First stage	1	WT4	2014-07-10	600	600 - 1200 secs.	538.36	61.6396
1	1	First stage	1	WT4	2014-07-10	600	1200 - 1800 secs.	600	0
1	1	First stage	1	WT4	2014-07-10	600	1800 - 2400 secs.	530.681	69.3186
1	1	First stage	1	WT4	2014-07-10	600	2400 - 3000 secs.	515.531	84.469
1	1	First stage	1	WT4	2014-07-10	600	3000 - 3600 secs.	263.162	336.838
1	1	First stage	1	WT4	2014-07-10	600	3600 - 4200 secs.	0	600
1	1	First stage	1	WT4	2014-07-10	600	4200 - 4800 secs.	77.3089	522.691
1	1	First stage	1	WT4	2014-07-10	600	4800 - 5400 secs.	79.9031	520.097
1	1	First stage	1	WT4	2014-07-10	600	5400 - 6000 secs.	76.1674	523.833
1	1	First stage	1	WT4	2014-07-10	600	6000 - 6600 secs.	306.33	293.67
1	1	First stage	1	WT4	2014-07-10	600	6600 - 7200 secs.	195.4	404.6
1	1	First stage	1	WT4	2014-07-10	600	7200 - 7800 secs.	600	0
1	1	First stage	1	WT4	2014-07-10	600	7800 - 8400 secs.	600	0
1	1	First stage	1	WT4	2014-07-10	600	8400 - 9000 secs.	600	0
1	1	First stage	1	WT4	2014-07-10	600	9000 - 9600 secs.	273.746	326.254
1	1	First stage	1	WT4	2014-07-10	600	9600 - 10200 secs	433.656	166.344
1	1	First stage	1	WT4	2014-07-10	600	10200 - 10800 sec	600	0
1	1	First stage	1	WT3	2014-07-10	600	0 - 600 secs.	528.5	71.5
1	1	First stage	1	WT3	2014-07-10	600	600 - 1200 secs.	600	0
1	1	First stage	1	WT3	2014-07-10	600	1200 - 1800 secs.	600	0
1	1	First stage	1	WT3	2014-07-10	600	1800 - 2400 secs.	600	0
1	1	First stage	1	WT3	2014-07-10	600	2400 - 3000 secs.	600	0
1	1	First stage	1	WT3	2014-07-10	600	3000 - 3600 secs.	600	0
1	1	First stage	1	WT3	2014-07-10	600	3600 - 4200 secs.	333	267
1	1	First stage	1	WT3	2014-07-10	600	4200 - 4800 secs.	1	599
1	1	First stage	1	WT3	2014-07-10	600	4800 - 5400 secs.	34.4	565.6
1	1	First stage	1	WT3	2014-07-10	600	5400 - 6000 secs.	0	600
1	1	First stage	1	WT3	2014-07-10	600	6000 - 6600 secs.	246.4	353.6
1	1	First stage	1	WT3	2014-07-10	600	6600 - 7200 secs.	64.2	535.8
1	1	First stage	1	WT3	2014-07-10	600	7200 - 7800 secs.	590.1	9.9
1	1	First stage	1	WT3	2014-07-10	600	7800 - 8400 secs.	600	0
1	1	First stage	1	WT3	2014-07-10	600	8400 - 9000 secs.	443.8	156.2
1	1	First stage	1	WT3	2014-07-10	600	9000 - 9600 secs.	600	0
1	1	First stage	1	WT3	2014-07-10	600	9600 - 10200 secs	600	0
1	1	First stage	1	WT3	2014-07-10	600	10200 - 10800 sec	600	0
2	2	First stage	1	WT1	2014-07-10	600	0 - 600 secs.	600	0
2	2	First stage	1	WT1	2014-07-10	600	600 - 1200 secs.	600	0
2	2	First stage	1	WT1	2014-07-10	600	1200 - 1800 secs.	600	0
2	2	First stage	1	WT1	2014-07-10	600	1800 - 2400 secs.	600	0
2	2	First stage	1	WT1	2014-07-10	600	2400 - 3000 secs.	600	0
2	2	First stage	1	WT1	2014-07-10	600	3000 - 3600 secs.	600	0
2	2	First stage	1	WT1	2014-07-10	600	3600 - 4200 secs.	600	0
2	2	First stage	1	WT1	2014-07-10	600	4200 - 4800 secs.	600	0
2	2	First stage	1	WT1	2014-07-10	600	4800 - 5400 secs.	352.313	247.687
2	2	First stage	1	WT1	2014-07-10	600	5400 - 6000 secs.	227.995	372.005
2	2	First stage	1	WT1	2014-07-10	600	6000 - 6600 secs.	295.848	304.152
2	2	First stage	1	WT1	2014-07-10	600	6600 - 7200 secs.	0	600
2	2	First stage	1	WT1	2014-07-10	600	7200 - 7800 secs.	600	0
2	2	First stage	1	WT1	2014-07-10	600	7800 - 8400 secs.	600	0
2	2	First stage	1	WT1	2014-07-10	600	8400 - 9000 secs.	600	0
2	2	First stage	1	WT1	2014-07-10	600	9000 - 9600 secs.	600	0
2	2	First stage	1	WT1	2014-07-10	600	9600 - 10200 secs	600	0
2	2	First stage	1	WT1	2014-07-10	600	10200 - 10800 sec	600	0
2	2	First stage	1	WT2	2014-07-10	600	0 - 600 secs.	600	0
2	2	First stage	1	WT2	2014-07-10	600	600 - 1200 secs.	600	0
2	2	First stage	1	WT2	2014-07-10	600	1200 - 1800 secs.	600	0
2	2	First stage	1	WT2	2014-07-10	600	1800 - 2400 secs.	549.104	50.8961
2	2	First stage	1	WT2	2014-07-10	600	2400 - 3000 secs.	600	0
2	2	First stage	1	WT2	2014-07-10	600	3000 - 3600 secs.	600	0
2	2	First stage	1	WT2	2014-07-10	600	3600 - 4200 secs.	89.5033	510.497
2	2	First stage	1	WT2	2014-07-10	600	4200 - 4800 secs.	0	600
2	2	First stage	1	WT2	2014-07-10	600	4800 - 5400 secs.	214.951	385.049
2	2	First stage	1	WT2	2014-07-10	600	5400 - 6000 secs.	12.6984	587.302
2	2	First stage	1	WT2	2014-07-10	600	6000 - 6600 secs.	47.7215	552.279
2	2	First stage	1	WT2	2014-07-10	600	6600 - 7200 secs.	221.505	378.495
2	2	First stage	1	WT2	2014-07-10	600	7200 - 7800 secs.	600	0
2	2	First stage	1	WT2	2014-07-10	600	7800 - 8400 secs.	600	0
2	2	First stage	1	WT2	2014-07-10	600	8400 - 9000 secs.	303.431	296.569
2	2	First stage	1	WT2	2014-07-10	600	9000 - 9600 secs.	488.274	111.726
2	2	First stage	1	WT2	2014-07-10	600	9600 - 10200 secs	547.158	52.8418
2	2	First stage	1	WT2	2014-07-10	600	10200 - 10800 sec	600	0
5	5	First stage	1	WT5	28/10/2014	600	0 - 600 secs.	364.403	235.597
5	5	First stage	1	WT5	28/10/2014	600	600 - 1200 secs.	600	0
5	5	First stage	1	WT5	28/10/2014	600	1200 - 1800 secs.	600	0
5	5	First stage	1	WT5	28/10/2014	600	1800 - 2400 secs.	600	0
5	5	First stage	1	WT5	28/10/2014	600	2400 - 3000 secs.	600	0
5	5	First stage	1	WT5	28/10/2014	600	3000 - 3600 secs.	600	0
5	5	First stage	1	WT5	28/10/2014	600	3600 - 4200 secs.	350.767	249.233
5	5	First stage	1	WT5	28/10/2014	600	4200 - 4800 secs.	396.276	203.724
5	5	First stage	1	WT5	28/10/2014	600	4800 - 5400 secs.	282.092	317.908
5	5	First stage	1	WT5	28/10/2014	600	5400 - 6000 secs.	0	600
5	5	First stage	1	WT5	28/10/2014	600	6000 - 6600 secs.	17.5794	582.421
5	5	First stage	1	WT5	28/10/2014	600	6600 - 7200 secs.	171.358	428.642
5	5	First stage	1	WT5	28/10/2014	600	7200 - 7800 secs.	431.271	168.729
5	5	First stage	1	WT5	28/10/2014	600	7800 - 8400 secs.	167.415	432.585
5	5	First stage	1	WT5	28/10/2014	600	8400 - 9000 secs.	600	0
5	5	First stage	1	WT5	28/10/2014	600	9000 - 9600 secs.	600	0
5	5	First stage	1	WT5	28/10/2014	600	9600 - 10200 secs	600	0
5	5	First stage	1	WT5	28/10/2014	600	10200 - 10800 sec	354.545	245.455
6	6	First stage	1	WT6	28/10/2014	600	0 - 600 secs.	600	0
6	6	First stage	1	WT6	28/10/2014	600	600 - 1200 secs.	600	0
6	6	First stage	1	WT6	28/10/2014	600	1200 - 1800 secs.	600	0
6	6	First stage	1	WT6	28/10/2014	600	1800 - 2400 secs.	600	0
6	6	First stage	1	WT6	28/10/2014	600	2400 - 3000 secs.	600	0
6	6	First stage	1	WT6	28/10/2014	600	3000 - 3600 secs.	600	0
6	6	First stage	1	WT6	28/10/2014	600	3600 - 4200 secs.	600	0
6	6	First stage	1	WT6	28/10/2014	600	4200 - 4800 secs.	340.052	259.948
6	6	First stage	1	WT6	28/10/2014	600	4800 - 5400 secs.	0	600
6	6	First stage	1	WT6	28/10/2014	600	5400 - 6000 secs.	62.3652	537.635
6	6	First stage	1	WT6	28/10/2014	600	6000 - 6600 secs.	185.311	414.689
6	6	First stage	1	WT6	28/10/2014	600	6600 - 7200 secs.	130.42	469.58
6	6	First stage	1	WT6	28/10/2014	600	7200 - 7800 secs.	600	0
6	6	First stage	1	WT6	28/10/2014	600	7800 - 8400 secs.	548.903	51.0971
6	6	First stage	1	WT6	28/10/2014	600	8400 - 9000 secs.	179.174	420.826
6	6	First stage	1	WT6	28/10/2014	600	9000 - 9600 secs.	324.433	275.567
6	6	First stage	1	WT6	28/10/2014	600	9600 - 10200 secs	360.469	239.531
6	6	First stage	1	WT6	28/10/2014	600	10200 - 10800 sec	600	0
7	8	First stage	1	WT7	28/10/2014	600	0 - 600 secs.	336.214	263.786
7	8	First stage	1	WT7	28/10/2014	600	600 - 1200 secs.	600	0
7	8	First stage	1	WT7	28/10/2014	600	1200 - 1800 secs.	600	0
7	8	First stage	1	WT7	28/10/2014	600	1800 - 2400 secs.	600	0
7	8	First stage	1	WT7	28/10/2014	600	2400 - 3000 secs.	600	0
7	8	First stage	1	WT7	28/10/2014	600	3000 - 3600 secs.	600	0
7	8	First stage	1	WT7	28/10/2014	600	3600 - 4200 secs.	552.19	47.8097
7	8	First stage	1	WT7	28/10/2014	600	4200 - 4800 secs.	194.093	405.907
7	8	First stage	1	WT7	28/10/2014	600	4800 - 5400 secs.	115.837	484.163
7	8	First stage	1	WT7	28/10/2014	600	5400 - 6000 secs.	0	600
7	8	First stage	1	WT7	28/10/2014	600	6000 - 6600 secs.	105.61	494.39
7	8	First stage	1	WT7	28/10/2014	600	6600 - 7200 secs.	550.168	49.8315
7	8	First stage	1	WT7	28/10/2014	600	7200 - 7800 secs.	600	0
7	8	First stage	1	WT7	28/10/2014	600	7800 - 8400 secs.	600	0
7	8	First stage	1	WT7	28/10/2014	600	8400 - 9000 secs.	600	0
7	8	First stage	1	WT7	28/10/2014	600	9000 - 9600 secs.	600	0
7	8	First stage	1	WT7	28/10/2014	600	9600 - 10200 secs	600	0
7	8	First stage	1	WT7	28/10/2014	600	10200 - 10800 sec	600	0
8	7	First stage	1	WT8	28/10/2014	600	0 - 600 secs.	600	0
8	7	First stage	1	WT8	28/10/2014	600	600 - 1200 secs.	600	0
8	7	First stage	1	WT8	28/10/2014	600	1200 - 1800 secs.	506.952	93.0476
8	7	First stage	1	WT8	28/10/2014	600	1800 - 2400 secs.	600	0
8	7	First stage	1	WT8	28/10/2014	600	2400 - 3000 secs.	600	0
8	7	First stage	1	WT8	28/10/2014	600	3000 - 3600 secs.	600	0
8	7	First stage	1	WT8	28/10/2014	600	3600 - 4200 secs.	393.48	206.52
8	7	First stage	1	WT8	28/10/2014	600	4200 - 4800 secs.	68.4078	531.592
8	7	First stage	1	WT8	28/10/2014	600	4800 - 5400 secs.	0	600
8	7	First stage	1	WT8	28/10/2014	600	5400 - 6000 secs.	8.10519	591.895
8	7	First stage	1	WT8	28/10/2014	600	6000 - 6600 secs.	392.399	207.601
8	7	First stage	1	WT8	28/10/2014	600	6600 - 7200 secs.	84.0778	515.922
8	7	First stage	1	WT8	28/10/2014	600	7200 - 7800 secs.	600	0
8	7	First stage	1	WT8	28/10/2014	600	7800 - 8400 secs.	427.954	172.046
8	7	First stage	1	WT8	28/10/2014	600	8400 - 9000 secs.	444.164	155.836
8	7	First stage	1	WT8	28/10/2014	600	9000 - 9600 secs.	600	0
8	7	First stage	1	WT8	28/10/2014	600	9600 - 10200 secs	555.367	44.6326
8	7	First stage	1	WT8	28/10/2014	600	10200 - 10800 sec	600	0

## Sheet: S3 A
	sleep profile %
	WT 250lux	error	OPN4-/- 250lux	error
13.4	12.0208	8.59351	0.341667	0.341667
13.5	19.2333	6.86303	3.75833	2.17823
14	49.6833	11.906	8.80625	5.33708
14.1	88.6944	6.79157	49.2771	10.9246
14.2	98.0681	0.909546	85.675	6.68851
14.3	92.2681	4.19866	82.6042	8.21067
14.4	72.05	7.93603	72.6396	9.7051
14.5	53.3856	11.7405	55.95	9.12721
15	15.1486	5.66028	26.8792	12.0389
15.1	0	0	4.93958	2.32084
15.2	1.23194	1.23194	3.93333	3.0947

## Sheet: S3 B
pulse ZT	genotype/condition	sleep latency min
14	WT 250lux	0
14	WT 250lux	10
14	WT 250lux	10
14	WT 250lux	0
14	WT 250lux	0
14	WT 250lux	0
14	WT 250lux	20
14	WT 250lux	0
14	OPN4-/-250lux	10
14	OPN4-/-250lux	10
14	OPN4-/-250lux	20
14	OPN4-/-250lux	20
14	OPN4-/-250lux	20
14	OPN4-/-250lux	10
14	OPN4-/-250lux	10
14	OPN4-/-250lux	10

## Sheet: S3 C 
genotype/condition	sleep duration %
WT 250lux	66.1647
WT 250lux	63.3848
WT 250lux	82.6858
WT 250lux	73.7092
WT 250lux	79.5803
WT 250lux	81.1389
WT 250lux	63.4935
WT 250lux	83.7117
OPN4-/- 250lux	58.0028
OPN4-/- 250lux	60.5389
OPN4-/- 250lux	20.325
OPN4-/- 250lux	56.8056
OPN4-/- 250lux	67.0472
OPN4-/- 250lux	64.2972
OPN4-/- 250lux	78.275
OPN4-/- 250lux	67.9778

## Sheet: S3 D raw dataOPN4KO 470nm pulse
Test	Animal	Stage	Trial	Apparatus	Date	Duration	Segment of test	Time mobile	Time immobile
1	1	First stage	1	OPN4 4	13/11/2014	600	0 - 600 secs.	600	0
1	1	First stage	1	OPN4 4	13/11/2014	600	600 - 1200 secs.	600	0
1	1	First stage	1	OPN4 4	13/11/2014	600	1200 - 1800 secs.	600	0
1	1	First stage	1	OPN4 4	13/11/2014	600	1800 - 2400 secs.	600	0
1	1	First stage	1	OPN4 4	13/11/2014	600	2400 - 3000 secs.	600	0
1	1	First stage	1	OPN4 4	13/11/2014	600	3000 - 3600 secs.	600	0
1	1	First stage	1	OPN4 4	13/11/2014	600	3600 - 4200 secs.	600	0
1	1	First stage	1	OPN4 4	13/11/2014	600	4200 - 4800 secs.	600	0
1	1	First stage	1	OPN4 4	13/11/2014	600	4800 - 5400 secs.	516.1	83.9
1	1	First stage	1	OPN4 4	13/11/2014	600	5400 - 6000 secs.	600	0
1	1	First stage	1	OPN4 4	13/11/2014	600	6000 - 6600 secs.	475.9	124.1
1	1	First stage	1	OPN4 4	13/11/2014	600	6600 - 7200 secs.	600	0
1	1	First stage	1	OPN4 4	13/11/2014	600	7200 - 7800 secs.	501.5	98.5
1	1	First stage	1	OPN4 4	13/11/2014	600	7800 - 8400 secs.	600	0
1	1	First stage	1	OPN4 4	13/11/2014	600	8400 - 9000 secs.	600	0
1	1	First stage	1	OPN4 4	13/11/2014	600	9000 - 9600 secs.	499.1	100.9
1	1	First stage	1	OPN4 4	13/11/2014	600	9600 - 10200 secs	600	0
1	1	First stage	1	OPN4 4	13/11/2014	600	10200 - 10800 sec	600	0
1	1	First stage	1	OPN4 4	13/11/2014	600	10800 - 11400 sec	532.5	67.5
1	1	First stage	1	OPN4 4	13/11/2014	600	11400 - 12000 sec	600	0
1	1	First stage	1	OPN4 4	13/11/2014	600	12000 - 12600 sec	600	0
1	1	First stage	1	OPN4 4	13/11/2014	600	12600 - 13200 sec	600	0
1	1	First stage	1	OPN4 4	13/11/2014	600	13200 - 13800 sec	600	0
1	1	First stage	1	OPN4 4	13/11/2014	600	13800 - 14400 sec	490.3	109.7
1	1	First stage	1	OPN4 4	13/11/2014	600	14400 - 15000 sec	600	0
1	1	First stage	1	OPN4 4	13/11/2014	600	15000 - 15600 sec	600	0
1	1	First stage	1	OPN4 4	13/11/2014	600	15600 - 16200 sec	312.9	287.1
1	1	First stage	1	OPN4 4	13/11/2014	600	16200 - 16800 sec	527.7	72.3
1	1	First stage	1	OPN4 4	13/11/2014	600	16800 - 17400 sec	103.4	496.6
1	1	First stage	1	OPN4 4	13/11/2014	600	17400 - 18000 sec	26.1	573.9
1	1	First stage	1	OPN4 4	13/11/2014	600	18000 - 18600 sec	32.5	567.5
1	1	First stage	1	OPN4 4	13/11/2014	600	18600 - 19200 sec	58.4	541.6
1	1	First stage	1	OPN4 4	13/11/2014	600	19200 - 19800 sec	63.7	536.3
1	1	First stage	1	OPN4 4	13/11/2014	600	19800 - 20400 sec	267.6	332.5
1	1	First stage	1	OPN4 4	13/11/2014	600	20400 - 21000 sec	600	0
1	1	First stage	1	OPN4 4	13/11/2014	600	21000 - 21600 sec	419.8	180.3
1	1	First stage	1	OPN4 4	13/11/2014	600	21600 - 22200 sec	558	42
1	1	First stage	1	OPN4 4	13/11/2014	600	22200 - 22800 sec	553.9	46.1
1	1	First stage	1	OPN4 4	13/11/2014	600	22800 - 23400 sec	600	0
1	1	First stage	1	OPN4 4	13/11/2014	600	23400 - 24000 sec	600	0
1	1	First stage	1	OPN4 4	13/11/2014	600	24000 - 24600 sec	600	0
1	1	First stage	1	OPN4 4	13/11/2014	600	24600 - 25200 sec	600	0
1	1	First stage	1	OPN4 4	13/11/2014	600	25200 - 25800 sec	600	0
1	1	First stage	1	OPN4 4	13/11/2014	600	25800 - 26400 sec	600	0
1	1	First stage	1	OPN4 4	13/11/2014	600	26400 - 27000 sec	600	0
1	1	First stage	1	OPN4 4	13/11/2014	600	27000 - 27600 sec	600	0
1	1	First stage	1	OPN4 4	13/11/2014	600	27600 - 28200 sec	600	0
1	1	First stage	1	OPN4 4	13/11/2014	600	28200 - 28800 sec	600	0
1	1	First stage	1	OPN4 4	13/11/2014	600	28800 - 29400 sec	201.7	398.3
1	1	First stage	1	OPN4 4	13/11/2014	600	29400 - 30000 sec	183.9	416.1
1	1	First stage	1	OPN4 4	13/11/2014	600	30000 - 30600 sec	96.5	503.5
1	1	First stage	1	OPN4 4	13/11/2014	600	30600 - 31200 sec	43.3	556.7
1	1	First stage	1	OPN4 4	13/11/2014	600	31200 - 31800 sec	55.9	544.1
1	1	First stage	1	OPN4 4	13/11/2014	600	31800 - 32400 sec	120.6	479.4
1	1	First stage	1	OPN4 4	13/11/2014	600	32400 - 33000 sec	600	0
1	1	First stage	1	OPN4 4	13/11/2014	600	33000 - 33600 sec	600	0
1	1	First stage	1	OPN4 4	13/11/2014	600	33600 - 34200 sec	600	0
1	1	First stage	1	OPN4 4	13/11/2014	600	34200 - 34800 sec	600	0
1	1	First stage	1	OPN4 4	13/11/2014	600	34800 - 35400 sec	600	0
1	1	First stage	1	OPN4 4	13/11/2014	600	35400 - 36000 sec	600	0
1	1	First stage	1	OPN4 4	13/11/2014	600	36000 - 36600 sec	492.3	107.7
1	1	First stage	1	OPN4 4	13/11/2014	600	36600 - 37200 sec	131.9	468.1
1	1	First stage	1	OPN4 4	13/11/2014	600	37200 - 37800 sec	68.7	531.3
1	1	First stage	1	OPN4 4	13/11/2014	600	37800 - 38400 sec	21.2	578.8
1	1	First stage	1	OPN4 4	13/11/2014	600	38400 - 39000 sec	21.3	578.7
1	1	First stage	1	OPN4 4	13/11/2014	600	39000 - 39600 sec	30.3	569.7
1	1	First stage	1	OPN4 4	13/11/2014	600	39600 - 40200 sec	0	600
1	1	First stage	1	OPN4 4	13/11/2014	600	40200 - 40800 sec	1	599
1	1	First stage	1	OPN4 4	13/11/2014	600	40800 - 41400 sec	416.4	183.6
1	1	First stage	1	OPN4 4	13/11/2014	600	41400 - 42000 sec	551	49
1	1	First stage	1	OPN4 4	13/11/2014	600	42000 - 42600 sec	600	0
1	1	First stage	1	OPN4 4	13/11/2014	600	42600 - 43200 sec	600	0
1	1	First stage	1	OPN4 4	13/11/2014	600	43200 - 43800 sec	491.5	108.5
1	1	First stage	1	OPN4 4	13/11/2014	600	43800 - 44400 sec	431.1	168.9
1	1	First stage	1	OPN4 4	13/11/2014	600	44400 - 45000 sec	504	96
1	1	First stage	1	OPN4 4	13/11/2014	600	45000 - 45600 sec	127.5	472.6
1	1	First stage	1	OPN4 4	13/11/2014	600	45600 - 46200 sec	87.3	512.7
1	1	First stage	1	OPN4 4	13/11/2014	600	46200 - 46800 sec	25.5	574.5
1	1	First stage	1	OPN4 4	13/11/2014	600	46800 - 47400 sec	99.9	500.1
1	1	First stage	1	OPN4 4	13/11/2014	600	47400 - 48000 sec	0	600
1	1	First stage	1	OPN4 4	13/11/2014	600	48000 - 48600 sec	21.5	578.5
1	1	First stage	1	OPN4 4	13/11/2014	600	48600 - 49200 sec	3	597
1	1	First stage	1	OPN4 4	13/11/2014	600	49200 - 49800 sec	95.4	504.6
1	1	First stage	1	OPN4 4	13/11/2014	600	49800 - 50400 sec	108.1	491.9
1	1	First stage	1	OPN4 4	13/11/2014	600	50400 - 51000 sec	455.2	144.8
1	1	First stage	1	OPN4 4	13/11/2014	600	51000 - 51600 sec	5.1	594.9
1	1	First stage	1	OPN4 4	13/11/2014	600	51600 - 52200 sec	116.8	483.2
1	1	First stage	1	OPN4 4	13/11/2014	600	52200 - 52800 sec	25.2	574.8
1	1	First stage	1	OPN4 4	13/11/2014	600	52800 - 53400 sec	29.8	570.2
1	1	First stage	1	OPN4 4	13/11/2014	600	53400 - 54000 sec	40.2	559.8
1	1	First stage	1	OPN4 4	13/11/2014	600	54000 - 54600 sec	87.6	512.4
1	1	First stage	1	OPN4 4	13/11/2014	600	54600 - 55200 sec	39.2	560.8
1	1	First stage	1	OPN4 4	13/11/2014	600	55200 - 55800 sec	1	599
1	1	First stage	1	OPN4 4	13/11/2014	600	55800 - 56400 sec	7.1	592.9
1	1	First stage	1	OPN4 4	13/11/2014	600	56400 - 57000 sec	245.6	354.4
1	1	First stage	1	OPN4 4	13/11/2014	600	57000 - 57600 sec	600	0
1	1	First stage	1	OPN4 4	13/11/2014	600	57600 - 58200 sec	43.4	556.6
1	1	First stage	1	OPN4 4	13/11/2014	600	58200 - 58800 sec	1	599
1	1	First stage	1	OPN4 4	13/11/2014	600	58800 - 59400 sec	6	594
1	1	First stage	1	OPN4 4	13/11/2014	600	59400 - 60000 sec	6	594
1	1	First stage	1	OPN4 4	13/11/2014	600	60000 - 60600 sec	15.5	584.5
1	1	First stage	1	OPN4 4	13/11/2014	600	60600 - 61200 sec	82.9	517.1
1	1	First stage	1	OPN4 4	13/11/2014	600	61200 - 61800 sec	236.9	363.1
1	1	First stage	1	OPN4 4	13/11/2014	600	61800 - 62400 sec	198.2	401.8
1	1	First stage	1	OPN4 4	13/11/2014	600	62400 - 63000 sec	114.8	485.2
1	1	First stage	1	OPN4 4	13/11/2014	600	63000 - 63600 sec	15.1	584.9
1	1	First stage	1	OPN4 4	13/11/2014	600	63600 - 64200 sec	14.2	585.8
1	1	First stage	1	OPN4 4	13/11/2014	600	64200 - 64800 sec	5	595
1	1	First stage	1	OPN4 4	13/11/2014	600	64800 - 65400 sec	35.4	564.6
1	1	First stage	1	OPN4 4	13/11/2014	600	65400 - 66000 sec	33.6	566.4
1	1	First stage	1	OPN4 4	13/11/2014	600	66000 - 66600 sec	53.6	546.4
1	1	First stage	1	OPN4 4	13/11/2014	600	66600 - 67200 sec	43.3	556.7
1	1	First stage	1	OPN4 4	13/11/2014	600	67200 - 67800 sec	5.9	594.2
1	1	First stage	1	OPN4 4	13/11/2014	600	67800 - 68400 sec	38.2	561.8
1	1	First stage	1	OPN4 4	13/11/2014	600	68400 - 69000 sec	426.8	173.2
1	1	First stage	1	OPN4 4	13/11/2014	600	69000 - 69600 sec	487.7	112.3
1	1	First stage	1	OPN4 4	13/11/2014	600	69600 - 70200 sec	600	0
1	1	First stage	1	OPN4 4	13/11/2014	600	70200 - 70800 sec	540.8	59.2
1	1	First stage	1	OPN4 4	13/11/2014	600	70800 - 71400 sec	600	0
1	1	First stage	1	OPN4 4	13/11/2014	600	71400 - 72000 sec	117.2	482.8
1	1	First stage	1	OPN4 4	13/11/2014	600	72000 - 72600 sec	103.7	496.3
1	1	First stage	1	OPN4 4	13/11/2014	600	72600 - 73200 sec	39.6	560.4
1	1	First stage	1	OPN4 4	13/11/2014	600	73200 - 73800 sec	52.2	547.8
1	1	First stage	1	OPN4 4	13/11/2014	600	73800 - 74400 sec	148.6	451.4
1	1	First stage	1	OPN4 4	13/11/2014	600	74400 - 75000 sec	59.9	540.2
1	1	First stage	1	OPN4 4	13/11/2014	600	75000 - 75600 sec	2	598
1	1	First stage	1	OPN4 4	13/11/2014	600	75600 - 76200 sec	2	598
1	1	First stage	1	OPN4 4	13/11/2014	600	76200 - 76800 sec	5.3	594.7
1	1	First stage	1	OPN4 4	13/11/2014	600	76800 - 77400 sec	1	599
1	1	First stage	1	OPN4 4	13/11/2014	600	77400 - 78000 sec	7	593
1	1	First stage	1	OPN4 4	13/11/2014	600	78000 - 78600 sec	2	598
1	1	First stage	1	OPN4 4	13/11/2014	600	78600 - 79200 sec	522.6	77.4
1	1	First stage	1	OPN4 4	13/11/2014	600	79200 - 79800 sec	600	0
1	1	First stage	1	OPN4 4	13/11/2014	600	79800 - 80400 sec	600	0
1	1	First stage	1	OPN4 4	13/11/2014	600	80400 - 81000 sec	402.4	197.6
1	1	First stage	1	OPN4 4	13/11/2014	600	81000 - 81600 sec	63.3	536.7
1	1	First stage	1	OPN4 4	13/11/2014	600	81600 - 82200 sec	12.2	587.8
1	1	First stage	1	OPN4 4	13/11/2014	600	82200 - 82800 sec	117.5	482.5
1	1	First stage	1	OPN4 4	13/11/2014	600	82800 - 83400 sec	484.2	115.8
1	1	First stage	1	OPN4 4	13/11/2014	600	83400 - 84000 sec	47.9	552.1
1	1	First stage	1	OPN4 4	13/11/2014	600	84000 - 84600 sec	314.4	285.6
1	1	First stage	1	OPN4 4	13/11/2014	600	84600 - 85200 sec	434.1	165.9
1	1	First stage	1	OPN4 4	13/11/2014	600	85200 - 85800 sec	600	0
1	1	First stage	1	OPN4 4	13/11/2014	600	85800 - 86400 sec	391.9	208.1
1	1	First stage	1	OPN4 4	13/11/2014	600	86400 - 87000 sec	379.4	220.6
1	1	First stage	1	OPN4 4	13/11/2014	600	87000 - 87600 sec	573.3	26.7
1	1	First stage	1	OPN4 4	13/11/2014	600	87600 - 88200 sec	554.7	45.3
1	1	First stage	1	OPN4 4	13/11/2014	600	88200 - 88800 sec	600	0
1	1	First stage	1	OPN4 4	13/11/2014	600	88800 - 89400 sec	600	0
1	1	First stage	1	OPN4 4	13/11/2014	600	89400 - 90000 sec	559.8	40.2
1	1	First stage	1	OPN4 4	13/11/2014	600	90000 - 90600 sec	600	0
1	1	First stage	1	OPN4 4	13/11/2014	600	90600 - 91200 sec	548.9	51.1
1	1	First stage	1	OPN4 4	13/11/2014	600	91200 - 91800 sec	600	0
1	1	First stage	1	OPN4 4	13/11/2014	600	91800 - 92400 sec	600	0
1	1	First stage	1	OPN4 4	13/11/2014	600	92400 - 93000 sec	600	0
1	1	First stage	1	OPN4 4	13/11/2014	600	93000 - 93600 sec	497.6	102.4
1	1	First stage	1	OPN4 4	13/11/2014	600	93600 - 94200 sec	382.9	217.1
1	1	First stage	1	OPN4 4	13/11/2014	600	94200 - 94800 sec	252.1	347.9
1	1	First stage	1	OPN4 4	13/11/2014	600	94800 - 95400 sec	76.3	523.7
1	1	First stage	1	OPN4 4	13/11/2014	600	95400 - 96000 sec	277.3	322.7
1	1	First stage	1	OPN4 4	13/11/2014	600	96000 - 96600 sec	216.9	383.1
1	1	First stage	1	OPN4 4	13/11/2014	600	96600 - 97200 sec	287	313
1	1	First stage	1	OPN4 4	13/11/2014	600	97200 - 97800 sec	600	0
1	1	First stage	1	OPN4 4	13/11/2014	600	97800 - 98400 sec	600	0
1	1	First stage	1	OPN4 4	13/11/2014	600	98400 - 99000 sec	600	0
1	1	First stage	1	OPN4 4	13/11/2014	600	99000 - 99600 sec	572.2	27.8
1	1	First stage	1	OPN4 4	13/11/2014	600	99600 - 100200 se	557.3	42.7
1	1	First stage	1	OPN4 4	13/11/2014	600	100200 - 100800 s	600	0
1	1	First stage	1	OPN4 4	13/11/2014	600	100800 - 101400 s	600	0
1	1	First stage	1	OPN4 4	13/11/2014	600	101400 - 102000 s	600	0
1	1	First stage	1	OPN4 4	13/11/2014	600	102000 - 102600 s	600	0
1	1	First stage	1	OPN4 4	13/11/2014	600	102600 - 103200 s	336.3	263.7
1	1	First stage	1	OPN4 4	13/11/2014	600	103200 - 103800 s	600	0
1	1	First stage	1	OPN4 4	13/11/2014	600	103800 - 104400 s	545.6	54.4
1	1	First stage	1	OPN4 4	13/11/2014	600	104400 - 105000 s	433	167
1	1	First stage	1	OPN4 4	13/11/2014	600	105000 - 105600 s	600	0
1	1	First stage	1	OPN4 4	13/11/2014	600	105600 - 106200 s	600	0
1	1	First stage	1	OPN4 4	13/11/2014	600	106200 - 106800 s	600	0
1	1	First stage	1	OPN4 4	13/11/2014	600	106800 - 107400 s	579.4	20.6
1	1	First stage	1	OPN4 4	13/11/2014	600	107400 - 108000 s	538.1	61.9
1	1	First stage	1	OPN4 4	13/11/2014	600	108000 - 108600 s	349.9	250.1
1	1	First stage	1	OPN4 4	13/11/2014	600	108600 - 109200 s	520.2	79.8
1	1	First stage	1	OPN4 4	13/11/2014	600	109200 - 109800 s	600	0
1	1	First stage	1	OPN4 4	13/11/2014	600	109800 - 110400 s	600	0
1	1	First stage	1	OPN4 4	13/11/2014	600	110400 - 111000 s	600	0
1	1	First stage	1	OPN4 4	13/11/2014	600	111000 - 111600 s	600	0
1	1	First stage	1	OPN4 4	13/11/2014	600	111600 - 112200 s	600	0
1	1	First stage	1	OPN4 4	13/11/2014	600	112200 - 112800 s	600	0
1	1	First stage	1	OPN4 4	13/11/2014	600	112800 - 113400 s	600	0
1	1	First stage	1	OPN4 4	13/11/2014	600	113400 - 114000 s	488.1	111.9
1	1	First stage	1	OPN4 4	13/11/2014	600	114000 - 114600 s	547.5	52.6
1	1	First stage	1	OPN4 4	13/11/2014	600	114600 - 115200 s	222.1	377.9
1	1	First stage	1	OPN4 4	13/11/2014	600	115200 - 115800 s	130.3	469.7
1	1	First stage	1	OPN4 4	13/11/2014	600	115800 - 116400 s	82.1	517.9
1	1	First stage	1	OPN4 4	13/11/2014	600	116400 - 117000 s	7	593
1	1	First stage	1	OPN4 4	13/11/2014	600	117000 - 117600 s	33.5	566.5
1	1	First stage	1	OPN4 4	13/11/2014	600	117600 - 118200 s	31	569
1	1	First stage	1	OPN4 4	13/11/2014	600	118200 - 118800 s	15.6	584.4
1	1	First stage	1	OPN4 4	13/11/2014	600	118800 - 119400 s	242.1	357.9
1	1	First stage	1	OPN4 4	13/11/2014	600	119400 - 120000 s	600	0
1	1	First stage	1	OPN4 4	13/11/2014	600	120000 - 120600 s	600	0
1	1	First stage	1	OPN4 4	13/11/2014	600	120600 - 121200 s	600	0
1	1	First stage	1	OPN4 4	13/11/2014	600	121200 - 121800 s	600	0
1	1	First stage	1	OPN4 4	13/11/2014	600	121800 - 122400 s	550	50
1	1	First stage	1	OPN4 4	13/11/2014	600	122400 - 123000 s	183.5	416.5
1	1	First stage	1	OPN4 4	13/11/2014	600	123000 - 123600 s	160.6	439.5
1	1	First stage	1	OPN4 4	13/11/2014	600	123600 - 124200 s	15.5	584.5
1	1	First stage	1	OPN4 4	13/11/2014	600	124200 - 124800 s	17.2	582.8
1	1	First stage	1	OPN4 4	13/11/2014	600	124800 - 125400 s	16.2	583.8
1	1	First stage	1	OPN4 4	13/11/2014	600	125400 - 126000 s	29.2	570.8
1	1	First stage	1	OPN4 4	13/11/2014	600	126000 - 126600 s	0	600
1	1	First stage	1	OPN4 4	13/11/2014	600	126600 - 127200 s	38.9	561.1
1	1	First stage	1	OPN4 4	13/11/2014	600	127200 - 127800 s	39.2	560.8
1	1	First stage	1	OPN4 4	13/11/2014	600	127800 - 128400 s	485.9	114.1
1	1	First stage	1	OPN4 4	13/11/2014	600	128400 - 129000 s	600	0
1	1	First stage	1	OPN4 4	13/11/2014	600	129000 - 129600 s	600	0
1	1	First stage	1	OPN4 4	13/11/2014	600	129600 - 130200 s	600	0
1	1	First stage	1	OPN4 4	13/11/2014	600	130200 - 130800 s	423.5	176.5
1	1	First stage	1	OPN4 4	13/11/2014	600	130800 - 131400 s	556.2	43.8
1	1	First stage	1	OPN4 4	13/11/2014	600	131400 - 132000 s	600	0
1	1	First stage	1	OPN4 4	13/11/2014	600	132000 - 132600 s	600	0
1	1	First stage	1	OPN4 4	13/11/2014	600	132600 - 133200 s	218.8	381.2
1	1	First stage	1	OPN4 4	13/11/2014	600	133200 - 133800 s	28.7	571.3
1	1	First stage	1	OPN4 4	13/11/2014	600	133800 - 134400 s	42.4	557.6
1	1	First stage	1	OPN4 4	13/11/2014	600	134400 - 135000 s	47.4	552.6
1	1	First stage	1	OPN4 4	13/11/2014	600	135000 - 135600 s	2	598
1	1	First stage	1	OPN4 4	13/11/2014	600	135600 - 136200 s	59.4	540.6
1	1	First stage	1	OPN4 4	13/11/2014	600	136200 - 136800 s	5	595
1	1	First stage	1	OPN4 4	13/11/2014	600	136800 - 137400 s	16.2	583.8
1	1	First stage	1	OPN4 4	13/11/2014	600	137400 - 138000 s	22.2	577.8
1	1	First stage	1	OPN4 4	13/11/2014	600	138000 - 138600 s	104.6	495.4
1	1	First stage	1	OPN4 4	13/11/2014	600	138600 - 139200 s	45.9	554.1
1	1	First stage	1	OPN4 4	13/11/2014	600	139200 - 139800 s	235.6	364.4
1	1	First stage	1	OPN4 4	13/11/2014	600	139800 - 140400 s	561.3	38.7
1	1	First stage	1	OPN4 4	13/11/2014	600	140400 - 141000 s	548.4	51.6
1	1	First stage	1	OPN4 4	13/11/2014	600	141000 - 141600 s	485.6	114.5
1	1	First stage	1	OPN4 4	13/11/2014	600	141600 - 142200 s	89.1	510.9
1	1	First stage	1	OPN4 4	13/11/2014	600	142200 - 142800 s	80.9	519.1
1	1	First stage	1	OPN4 4	13/11/2014	600	142800 - 143400 s	45.6	554.4
1	1	First stage	1	OPN4 4	13/11/2014	600	143400 - 144000 s	116	484
1	1	First stage	1	OPN4 4	13/11/2014	600	144000 - 144600 s	76.9	523.1
1	1	First stage	1	OPN4 4	13/11/2014	600	144600 - 145200 s	76.2	523.8
1	1	First stage	1	OPN4 4	13/11/2014	600	145200 - 145800 s	35.5	564.5
1	1	First stage	1	OPN4 4	13/11/2014	600	145800 - 146400 s	36.9	563.1
1	1	First stage	1	OPN4 4	13/11/2014	600	146400 - 147000 s	38.7	561.3
1	1	First stage	1	OPN4 4	13/11/2014	600	147000 - 147600 s	7	593
1	1	First stage	1	OPN4 4	13/11/2014	600	147600 - 148200 s	28.6	571.4
1	1	First stage	1	OPN4 4	13/11/2014	600	148200 - 148800 s	20.2	579.8
1	1	First stage	1	OPN4 4	13/11/2014	600	148800 - 149400 s	401.6	198.4
1	1	First stage	1	OPN4 4	13/11/2014	600	149400 - 150000 s	375.1	224.9
1	1	First stage	1	OPN4 4	13/11/2014	600	150000 - 150600 s	62.9	537.1
1	1	First stage	1	OPN4 4	13/11/2014	600	150600 - 151200 s	24.1	575.9
1	1	First stage	1	OPN4 4	13/11/2014	600	151200 - 151800 s	2	598
1	1	First stage	1	OPN4 4	13/11/2014	600	151800 - 152400 s	9.1	590.9
1	1	First stage	1	OPN4 4	13/11/2014	600	152400 - 153000 s	228.8	371.2
1	1	First stage	1	OPN4 4	13/11/2014	600	153000 - 153600 s	327	273
1	1	First stage	1	OPN4 4	13/11/2014	600	153600 - 154200 s	16	584
1	1	First stage	1	OPN4 4	13/11/2014	600	154200 - 154800 s	95.2	504.8
1	1	First stage	1	OPN4 4	13/11/2014	600	154800 - 155400 s	52	548
1	1	First stage	1	OPN4 4	13/11/2014	600	155400 - 156000 s	97.2	502.8
1	1	First stage	1	OPN4 4	13/11/2014	600	156000 - 156600 s	88.2	511.8
1	1	First stage	1	OPN4 4	13/11/2014	600	156600 - 157200 s	39.3	560.7
1	1	First stage	1	OPN4 4	13/11/2014	600	157200 - 157800 s	28.8	571.2
1	1	First stage	1	OPN4 4	13/11/2014	600	157800 - 158400 s	37.5	562.5
1	1	First stage	1	OPN4 4	13/11/2014	600	158400 - 159000 s	46.4	553.6
1	1	First stage	1	OPN4 4	13/11/2014	600	159000 - 159600 s	298.2	301.8
1	1	First stage	1	OPN4 4	13/11/2014	600	159600 - 160200 s	281.1	318.9
1	1	First stage	1	OPN4 4	13/11/2014	600	160200 - 160800 s	6	594
1	1	First stage	1	OPN4 4	13/11/2014	600	160800 - 161400 s	1	599
1	1	First stage	1	OPN4 4	13/11/2014	600	161400 - 162000 s	12.3	587.7
1	1	First stage	1	OPN4 4	13/11/2014	600	162000 - 162600 s	90.7	509.3
1	1	First stage	1	OPN4 4	13/11/2014	600	162600 - 163200 s	99.9	500.1
1	1	First stage	1	OPN4 4	13/11/2014	600	163200 - 163800 s	163.1	437
1	1	First stage	1	OPN4 4	13/11/2014	600	163800 - 164400 s	541.2	58.8
1	1	First stage	1	OPN4 4	13/11/2014	600	164400 - 165000 s	600	0
1	1	First stage	1	OPN4 4	13/11/2014	600	165000 - 165600 s	600	0
1	1	First stage	1	OPN4 4	13/11/2014	600	165600 - 166200 s	600	0
1	1	First stage	1	OPN4 4	13/11/2014	600	166200 - 166800 s	551.9	48.1
1	1	First stage	1	OPN4 4	13/11/2014	600	166800 - 167400 s	433.9	166.1
1	1	First stage	1	OPN4 4	13/11/2014	600	167400 - 168000 s	419.8	180.2
1	1	First stage	1	OPN4 4	13/11/2014	600	168000 - 168600 s	374.5	225.5
1	1	First stage	1	OPN4 4	13/11/2014	600	168600 - 169200 s	428.5	171.5
1	1	First stage	1	OPN4 4	13/11/2014	600	169200 - 169800 s	0	600
1	1	First stage	1	OPN4 4	13/11/2014	600	169800 - 170400 s	0	600
1	1	First stage	1	OPN4 4	13/11/2014	600	170400 - 171000 s	7.1	592.9
1	1	First stage	1	OPN4 4	13/11/2014	600	171000 - 171600 s	8	592
1	1	First stage	1	OPN4 4	13/11/2014	600	171600 - 172200 s	34.8	565.2
1	1	First stage	1	OPN4 4	13/11/2014	600	172200 - 172800 s	369.5	230.5
1	1	First stage	1	OPN4 4	13/11/2014	600	172800 - 173400 s	555.9	44.1
1	1	First stage	1	OPN4 4	13/11/2014	600	173400 - 174000 s	349	251
1	1	First stage	1	OPN4 4	13/11/2014	600	174000 - 174600 s	276.5	323.5
1	1	First stage	1	OPN4 4	13/11/2014	600	174600 - 175200 s	457.8	142.3
1	1	First stage	1	OPN4 4	13/11/2014	600	175200 - 175800 s	547.7	52.3
1	1	First stage	1	OPN4 4	13/11/2014	600	175800 - 176400 s	448	152
1	1	First stage	1	OPN4 4	13/11/2014	600	176400 - 177000 s	542.8	57.2
1	1	First stage	1	OPN4 4	13/11/2014	600	177000 - 177600 s	521.8	78.2
1	1	First stage	1	OPN4 4	13/11/2014	600	177600 - 178200 s	540	60
1	1	First stage	1	OPN4 4	13/11/2014	600	178200 - 178800 s	600	0
1	1	First stage	1	OPN4 4	13/11/2014	600	178800 - 179400 s	298	302
1	1	First stage	1	OPN4 4	13/11/2014	600	179400 - 180000 s	528.3	71.7
1	1	First stage	1	OPN4 4	13/11/2014	600	180000 - 180600 s	536.6	63.4
1	1	First stage	1	OPN4 4	13/11/2014	600	180600 - 181200 s	600	0
1	1	First stage	1	OPN4 4	13/11/2014	600	181200 - 181800 s	600	0
1	1	First stage	1	OPN4 4	13/11/2014	600	181800 - 182400 s	600	0
1	1	First stage	1	OPN4 4	13/11/2014	600	182400 - 183000 s	448.2	151.8
1	1	First stage	1	OPN4 4	13/11/2014	600	183000 - 183600 s	501.7	98.3
1	1	First stage	1	OPN4 4	13/11/2014	600	183600 - 184200 s	600	0
1	1	First stage	1	OPN4 4	13/11/2014	600	184200 - 184800 s	600	0
1	1	First stage	1	OPN4 4	13/11/2014	600	184800 - 185400 s	446.2	153.9
1	1	First stage	1	OPN4 4	13/11/2014	600	185400 - 186000 s	568.4	31.6
1	1	First stage	1	OPN4 4	13/11/2014	600	186000 - 186600 s	360.6	239.4
1	1	First stage	1	OPN4 4	13/11/2014	600	186600 - 187200 s	600	0
1	1	First stage	1	OPN4 4	13/11/2014	600	187200 - 187800 s	393.3	206.7
1	1	First stage	1	OPN4 4	13/11/2014	600	187800 - 188400 s	279.3	320.8
1	1	First stage	1	OPN4 4	13/11/2014	600	188400 - 189000 s	31.6	568.4
1	1	First stage	1	OPN4 4	13/11/2014	600	189000 - 189600 s	78.6	521.5
1	1	First stage	1	OPN4 4	13/11/2014	600	189600 - 190200 s	453.8	146.2
1	1	First stage	1	OPN4 4	13/11/2014	600	190200 - 190800 s	253.8	346.2
1	1	First stage	1	OPN4 4	13/11/2014	600	190800 - 191400 s	474	126
1	1	First stage	1	OPN4 4	13/11/2014	600	191400 - 192000 s	464	136
1	1	First stage	1	OPN4 4	13/11/2014	600	192000 - 192600 s	443.2	156.8
1	1	First stage	1	OPN4 4	13/11/2014	600	192600 - 193200 s	600	0
1	1	First stage	1	OPN4 4	13/11/2014	600	193200 - 193800 s	593.4	6.6
1	1	First stage	1	OPN4 4	13/11/2014	600	193800 - 194400 s	490.7	109.3
1	1	First stage	1	OPN4 4	13/11/2014	600	194400 - 195000 s	419.4	180.6
1	1	First stage	1	OPN4 4	13/11/2014	600	195000 - 195600 s	236.9	363.1
1	1	First stage	1	OPN4 4	13/11/2014	600	195600 - 196200 s	600	0
1	1	First stage	1	OPN4 4	13/11/2014	600	196200 - 196800 s	450.2	149.8
1	1	First stage	1	OPN4 4	13/11/2014	600	196800 - 197400 s	350.2	249.8
1	1	First stage	1	OPN4 4	13/11/2014	600	197400 - 198000 s	565.9	34.1
1	1	First stage	1	OPN4 4	13/11/2014	600	198000 - 198600 s	404.4	195.6
1	1	First stage	1	OPN4 4	13/11/2014	600	198600 - 199200 s	314.5	285.5
1	1	First stage	1	OPN4 4	13/11/2014	600	199200 - 199800 s	600	0
1	1	First stage	1	OPN4 4	13/11/2014	600	199800 - 200400 s	339.6	260.4
1	1	First stage	1	OPN4 4	13/11/2014	600	200400 - 201000 s	363.5	236.5
1	1	First stage	1	OPN4 4	13/11/2014	600	201000 - 201600 s	555.9	44.2
1	1	First stage	1	OPN4 4	13/11/2014	600	201600 - 202200 s	600	0
1	1	First stage	1	OPN4 4	13/11/2014	600	202200 - 202800 s	600	0
1	1	First stage	1	OPN4 4	13/11/2014	600	202800 - 203400 s	542	58
1	1	First stage	1	OPN4 4	13/11/2014	600	203400 - 204000 s	436.5	163.5
1	1	First stage	1	OPN4 4	13/11/2014	600	204000 - 204600 s	117.4	482.6
1	1	First stage	1	OPN4 4	13/11/2014	600	204600 - 205200 s	118.9	481.2
1	1	First stage	1	OPN4 4	13/11/2014	600	205200 - 205800 s	7	593
1	1	First stage	1	OPN4 4	13/11/2014	600	205800 - 206400 s	59.8	540.2
1	1	First stage	1	OPN4 4	13/11/2014	600	206400 - 207000 s	80.6	519.4
1	1	First stage	1	OPN4 4	13/11/2014	600	207000 - 207600 s	5.1	594.9
1	1	First stage	1	OPN4 4	13/11/2014	600	207600 - 208200 s	15.2	584.9
1	1	First stage	1	OPN4 4	13/11/2014	600	208200 - 208800 s	200.7	399.3
1	1	First stage	1	OPN4 4	13/11/2014	600	208800 - 209400 s	415.2	184.8
1	1	First stage	1	OPN4 4	13/11/2014	600	209400 - 210000 s	68.8	531.2
1	1	First stage	1	OPN4 4	13/11/2014	600	210000 - 210600 s	34.5	565.5
1	1	First stage	1	OPN4 4	13/11/2014	600	210600 - 211200 s	80.2	519.8
1	1	First stage	1	OPN4 4	13/11/2014	600	211200 - 211800 s	20.2	579.8
1	1	First stage	1	OPN4 4	13/11/2014	600	211800 - 212400 s	1	599
1	1	First stage	1	OPN4 4	13/11/2014	600	212400 - 213000 s	116.4	483.6
1	1	First stage	1	OPN4 4	13/11/2014	600	213000 - 213600 s	600	0
1	1	First stage	1	OPN4 4	13/11/2014	600	213600 - 214200 s	600	0
1	1	First stage	1	OPN4 4	13/11/2014	600	214200 - 214800 s	428.2	171.9
1	1	First stage	1	OPN4 4	13/11/2014	600	214800 - 215400 s	485	115
1	1	First stage	1	OPN4 4	13/11/2014	600	215400 - 216000 s	600	0
2	2	First stage	1	OPN4 3	13/11/2014	600	0 - 600 secs.	23.9	576.1
2	2	First stage	1	OPN4 3	13/11/2014	600	600 - 1200 secs.	51.4	548.6
2	2	First stage	1	OPN4 3	13/11/2014	600	1200 - 1800 secs.	516	84
2	2	First stage	1	OPN4 3	13/11/2014	600	1800 - 2400 secs.	600	0
2	2	First stage	1	OPN4 3	13/11/2014	600	2400 - 3000 secs.	600	0
2	2	First stage	1	OPN4 3	13/11/2014	600	3000 - 3600 secs.	600	0
2	2	First stage	1	OPN4 3	13/11/2014	600	3600 - 4200 secs.	529.1	70.9
2	2	First stage	1	OPN4 3	13/11/2014	600	4200 - 4800 secs.	527.7	72.3
2	2	First stage	1	OPN4 3	13/11/2014	600	4800 - 5400 secs.	600	0
2	2	First stage	1	OPN4 3	13/11/2014	600	5400 - 6000 secs.	600	0
2	2	First stage	1	OPN4 3	13/11/2014	600	6000 - 6600 secs.	600	0
2	2	First stage	1	OPN4 3	13/11/2014	600	6600 - 7200 secs.	584.8	15.2
2	2	First stage	1	OPN4 3	13/11/2014	600	7200 - 7800 secs.	559.9	40.1
2	2	First stage	1	OPN4 3	13/11/2014	600	7800 - 8400 secs.	600	0
2	2	First stage	1	OPN4 3	13/11/2014	600	8400 - 9000 secs.	600	0
2	2	First stage	1	OPN4 3	13/11/2014	600	9000 - 9600 secs.	600	0
2	2	First stage	1	OPN4 3	13/11/2014	600	9600 - 10200 secs	540.7	59.3
2	2	First stage	1	OPN4 3	13/11/2014	600	10200 - 10800 sec	600	0
2	2	First stage	1	OPN4 3	13/11/2014	600	10800 - 11400 sec	600	0
2	2	First stage	1	OPN4 3	13/11/2014	600	11400 - 12000 sec	584.6	15.4
2	2	First stage	1	OPN4 3	13/11/2014	600	12000 - 12600 sec	282	318
2	2	First stage	1	OPN4 3	13/11/2014	600	12600 - 13200 sec	600	0
2	2	First stage	1	OPN4 3	13/11/2014	600	13200 - 13800 sec	600	0
2	2	First stage	1	OPN4 3	13/11/2014	600	13800 - 14400 sec	600	0
2	2	First stage	1	OPN4 3	13/11/2014	600	14400 - 15000 sec	600	0
2	2	First stage	1	OPN4 3	13/11/2014	600	15000 - 15600 sec	600	0
2	2	First stage	1	OPN4 3	13/11/2014	600	15600 - 16200 sec	600	0
2	2	First stage	1	OPN4 3	13/11/2014	600	16200 - 16800 sec	600	0
2	2	First stage	1	OPN4 3	13/11/2014	600	16800 - 17400 sec	600	0
2	2	First stage	1	OPN4 3	13/11/2014	600	17400 - 18000 sec	600	0
2	2	First stage	1	OPN4 3	13/11/2014	600	18000 - 18600 sec	600	0
2	2	First stage	1	OPN4 3	13/11/2014	600	18600 - 19200 sec	600	0
2	2	First stage	1	OPN4 3	13/11/2014	600	19200 - 19800 sec	600	0
2	2	First stage	1	OPN4 3	13/11/2014	600	19800 - 20400 sec	90.7	509.4
2	2	First stage	1	OPN4 3	13/11/2014	600	20400 - 21000 sec	84.6	515.5
2	2	First stage	1	OPN4 3	13/11/2014	600	21000 - 21600 sec	330.9	269.1
2	2	First stage	1	OPN4 3	13/11/2014	600	21600 - 22200 sec	115.7	484.3
2	2	First stage	1	OPN4 3	13/11/2014	600	22200 - 22800 sec	600	0
2	2	First stage	1	OPN4 3	13/11/2014	600	22800 - 23400 sec	600	0
2	2	First stage	1	OPN4 3	13/11/2014	600	23400 - 24000 sec	600	0
2	2	First stage	1	OPN4 3	13/11/2014	600	24000 - 24600 sec	600	0
2	2	First stage	1	OPN4 3	13/11/2014	600	24600 - 25200 sec	600	0
2	2	First stage	1	OPN4 3	13/11/2014	600	25200 - 25800 sec	600	0
2	2	First stage	1	OPN4 3	13/11/2014	600	25800 - 26400 sec	600	0
2	2	First stage	1	OPN4 3	13/11/2014	600	26400 - 27000 sec	600	0
2	2	First stage	1	OPN4 3	13/11/2014	600	27000 - 27600 sec	600	0
2	2	First stage	1	OPN4 3	13/11/2014	600	27600 - 28200 sec	600	0
2	2	First stage	1	OPN4 3	13/11/2014	600	28200 - 28800 sec	600	0
2	2	First stage	1	OPN4 3	13/11/2014	600	28800 - 29400 sec	600	0
2	2	First stage	1	OPN4 3	13/11/2014	600	29400 - 30000 sec	471.4	128.6
2	2	First stage	1	OPN4 3	13/11/2014	600	30000 - 30600 sec	600	0
2	2	First stage	1	OPN4 3	13/11/2014	600	30600 - 31200 sec	600	0
2	2	First stage	1	OPN4 3	13/11/2014	600	31200 - 31800 sec	600	0
2	2	First stage	1	OPN4 3	13/11/2014	600	31800 - 32400 sec	600	0
2	2	First stage	1	OPN4 3	13/11/2014	600	32400 - 33000 sec	91.1	508.9
2	2	First stage	1	OPN4 3	13/11/2014	600	33000 - 33600 sec	50.2	549.8
2	2	First stage	1	OPN4 3	13/11/2014	600	33600 - 34200 sec	66.4	533.6
2	2	First stage	1	OPN4 3	13/11/2014	600	34200 - 34800 sec	213	387
2	2	First stage	1	OPN4 3	13/11/2014	600	34800 - 35400 sec	160	440.1
2	2	First stage	1	OPN4 3	13/11/2014	600	35400 - 36000 sec	192.5	407.5
2	2	First stage	1	OPN4 3	13/11/2014	600	36000 - 36600 sec	600	0
2	2	First stage	1	OPN4 3	13/11/2014	600	36600 - 37200 sec	600	0
2	2	First stage	1	OPN4 3	13/11/2014	600	37200 - 37800 sec	600	0
2	2	First stage	1	OPN4 3	13/11/2014	600	37800 - 38400 sec	600	0
2	2	First stage	1	OPN4 3	13/11/2014	600	38400 - 39000 sec	600	0
2	2	First stage	1	OPN4 3	13/11/2014	600	39000 - 39600 sec	600	0
2	2	First stage	1	OPN4 3	13/11/2014	600	39600 - 40200 sec	600	0
2	2	First stage	1	OPN4 3	13/11/2014	600	40200 - 40800 sec	600	0
2	2	First stage	1	OPN4 3	13/11/2014	600	40800 - 41400 sec	452.4	147.6
2	2	First stage	1	OPN4 3	13/11/2014	600	41400 - 42000 sec	87.7	512.3
2	2	First stage	1	OPN4 3	13/11/2014	600	42000 - 42600 sec	97	503
2	2	First stage	1	OPN4 3	13/11/2014	600	42600 - 43200 sec	190.5	409.5
2	2	First stage	1	OPN4 3	13/11/2014	600	43200 - 43800 sec	555.3	44.7
2	2	First stage	1	OPN4 3	13/11/2014	600	43800 - 44400 sec	600	0
2	2	First stage	1	OPN4 3	13/11/2014	600	44400 - 45000 sec	289.5	310.5
2	2	First stage	1	OPN4 3	13/11/2014	600	45000 - 45600 sec	54	546
2	2	First stage	1	OPN4 3	13/11/2014	600	45600 - 46200 sec	16.1	583.9
2	2	First stage	1	OPN4 3	13/11/2014	600	46200 - 46800 sec	1	599
2	2	First stage	1	OPN4 3	13/11/2014	600	46800 - 47400 sec	1	599
2	2	First stage	1	OPN4 3	13/11/2014	600	47400 - 48000 sec	383.6	216.4
2	2	First stage	1	OPN4 3	13/11/2014	600	48000 - 48600 sec	600	0
2	2	First stage	1	OPN4 3	13/11/2014	600	48600 - 49200 sec	473.3	126.7
2	2	First stage	1	OPN4 3	13/11/2014	600	49200 - 49800 sec	136.6	463.5
2	2	First stage	1	OPN4 3	13/11/2014	600	49800 - 50400 sec	1	599
2	2	First stage	1	OPN4 3	13/11/2014	600	50400 - 51000 sec	40.5	559.5
2	2	First stage	1	OPN4 3	13/11/2014	600	51000 - 51600 sec	89.1	510.9
2	2	First stage	1	OPN4 3	13/11/2014	600	51600 - 52200 sec	41.2	558.8
2	2	First stage	1	OPN4 3	13/11/2014	600	52200 - 52800 sec	15.1	584.9
2	2	First stage	1	OPN4 3	13/11/2014	600	52800 - 53400 sec	90.8	509.2
2	2	First stage	1	OPN4 3	13/11/2014	600	53400 - 54000 sec	192.8	407.2
2	2	First stage	1	OPN4 3	13/11/2014	600	54000 - 54600 sec	13.1	586.9
2	2	First stage	1	OPN4 3	13/11/2014	600	54600 - 55200 sec	375	225
2	2	First stage	1	OPN4 3	13/11/2014	600	55200 - 55800 sec	474.5	125.5
2	2	First stage	1	OPN4 3	13/11/2014	600	55800 - 56400 sec	470.4	129.7
2	2	First stage	1	OPN4 3	13/11/2014	600	56400 - 57000 sec	5.4	594.6
2	2	First stage	1	OPN4 3	13/11/2014	600	57000 - 57600 sec	25.2	574.8
2	2	First stage	1	OPN4 3	13/11/2014	600	57600 - 58200 sec	59.7	540.3
2	2	First stage	1	OPN4 3	13/11/2014	600	58200 - 58800 sec	105.8	494.2
2	2	First stage	1	OPN4 3	13/11/2014	600	58800 - 59400 sec	99.5	500.5
2	2	First stage	1	OPN4 3	13/11/2014	600	59400 - 60000 sec	54.3	545.7
2	2	First stage	1	OPN4 3	13/11/2014	600	60000 - 60600 sec	34	566
2	2	First stage	1	OPN4 3	13/11/2014	600	60600 - 61200 sec	62.8	537.3
2	2	First stage	1	OPN4 3	13/11/2014	600	61200 - 61800 sec	60.2	539.8
2	2	First stage	1	OPN4 3	13/11/2014	600	61800 - 62400 sec	103	497
2	2	First stage	1	OPN4 3	13/11/2014	600	62400 - 63000 sec	46.8	553.2
2	2	First stage	1	OPN4 3	13/11/2014	600	63000 - 63600 sec	209	391
2	2	First stage	1	OPN4 3	13/11/2014	600	63600 - 64200 sec	497	103
2	2	First stage	1	OPN4 3	13/11/2014	600	64200 - 64800 sec	600	0
2	2	First stage	1	OPN4 3	13/11/2014	600	64800 - 65400 sec	600	0
2	2	First stage	1	OPN4 3	13/11/2014	600	65400 - 66000 sec	446.4	153.6
2	2	First stage	1	OPN4 3	13/11/2014	600	66000 - 66600 sec	78.8	521.2
2	2	First stage	1	OPN4 3	13/11/2014	600	66600 - 67200 sec	10.1	589.9
2	2	First stage	1	OPN4 3	13/11/2014	600	67200 - 67800 sec	2	598
2	2	First stage	1	OPN4 3	13/11/2014	600	67800 - 68400 sec	55.2	544.8
2	2	First stage	1	OPN4 3	13/11/2014	600	68400 - 69000 sec	0	600
2	2	First stage	1	OPN4 3	13/11/2014	600	69000 - 69600 sec	98.8	501.2
2	2	First stage	1	OPN4 3	13/11/2014	600	69600 - 70200 sec	19.2	580.8
2	2	First stage	1	OPN4 3	13/11/2014	600	70200 - 70800 sec	70.2	529.9
2	2	First stage	1	OPN4 3	13/11/2014	600	70800 - 71400 sec	89.8	510.2
2	2	First stage	1	OPN4 3	13/11/2014	600	71400 - 72000 sec	405.3	194.7
2	2	First stage	1	OPN4 3	13/11/2014	600	72000 - 72600 sec	560.5	39.5
2	2	First stage	1	OPN4 3	13/11/2014	600	72600 - 73200 sec	169	431
2	2	First stage	1	OPN4 3	13/11/2014	600	73200 - 73800 sec	135.9	464.1
2	2	First stage	1	OPN4 3	13/11/2014	600	73800 - 74400 sec	141.4	458.6
2	2	First stage	1	OPN4 3	13/11/2014	600	74400 - 75000 sec	157.3	442.7
2	2	First stage	1	OPN4 3	13/11/2014	600	75000 - 75600 sec	105.9	494.1
2	2	First stage	1	OPN4 3	13/11/2014	600	75600 - 76200 sec	80.6	519.4
2	2	First stage	1	OPN4 3	13/11/2014	600	76200 - 76800 sec	21.5	578.5
2	2	First stage	1	OPN4 3	13/11/2014	600	76800 - 77400 sec	82.4	517.6
2	2	First stage	1	OPN4 3	13/11/2014	600	77400 - 78000 sec	16.2	583.8
2	2	First stage	1	OPN4 3	13/11/2014	600	78000 - 78600 sec	56.4	543.6
2	2	First stage	1	OPN4 3	13/11/2014	600	78600 - 79200 sec	80.5	519.5
2	2	First stage	1	OPN4 3	13/11/2014	600	79200 - 79800 sec	272	328
2	2	First stage	1	OPN4 3	13/11/2014	600	79800 - 80400 sec	600	0
2	2	First stage	1	OPN4 3	13/11/2014	600	80400 - 81000 sec	562.8	37.2
2	2	First stage	1	OPN4 3	13/11/2014	600	81000 - 81600 sec	47.4	552.6
2	2	First stage	1	OPN4 3	13/11/2014	600	81600 - 82200 sec	108.4	491.6
2	2	First stage	1	OPN4 3	13/11/2014	600	82200 - 82800 sec	42.9	557.1
2	2	First stage	1	OPN4 3	13/11/2014	600	82800 - 83400 sec	201.5	398.5
2	2	First stage	1	OPN4 3	13/11/2014	600	83400 - 84000 sec	544.2	55.8
2	2	First stage	1	OPN4 3	13/11/2014	600	84000 - 84600 sec	458	142.1
2	2	First stage	1	OPN4 3	13/11/2014	600	84600 - 85200 sec	0	600
2	2	First stage	1	OPN4 3	13/11/2014	600	85200 - 85800 sec	17.2	582.8
2	2	First stage	1	OPN4 3	13/11/2014	600	85800 - 86400 sec	102.2	497.8
2	2	First stage	1	OPN4 3	13/11/2014	600	86400 - 87000 sec	339	261
2	2	First stage	1	OPN4 3	13/11/2014	600	87000 - 87600 sec	600	0
2	2	First stage	1	OPN4 3	13/11/2014	600	87600 - 88200 sec	600	0
2	2	First stage	1	OPN4 3	13/11/2014	600	88200 - 88800 sec	600	0
2	2	First stage	1	OPN4 3	13/11/2014	600	88800 - 89400 sec	600	0
2	2	First stage	1	OPN4 3	13/11/2014	600	89400 - 90000 sec	600	0
2	2	First stage	1	OPN4 3	13/11/2014	600	90000 - 90600 sec	600	0
2	2	First stage	1	OPN4 3	13/11/2014	600	90600 - 91200 sec	600	0
2	2	First stage	1	OPN4 3	13/11/2014	600	91200 - 91800 sec	600	0
2	2	First stage	1	OPN4 3	13/11/2014	600	91800 - 92400 sec	600	0
2	2	First stage	1	OPN4 3	13/11/2014	600	92400 - 93000 sec	600	0
2	2	First stage	1	OPN4 3	13/11/2014	600	93000 - 93600 sec	600	0
2	2	First stage	1	OPN4 3	13/11/2014	600	93600 - 94200 sec	385.8	214.2
2	2	First stage	1	OPN4 3	13/11/2014	600	94200 - 94800 sec	103.1	496.9
2	2	First stage	1	OPN4 3	13/11/2014	600	94800 - 95400 sec	93.8	506.2
2	2	First stage	1	OPN4 3	13/11/2014	600	95400 - 96000 sec	495.2	104.8
2	2	First stage	1	OPN4 3	13/11/2014	600	96000 - 96600 sec	526.1	73.9
2	2	First stage	1	OPN4 3	13/11/2014	600	96600 - 97200 sec	162.3	437.7
2	2	First stage	1	OPN4 3	13/11/2014	600	97200 - 97800 sec	204.2	395.8
2	2	First stage	1	OPN4 3	13/11/2014	600	97800 - 98400 sec	359.1	240.9
2	2	First stage	1	OPN4 3	13/11/2014	600	98400 - 99000 sec	600	0
2	2	First stage	1	OPN4 3	13/11/2014	600	99000 - 99600 sec	600	0
2	2	First stage	1	OPN4 3	13/11/2014	600	99600 - 100200 se	600	0
2	2	First stage	1	OPN4 3	13/11/2014	600	100200 - 100800 s	600	0
2	2	First stage	1	OPN4 3	13/11/2014	600	100800 - 101400 s	600	0
2	2	First stage	1	OPN4 3	13/11/2014	600	101400 - 102000 s	600	0
2	2	First stage	1	OPN4 3	13/11/2014	600	102000 - 102600 s	600	0
2	2	First stage	1	OPN4 3	13/11/2014	600	102600 - 103200 s	600	0
2	2	First stage	1	OPN4 3	13/11/2014	600	103200 - 103800 s	600	0
2	2	First stage	1	OPN4 3	13/11/2014	600	103800 - 104400 s	600	0
2	2	First stage	1	OPN4 3	13/11/2014	600	104400 - 105000 s	600	0
2	2	First stage	1	OPN4 3	13/11/2014	600	105000 - 105600 s	600	0
2	2	First stage	1	OPN4 3	13/11/2014	600	105600 - 106200 s	600	0
2	2	First stage	1	OPN4 3	13/11/2014	600	106200 - 106800 s	600	0
2	2	First stage	1	OPN4 3	13/11/2014	600	106800 - 107400 s	600	0
2	2	First stage	1	OPN4 3	13/11/2014	600	107400 - 108000 s	600	0
2	2	First stage	1	OPN4 3	13/11/2014	600	108000 - 108600 s	600	0
2	2	First stage	1	OPN4 3	13/11/2014	600	108600 - 109200 s	600	0
2	2	First stage	1	OPN4 3	13/11/2014	600	109200 - 109800 s	600	0
2	2	First stage	1	OPN4 3	13/11/2014	600	109800 - 110400 s	371.6	228.4
2	2	First stage	1	OPN4 3	13/11/2014	600	110400 - 111000 s	90.5	509.5
2	2	First stage	1	OPN4 3	13/11/2014	600	111000 - 111600 s	369.8	230.2
2	2	First stage	1	OPN4 3	13/11/2014	600	111600 - 112200 s	600	0
2	2	First stage	1	OPN4 3	13/11/2014	600	112200 - 112800 s	454.8	145.2
2	2	First stage	1	OPN4 3	13/11/2014	600	112800 - 113400 s	47.7	552.3
2	2	First stage	1	OPN4 3	13/11/2014	600	113400 - 114000 s	128.1	472
2	2	First stage	1	OPN4 3	13/11/2014	600	114000 - 114600 s	371.4	228.6
2	2	First stage	1	OPN4 3	13/11/2014	600	114600 - 115200 s	196.8	403.2
2	2	First stage	1	OPN4 3	13/11/2014	600	115200 - 115800 s	82	518
2	2	First stage	1	OPN4 3	13/11/2014	600	115800 - 116400 s	176.8	423.2
2	2	First stage	1	OPN4 3	13/11/2014	600	116400 - 117000 s	307.3	292.7
2	2	First stage	1	OPN4 3	13/11/2014	600	117000 - 117600 s	364.2	235.8
2	2	First stage	1	OPN4 3	13/11/2014	600	117600 - 118200 s	600	0
2	2	First stage	1	OPN4 3	13/11/2014	600	118200 - 118800 s	600	0
2	2	First stage	1	OPN4 3	13/11/2014	600	118800 - 119400 s	600	0
2	2	First stage	1	OPN4 3	13/11/2014	600	119400 - 120000 s	556.4	43.6
2	2	First stage	1	OPN4 3	13/11/2014	600	120000 - 120600 s	600	0
2	2	First stage	1	OPN4 3	13/11/2014	600	120600 - 121200 s	600	0
2	2	First stage	1	OPN4 3	13/11/2014	600	121200 - 121800 s	600	0
2	2	First stage	1	OPN4 3	13/11/2014	600	121800 - 122400 s	600	0
2	2	First stage	1	OPN4 3	13/11/2014	600	122400 - 123000 s	600	0
2	2	First stage	1	OPN4 3	13/11/2014	600	123000 - 123600 s	408	192
2	2	First stage	1	OPN4 3	13/11/2014	600	123600 - 124200 s	43	557.1
2	2	First stage	1	OPN4 3	13/11/2014	600	124200 - 124800 s	76.2	523.8
2	2	First stage	1	OPN4 3	13/11/2014	600	124800 - 125400 s	243	357
2	2	First stage	1	OPN4 3	13/11/2014	600	125400 - 126000 s	521.8	78.3
2	2	First stage	1	OPN4 3	13/11/2014	600	126000 - 126600 s	85.9	514.1
2	2	First stage	1	OPN4 3	13/11/2014	600	126600 - 127200 s	8.1	591.9
2	2	First stage	1	OPN4 3	13/11/2014	600	127200 - 127800 s	46	554
2	2	First stage	1	OPN4 3	13/11/2014	600	127800 - 128400 s	397.1	202.9
2	2	First stage	1	OPN4 3	13/11/2014	600	128400 - 129000 s	600	0
2	2	First stage	1	OPN4 3	13/11/2014	600	129000 - 129600 s	600	0
2	2	First stage	1	OPN4 3	13/11/2014	600	129600 - 130200 s	600	0
2	2	First stage	1	OPN4 3	13/11/2014	600	130200 - 130800 s	600	0
2	2	First stage	1	OPN4 3	13/11/2014	600	130800 - 131400 s	600	0
2	2	First stage	1	OPN4 3	13/11/2014	600	131400 - 132000 s	559.5	40.5
2	2	First stage	1	OPN4 3	13/11/2014	600	132000 - 132600 s	600	0
2	2	First stage	1	OPN4 3	13/11/2014	600	132600 - 133200 s	557.7	42.3
2	2	First stage	1	OPN4 3	13/11/2014	600	133200 - 133800 s	226.7	373.3
2	2	First stage	1	OPN4 3	13/11/2014	600	133800 - 134400 s	32.2	567.8
2	2	First stage	1	OPN4 3	13/11/2014	600	134400 - 135000 s	76.7	523.3
2	2	First stage	1	OPN4 3	13/11/2014	600	135000 - 135600 s	59.4	540.6
2	2	First stage	1	OPN4 3	13/11/2014	600	135600 - 136200 s	290.5	309.5
2	2	First stage	1	OPN4 3	13/11/2014	600	136200 - 136800 s	12.5	587.5
2	2	First stage	1	OPN4 3	13/11/2014	600	136800 - 137400 s	64.5	535.5
2	2	First stage	1	OPN4 3	13/11/2014	600	137400 - 138000 s	37	563
2	2	First stage	1	OPN4 3	13/11/2014	600	138000 - 138600 s	81.5	518.5
2	2	First stage	1	OPN4 3	13/11/2014	600	138600 - 139200 s	8	592
2	2	First stage	1	OPN4 3	13/11/2014	600	139200 - 139800 s	10.2	589.8
2	2	First stage	1	OPN4 3	13/11/2014	600	139800 - 140400 s	41.8	558.3
2	2	First stage	1	OPN4 3	13/11/2014	600	140400 - 141000 s	179.1	420.9
2	2	First stage	1	OPN4 3	13/11/2014	600	141000 - 141600 s	269.2	330.8
2	2	First stage	1	OPN4 3	13/11/2014	600	141600 - 142200 s	90.4	509.6
2	2	First stage	1	OPN4 3	13/11/2014	600	142200 - 142800 s	3	597
2	2	First stage	1	OPN4 3	13/11/2014	600	142800 - 143400 s	35.4	564.6
2	2	First stage	1	OPN4 3	13/11/2014	600	143400 - 144000 s	115.4	484.6
2	2	First stage	1	OPN4 3	13/11/2014	600	144000 - 144600 s	505.2	94.8
2	2	First stage	1	OPN4 3	13/11/2014	600	144600 - 145200 s	600	0
2	2	First stage	1	OPN4 3	13/11/2014	600	145200 - 145800 s	600	0
2	2	First stage	1	OPN4 3	13/11/2014	600	145800 - 146400 s	600	0
2	2	First stage	1	OPN4 3	13/11/2014	600	146400 - 147000 s	555.7	44.3
2	2	First stage	1	OPN4 3	13/11/2014	600	147000 - 147600 s	598.6	1.4
2	2	First stage	1	OPN4 3	13/11/2014	600	147600 - 148200 s	219.5	380.5
2	2	First stage	1	OPN4 3	13/11/2014	600	148200 - 148800 s	74.8	525.2
2	2	First stage	1	OPN4 3	13/11/2014	600	148800 - 149400 s	164.6	435.4
2	2	First stage	1	OPN4 3	13/11/2014	600	149400 - 150000 s	66.9	533.1
2	2	First stage	1	OPN4 3	13/11/2014	600	150000 - 150600 s	44.9	555.2
2	2	First stage	1	OPN4 3	13/11/2014	600	150600 - 151200 s	67.2	532.8
2	2	First stage	1	OPN4 3	13/11/2014	600	151200 - 151800 s	31.6	568.4
2	2	First stage	1	OPN4 3	13/11/2014	600	151800 - 152400 s	75	525
2	2	First stage	1	OPN4 3	13/11/2014	600	152400 - 153000 s	68.2	531.8
2	2	First stage	1	OPN4 3	13/11/2014	600	153000 - 153600 s	9	591
2	2	First stage	1	OPN4 3	13/11/2014	600	153600 - 154200 s	24.6	575.4
2	2	First stage	1	OPN4 3	13/11/2014	600	154200 - 154800 s	33.3	566.7
2	2	First stage	1	OPN4 3	13/11/2014	600	154800 - 155400 s	29.3	570.7
2	2	First stage	1	OPN4 3	13/11/2014	600	155400 - 156000 s	43.7	556.3
2	2	First stage	1	OPN4 3	13/11/2014	600	156000 - 156600 s	37.7	562.3
2	2	First stage	1	OPN4 3	13/11/2014	600	156600 - 157200 s	212.2	387.8
2	2	First stage	1	OPN4 3	13/11/2014	600	157200 - 157800 s	507.2	92.8
2	2	First stage	1	OPN4 3	13/11/2014	600	157800 - 158400 s	600	0
2	2	First stage	1	OPN4 3	13/11/2014	600	158400 - 159000 s	329.8	270.2
2	2	First stage	1	OPN4 3	13/11/2014	600	159000 - 159600 s	131.1	468.9
2	2	First stage	1	OPN4 3	13/11/2014	600	159600 - 160200 s	45.6	554.4
2	2	First stage	1	OPN4 3	13/11/2014	600	160200 - 160800 s	73.9	526.1
2	2	First stage	1	OPN4 3	13/11/2014	600	160800 - 161400 s	128.7	471.3
2	2	First stage	1	OPN4 3	13/11/2014	600	161400 - 162000 s	110.6	489.5
2	2	First stage	1	OPN4 3	13/11/2014	600	162000 - 162600 s	94.8	505.2
2	2	First stage	1	OPN4 3	13/11/2014	600	162600 - 163200 s	101	499
2	2	First stage	1	OPN4 3	13/11/2014	600	163200 - 163800 s	63.9	536.1
2	2	First stage	1	OPN4 3	13/11/2014	600	163800 - 164400 s	89.5	510.5
2	2	First stage	1	OPN4 3	13/11/2014	600	164400 - 165000 s	3.2	596.8
2	2	First stage	1	OPN4 3	13/11/2014	600	165000 - 165600 s	560.4	39.6
2	2	First stage	1	OPN4 3	13/11/2014	600	165600 - 166200 s	600	0
2	2	First stage	1	OPN4 3	13/11/2014	600	166200 - 166800 s	173.3	426.7
2	2	First stage	1	OPN4 3	13/11/2014	600	166800 - 167400 s	98.9	501.1
2	2	First stage	1	OPN4 3	13/11/2014	600	167400 - 168000 s	64.7	535.3
2	2	First stage	1	OPN4 3	13/11/2014	600	168000 - 168600 s	239.9	360.2
2	2	First stage	1	OPN4 3	13/11/2014	600	168600 - 169200 s	600	0
2	2	First stage	1	OPN4 3	13/11/2014	600	169200 - 169800 s	496.9	103.1
2	2	First stage	1	OPN4 3	13/11/2014	600	169800 - 170400 s	46.2	553.8
2	2	First stage	1	OPN4 3	13/11/2014	600	170400 - 171000 s	78.5	521.5
2	2	First stage	1	OPN4 3	13/11/2014	600	171000 - 171600 s	61.2	538.8
2	2	First stage	1	OPN4 3	13/11/2014	600	171600 - 172200 s	92.7	507.3
2	2	First stage	1	OPN4 3	13/11/2014	600	172200 - 172800 s	50.7	549.3
2	2	First stage	1	OPN4 3	13/11/2014	600	172800 - 173400 s	546	54
2	2	First stage	1	OPN4 3	13/11/2014	600	173400 - 174000 s	376.7	223.3
2	2	First stage	1	OPN4 3	13/11/2014	600	174000 - 174600 s	401	199
2	2	First stage	1	OPN4 3	13/11/2014	600	174600 - 175200 s	41.2	558.8
2	2	First stage	1	OPN4 3	13/11/2014	600	175200 - 175800 s	0	600
2	2	First stage	1	OPN4 3	13/11/2014	600	175800 - 176400 s	237.5	362.5
2	2	First stage	1	OPN4 3	13/11/2014	600	176400 - 177000 s	579.8	20.2
2	2	First stage	1	OPN4 3	13/11/2014	600	177000 - 177600 s	600	0
2	2	First stage	1	OPN4 3	13/11/2014	600	177600 - 178200 s	600	0
2	2	First stage	1	OPN4 3	13/11/2014	600	178200 - 178800 s	600	0
2	2	First stage	1	OPN4 3	13/11/2014	600	178800 - 179400 s	525.5	74.5
2	2	First stage	1	OPN4 3	13/11/2014	600	179400 - 180000 s	471.5	128.5
2	2	First stage	1	OPN4 3	13/11/2014	600	180000 - 180600 s	372.8	227.2
2	2	First stage	1	OPN4 3	13/11/2014	600	180600 - 181200 s	600	0
2	2	First stage	1	OPN4 3	13/11/2014	600	181200 - 181800 s	527.5	72.5
2	2	First stage	1	OPN4 3	13/11/2014	600	181800 - 182400 s	600	0
2	2	First stage	1	OPN4 3	13/11/2014	600	182400 - 183000 s	600	0
2	2	First stage	1	OPN4 3	13/11/2014	600	183000 - 183600 s	600	0
2	2	First stage	1	OPN4 3	13/11/2014	600	183600 - 184200 s	600	0
2	2	First stage	1	OPN4 3	13/11/2014	600	184200 - 184800 s	600	0
2	2	First stage	1	OPN4 3	13/11/2014	600	184800 - 185400 s	600	0
2	2	First stage	1	OPN4 3	13/11/2014	600	185400 - 186000 s	600	0
2	2	First stage	1	OPN4 3	13/11/2014	600	186000 - 186600 s	600	0
2	2	First stage	1	OPN4 3	13/11/2014	600	186600 - 187200 s	600	0
2	2	First stage	1	OPN4 3	13/11/2014	600	187200 - 187800 s	600	0
2	2	First stage	1	OPN4 3	13/11/2014	600	187800 - 188400 s	600	0
2	2	First stage	1	OPN4 3	13/11/2014	600	188400 - 189000 s	600	0
2	2	First stage	1	OPN4 3	13/11/2014	600	189000 - 189600 s	558.8	41.2
2	2	First stage	1	OPN4 3	13/11/2014	600	189600 - 190200 s	190.6	409.4
2	2	First stage	1	OPN4 3	13/11/2014	600	190200 - 190800 s	426	174
2	2	First stage	1	OPN4 3	13/11/2014	600	190800 - 191400 s	143.3	456.8
2	2	First stage	1	OPN4 3	13/11/2014	600	191400 - 192000 s	48.7	551.4
2	2	First stage	1	OPN4 3	13/11/2014	600	192000 - 192600 s	392.1	207.9
2	2	First stage	1	OPN4 3	13/11/2014	600	192600 - 193200 s	600	0
2	2	First stage	1	OPN4 3	13/11/2014	600	193200 - 193800 s	524.8	75.2
2	2	First stage	1	OPN4 3	13/11/2014	600	193800 - 194400 s	600	0
2	2	First stage	1	OPN4 3	13/11/2014	600	194400 - 195000 s	600	0
2	2	First stage	1	OPN4 3	13/11/2014	600	195000 - 195600 s	600	0
2	2	First stage	1	OPN4 3	13/11/2014	600	195600 - 196200 s	600	0
2	2	First stage	1	OPN4 3	13/11/2014	600	196200 - 196800 s	600	0
2	2	First stage	1	OPN4 3	13/11/2014	600	196800 - 197400 s	59.2	540.8
2	2	First stage	1	OPN4 3	13/11/2014	600	197400 - 198000 s	67.4	532.6
2	2	First stage	1	OPN4 3	13/11/2014	600	198000 - 198600 s	58.7	541.3
2	2	First stage	1	OPN4 3	13/11/2014	600	198600 - 199200 s	85.4	514.6
2	2	First stage	1	OPN4 3	13/11/2014	600	199200 - 199800 s	107.2	492.8
2	2	First stage	1	OPN4 3	13/11/2014	600	199800 - 200400 s	261.1	338.9
2	2	First stage	1	OPN4 3	13/11/2014	600	200400 - 201000 s	600	0
2	2	First stage	1	OPN4 3	13/11/2014	600	201000 - 201600 s	600	0
2	2	First stage	1	OPN4 3	13/11/2014	600	201600 - 202200 s	600	0
2	2	First stage	1	OPN4 3	13/11/2014	600	202200 - 202800 s	600	0
2	2	First stage	1	OPN4 3	13/11/2014	600	202800 - 203400 s	600	0
2	2	First stage	1	OPN4 3	13/11/2014	600	203400 - 204000 s	600	0
2	2	First stage	1	OPN4 3	13/11/2014	600	204000 - 204600 s	600	0
2	2	First stage	1	OPN4 3	13/11/2014	600	204600 - 205200 s	600	0
2	2	First stage	1	OPN4 3	13/11/2014	600	205200 - 205800 s	600	0
2	2	First stage	1	OPN4 3	13/11/2014	600	205800 - 206400 s	600	0
2	2	First stage	1	OPN4 3	13/11/2014	600	206400 - 207000 s	600	0
2	2	First stage	1	OPN4 3	13/11/2014	600	207000 - 207600 s	163.5	436.5
2	2	First stage	1	OPN4 3	13/11/2014	600	207600 - 208200 s	197	403.1
2	2	First stage	1	OPN4 3	13/11/2014	600	208200 - 208800 s	12.3	587.7
2	2	First stage	1	OPN4 3	13/11/2014	600	208800 - 209400 s	153.3	446.7
2	2	First stage	1	OPN4 3	13/11/2014	600	209400 - 210000 s	185.6	414.4
2	2	First stage	1	OPN4 3	13/11/2014	600	210000 - 210600 s	600	0
2	2	First stage	1	OPN4 3	13/11/2014	600	210600 - 211200 s	600	0
2	2	First stage	1	OPN4 3	13/11/2014	600	211200 - 211800 s	600	0
2	2	First stage	1	OPN4 3	13/11/2014	600	211800 - 212400 s	600	0
2	2	First stage	1	OPN4 3	13/11/2014	600	212400 - 213000 s	600	0
2	2	First stage	1	OPN4 3	13/11/2014	600	213000 - 213600 s	600	0
2	2	First stage	1	OPN4 3	13/11/2014	600	213600 - 214200 s	400.3	199.7
2	2	First stage	1	OPN4 3	13/11/2014	600	214200 - 214800 s	600	0
2	2	First stage	1	OPN4 3	13/11/2014	600	214800 - 215400 s	309.2	290.8
2	2	First stage	1	OPN4 3	13/11/2014	600	215400 - 216000 s	139.7	460.3
3	4	First stage	1	OPN4 1	13/11/2014	600	0 - 600 secs.	600	0
3	4	First stage	1	OPN4 1	13/11/2014	600	600 - 1200 secs.	600	0
3	4	First stage	1	OPN4 1	13/11/2014	600	1200 - 1800 secs.	600	0
3	4	First stage	1	OPN4 1	13/11/2014	600	1800 - 2400 secs.	600	0
3	4	First stage	1	OPN4 1	13/11/2014	600	2400 - 3000 secs.	600	0
3	4	First stage	1	OPN4 1	13/11/2014	600	3000 - 3600 secs.	600	0
3	4	First stage	1	OPN4 1	13/11/2014	600	3600 - 4200 secs.	600	0
3	4	First stage	1	OPN4 1	13/11/2014	600	4200 - 4800 secs.	600	0
3	4	First stage	1	OPN4 1	13/11/2014	600	4800 - 5400 secs.	600	0
3	4	First stage	1	OPN4 1	13/11/2014	600	5400 - 6000 secs.	600	0
3	4	First stage	1	OPN4 1	13/11/2014	600	6000 - 6600 secs.	600	0
3	4	First stage	1	OPN4 1	13/11/2014	600	6600 - 7200 secs.	600	0
3	4	First stage	1	OPN4 1	13/11/2014	600	7200 - 7800 secs.	600	0
3	4	First stage	1	OPN4 1	13/11/2014	600	7800 - 8400 secs.	600	0
3	4	First stage	1	OPN4 1	13/11/2014	600	8400 - 9000 secs.	600	0
3	4	First stage	1	OPN4 1	13/11/2014	600	9000 - 9600 secs.	600	0
3	4	First stage	1	OPN4 1	13/11/2014	600	9600 - 10200 secs	552.6	47.4
3	4	First stage	1	OPN4 1	13/11/2014	600	10200 - 10800 sec	556.2	43.8
3	4	First stage	1	OPN4 1	13/11/2014	600	10800 - 11400 sec	600	0
3	4	First stage	1	OPN4 1	13/11/2014	600	11400 - 12000 sec	600	0
3	4	First stage	1	OPN4 1	13/11/2014	600	12000 - 12600 sec	600	0
3	4	First stage	1	OPN4 1	13/11/2014	600	12600 - 13200 sec	600	0
3	4	First stage	1	OPN4 1	13/11/2014	600	13200 - 13800 sec	600	0
3	4	First stage	1	OPN4 1	13/11/2014	600	13800 - 14400 sec	600	0
3	4	First stage	1	OPN4 1	13/11/2014	600	14400 - 15000 sec	600	0
3	4	First stage	1	OPN4 1	13/11/2014	600	15000 - 15600 sec	600	0
3	4	First stage	1	OPN4 1	13/11/2014	600	15600 - 16200 sec	600	0
3	4	First stage	1	OPN4 1	13/11/2014	600	16200 - 16800 sec	335.9	264.1
3	4	First stage	1	OPN4 1	13/11/2014	600	16800 - 17400 sec	600	0
3	4	First stage	1	OPN4 1	13/11/2014	600	17400 - 18000 sec	600	0
3	4	First stage	1	OPN4 1	13/11/2014	600	18000 - 18600 sec	250	350
3	4	First stage	1	OPN4 1	13/11/2014	600	18600 - 19200 sec	600	0
3	4	First stage	1	OPN4 1	13/11/2014	600	19200 - 19800 sec	226.5	373.5
3	4	First stage	1	OPN4 1	13/11/2014	600	19800 - 20400 sec	80.1	519.9
3	4	First stage	1	OPN4 1	13/11/2014	600	20400 - 21000 sec	99.8	500.2
3	4	First stage	1	OPN4 1	13/11/2014	600	21000 - 21600 sec	131.6	468.4
3	4	First stage	1	OPN4 1	13/11/2014	600	21600 - 22200 sec	18.1	581.9
3	4	First stage	1	OPN4 1	13/11/2014	600	22200 - 22800 sec	47.3	552.7
3	4	First stage	1	OPN4 1	13/11/2014	600	22800 - 23400 sec	156.4	443.6
3	4	First stage	1	OPN4 1	13/11/2014	600	23400 - 24000 sec	355.6	244.4
3	4	First stage	1	OPN4 1	13/11/2014	600	24000 - 24600 sec	600	0
3	4	First stage	1	OPN4 1	13/11/2014	600	24600 - 25200 sec	600	0
3	4	First stage	1	OPN4 1	13/11/2014	600	25200 - 25800 sec	600	0
3	4	First stage	1	OPN4 1	13/11/2014	600	25800 - 26400 sec	600	0
3	4	First stage	1	OPN4 1	13/11/2014	600	26400 - 27000 sec	600	0
3	4	First stage	1	OPN4 1	13/11/2014	600	27000 - 27600 sec	600	0
3	4	First stage	1	OPN4 1	13/11/2014	600	27600 - 28200 sec	600	0
3	4	First stage	1	OPN4 1	13/11/2014	600	28200 - 28800 sec	600	0
3	4	First stage	1	OPN4 1	13/11/2014	600	28800 - 29400 sec	219	381
3	4	First stage	1	OPN4 1	13/11/2014	600	29400 - 30000 sec	53.2	546.8
3	4	First stage	1	OPN4 1	13/11/2014	600	30000 - 30600 sec	44.2	555.8
3	4	First stage	1	OPN4 1	13/11/2014	600	30600 - 31200 sec	24.1	575.9
3	4	First stage	1	OPN4 1	13/11/2014	600	31200 - 31800 sec	55.2	544.8
3	4	First stage	1	OPN4 1	13/11/2014	600	31800 - 32400 sec	2	598
3	4	First stage	1	OPN4 1	13/11/2014	600	32400 - 33000 sec	1	599
3	4	First stage	1	OPN4 1	13/11/2014	600	33000 - 33600 sec	17.1	582.9
3	4	First stage	1	OPN4 1	13/11/2014	600	33600 - 34200 sec	69.4	530.6
3	4	First stage	1	OPN4 1	13/11/2014	600	34200 - 34800 sec	579.2	20.8
3	4	First stage	1	OPN4 1	13/11/2014	600	34800 - 35400 sec	534.6	65.4
3	4	First stage	1	OPN4 1	13/11/2014	600	35400 - 36000 sec	600	0
3	4	First stage	1	OPN4 1	13/11/2014	600	36000 - 36600 sec	600	0
3	4	First stage	1	OPN4 1	13/11/2014	600	36600 - 37200 sec	600	0
3	4	First stage	1	OPN4 1	13/11/2014	600	37200 - 37800 sec	532.6	67.4
3	4	First stage	1	OPN4 1	13/11/2014	600	37800 - 38400 sec	410.5	189.5
3	4	First stage	1	OPN4 1	13/11/2014	600	38400 - 39000 sec	31	569
3	4	First stage	1	OPN4 1	13/11/2014	600	39000 - 39600 sec	148.8	451.2
3	4	First stage	1	OPN4 1	13/11/2014	600	39600 - 40200 sec	91.2	508.8
3	4	First stage	1	OPN4 1	13/11/2014	600	40200 - 40800 sec	28.1	571.9
3	4	First stage	1	OPN4 1	13/11/2014	600	40800 - 41400 sec	35.7	564.3
3	4	First stage	1	OPN4 1	13/11/2014	600	41400 - 42000 sec	136.9	463.1
3	4	First stage	1	OPN4 1	13/11/2014	600	42000 - 42600 sec	554.3	45.7
3	4	First stage	1	OPN4 1	13/11/2014	600	42600 - 43200 sec	208.1	392
3	4	First stage	1	OPN4 1	13/11/2014	600	43200 - 43800 sec	56	544
3	4	First stage	1	OPN4 1	13/11/2014	600	43800 - 44400 sec	20.1	579.9
3	4	First stage	1	OPN4 1	13/11/2014	600	44400 - 45000 sec	147.3	452.7
3	4	First stage	1	OPN4 1	13/11/2014	600	45000 - 45600 sec	31.7	568.3
3	4	First stage	1	OPN4 1	13/11/2014	600	45600 - 46200 sec	25.2	574.8
3	4	First stage	1	OPN4 1	13/11/2014	600	46200 - 46800 sec	61.4	538.6
3	4	First stage	1	OPN4 1	13/11/2014	600	46800 - 47400 sec	104.3	495.7
3	4	First stage	1	OPN4 1	13/11/2014	600	47400 - 48000 sec	67.8	532.2
3	4	First stage	1	OPN4 1	13/11/2014	600	48000 - 48600 sec	151.1	448.9
3	4	First stage	1	OPN4 1	13/11/2014	600	48600 - 49200 sec	537.7	62.4
3	4	First stage	1	OPN4 1	13/11/2014	600	49200 - 49800 sec	559.4	40.6
3	4	First stage	1	OPN4 1	13/11/2014	600	49800 - 50400 sec	484.6	115.4
3	4	First stage	1	OPN4 1	13/11/2014	600	50400 - 51000 sec	38.3	561.7
3	4	First stage	1	OPN4 1	13/11/2014	600	51000 - 51600 sec	15.6	584.4
3	4	First stage	1	OPN4 1	13/11/2014	600	51600 - 52200 sec	9	591
3	4	First stage	1	OPN4 1	13/11/2014	600	52200 - 52800 sec	29.8	570.2
3	4	First stage	1	OPN4 1	13/11/2014	600	52800 - 53400 sec	23.1	576.9
3	4	First stage	1	OPN4 1	13/11/2014	600	53400 - 54000 sec	1	599
3	4	First stage	1	OPN4 1	13/11/2014	600	54000 - 54600 sec	0	600
3	4	First stage	1	OPN4 1	13/11/2014	600	54600 - 55200 sec	104.3	495.7
3	4	First stage	1	OPN4 1	13/11/2014	600	55200 - 55800 sec	103.6	496.4
3	4	First stage	1	OPN4 1	13/11/2014	600	55800 - 56400 sec	124	476
3	4	First stage	1	OPN4 1	13/11/2014	600	56400 - 57000 sec	38.7	561.3
3	4	First stage	1	OPN4 1	13/11/2014	600	57000 - 57600 sec	145.4	454.6
3	4	First stage	1	OPN4 1	13/11/2014	600	57600 - 58200 sec	498.4	101.6
3	4	First stage	1	OPN4 1	13/11/2014	600	58200 - 58800 sec	59.9	540.1
3	4	First stage	1	OPN4 1	13/11/2014	600	58800 - 59400 sec	60.4	539.6
3	4	First stage	1	OPN4 1	13/11/2014	600	59400 - 60000 sec	4	596
3	4	First stage	1	OPN4 1	13/11/2014	600	60000 - 60600 sec	43.4	556.6
3	4	First stage	1	OPN4 1	13/11/2014	600	60600 - 61200 sec	44.5	555.5
3	4	First stage	1	OPN4 1	13/11/2014	600	61200 - 61800 sec	493.6	106.4
3	4	First stage	1	OPN4 1	13/11/2014	600	61800 - 62400 sec	550.6	49.4
3	4	First stage	1	OPN4 1	13/11/2014	600	62400 - 63000 sec	600	0
3	4	First stage	1	OPN4 1	13/11/2014	600	63000 - 63600 sec	600	0
3	4	First stage	1	OPN4 1	13/11/2014	600	63600 - 64200 sec	192.2	407.8
3	4	First stage	1	OPN4 1	13/11/2014	600	64200 - 64800 sec	5.4	594.6
3	4	First stage	1	OPN4 1	13/11/2014	600	64800 - 65400 sec	0	600
3	4	First stage	1	OPN4 1	13/11/2014	600	65400 - 66000 sec	52.2	547.8
3	4	First stage	1	OPN4 1	13/11/2014	600	66000 - 66600 sec	55.4	544.6
3	4	First stage	1	OPN4 1	13/11/2014	600	66600 - 67200 sec	76.2	523.8
3	4	First stage	1	OPN4 1	13/11/2014	600	67200 - 67800 sec	30.5	569.5
3	4	First stage	1	OPN4 1	13/11/2014	600	67800 - 68400 sec	44.3	555.7
3	4	First stage	1	OPN4 1	13/11/2014	600	68400 - 69000 sec	69.7	530.3
3	4	First stage	1	OPN4 1	13/11/2014	600	69000 - 69600 sec	18.1	581.9
3	4	First stage	1	OPN4 1	13/11/2014	600	69600 - 70200 sec	12.4	587.6
3	4	First stage	1	OPN4 1	13/11/2014	600	70200 - 70800 sec	38.5	561.5
3	4	First stage	1	OPN4 1	13/11/2014	600	70800 - 71400 sec	72.5	527.5
3	4	First stage	1	OPN4 1	13/11/2014	600	71400 - 72000 sec	36.1	564
3	4	First stage	1	OPN4 1	13/11/2014	600	72000 - 72600 sec	298.7	301.4
3	4	First stage	1	OPN4 1	13/11/2014	600	72600 - 73200 sec	600	0
3	4	First stage	1	OPN4 1	13/11/2014	600	73200 - 73800 sec	600	0
3	4	First stage	1	OPN4 1	13/11/2014	600	73800 - 74400 sec	528.8	71.2
3	4	First stage	1	OPN4 1	13/11/2014	600	74400 - 75000 sec	346.4	253.6
3	4	First stage	1	OPN4 1	13/11/2014	600	75000 - 75600 sec	7.6	592.4
3	4	First stage	1	OPN4 1	13/11/2014	600	75600 - 76200 sec	8.1	591.9
3	4	First stage	1	OPN4 1	13/11/2014	600	76200 - 76800 sec	14.3	585.7
3	4	First stage	1	OPN4 1	13/11/2014	600	76800 - 77400 sec	3	597
3	4	First stage	1	OPN4 1	13/11/2014	600	77400 - 78000 sec	3	597
3	4	First stage	1	OPN4 1	13/11/2014	600	78000 - 78600 sec	14.1	585.9
3	4	First stage	1	OPN4 1	13/11/2014	600	78600 - 79200 sec	60.2	539.8
3	4	First stage	1	OPN4 1	13/11/2014	600	79200 - 79800 sec	125.6	474.4
3	4	First stage	1	OPN4 1	13/11/2014	600	79800 - 80400 sec	297.1	302.9
3	4	First stage	1	OPN4 1	13/11/2014	600	80400 - 81000 sec	466.1	133.9
3	4	First stage	1	OPN4 1	13/11/2014	600	81000 - 81600 sec	241.1	358.9
3	4	First stage	1	OPN4 1	13/11/2014	600	81600 - 82200 sec	40.2	559.8
3	4	First stage	1	OPN4 1	13/11/2014	600	82200 - 82800 sec	7	593
3	4	First stage	1	OPN4 1	13/11/2014	600	82800 - 83400 sec	95.8	504.2
3	4	First stage	1	OPN4 1	13/11/2014	600	83400 - 84000 sec	509.7	90.3
3	4	First stage	1	OPN4 1	13/11/2014	600	84000 - 84600 sec	600	0
3	4	First stage	1	OPN4 1	13/11/2014	600	84600 - 85200 sec	600	0
3	4	First stage	1	OPN4 1	13/11/2014	600	85200 - 85800 sec	600	0
3	4	First stage	1	OPN4 1	13/11/2014	600	85800 - 86400 sec	600	0
3	4	First stage	1	OPN4 1	13/11/2014	600	86400 - 87000 sec	600	0
3	4	First stage	1	OPN4 1	13/11/2014	600	87000 - 87600 sec	600	0
3	4	First stage	1	OPN4 1	13/11/2014	600	87600 - 88200 sec	600	0
3	4	First stage	1	OPN4 1	13/11/2014	600	88200 - 88800 sec	600	0
3	4	First stage	1	OPN4 1	13/11/2014	600	88800 - 89400 sec	600	0
3	4	First stage	1	OPN4 1	13/11/2014	600	89400 - 90000 sec	600	0
3	4	First stage	1	OPN4 1	13/11/2014	600	90000 - 90600 sec	600	0
3	4	First stage	1	OPN4 1	13/11/2014	600	90600 - 91200 sec	600	0
3	4	First stage	1	OPN4 1	13/11/2014	600	91200 - 91800 sec	600	0
3	4	First stage	1	OPN4 1	13/11/2014	600	91800 - 92400 sec	600	0
3	4	First stage	1	OPN4 1	13/11/2014	600	92400 - 93000 sec	600	0
3	4	First stage	1	OPN4 1	13/11/2014	600	93000 - 93600 sec	600	0
3	4	First stage	1	OPN4 1	13/11/2014	600	93600 - 94200 sec	410.5	189.6
3	4	First stage	1	OPN4 1	13/11/2014	600	94200 - 94800 sec	135.3	464.7
3	4	First stage	1	OPN4 1	13/11/2014	600	94800 - 95400 sec	73.8	526.2
3	4	First stage	1	OPN4 1	13/11/2014	600	95400 - 96000 sec	210.8	389.3
3	4	First stage	1	OPN4 1	13/11/2014	600	96000 - 96600 sec	334.4	265.6
3	4	First stage	1	OPN4 1	13/11/2014	600	96600 - 97200 sec	600	0
3	4	First stage	1	OPN4 1	13/11/2014	600	97200 - 97800 sec	600	0
3	4	First stage	1	OPN4 1	13/11/2014	600	97800 - 98400 sec	600	0
3	4	First stage	1	OPN4 1	13/11/2014	600	98400 - 99000 sec	600	0
3	4	First stage	1	OPN4 1	13/11/2014	600	99000 - 99600 sec	600	0
3	4	First stage	1	OPN4 1	13/11/2014	600	99600 - 100200 se	600	0
3	4	First stage	1	OPN4 1	13/11/2014	600	100200 - 100800 s	600	0
3	4	First stage	1	OPN4 1	13/11/2014	600	100800 - 101400 s	600	0
3	4	First stage	1	OPN4 1	13/11/2014	600	101400 - 102000 s	600	0
3	4	First stage	1	OPN4 1	13/11/2014	600	102000 - 102600 s	600	0
3	4	First stage	1	OPN4 1	13/11/2014	600	102600 - 103200 s	600	0
3	4	First stage	1	OPN4 1	13/11/2014	600	103200 - 103800 s	600	0
3	4	First stage	1	OPN4 1	13/11/2014	600	103800 - 104400 s	600	0
3	4	First stage	1	OPN4 1	13/11/2014	600	104400 - 105000 s	600	0
3	4	First stage	1	OPN4 1	13/11/2014	600	105000 - 105600 s	600	0
3	4	First stage	1	OPN4 1	13/11/2014	600	105600 - 106200 s	600	0
3	4	First stage	1	OPN4 1	13/11/2014	600	106200 - 106800 s	600	0
3	4	First stage	1	OPN4 1	13/11/2014	600	106800 - 107400 s	600	0
3	4	First stage	1	OPN4 1	13/11/2014	600	107400 - 108000 s	600	0
3	4	First stage	1	OPN4 1	13/11/2014	600	108000 - 108600 s	157.7	442.4
3	4	First stage	1	OPN4 1	13/11/2014	600	108600 - 109200 s	51	549
3	4	First stage	1	OPN4 1	13/11/2014	600	109200 - 109800 s	63.6	536.4
3	4	First stage	1	OPN4 1	13/11/2014	600	109800 - 110400 s	17.1	582.9
3	4	First stage	1	OPN4 1	13/11/2014	600	110400 - 111000 s	8.1	591.9
3	4	First stage	1	OPN4 1	13/11/2014	600	111000 - 111600 s	5	595
3	4	First stage	1	OPN4 1	13/11/2014	600	111600 - 112200 s	43.5	556.5
3	4	First stage	1	OPN4 1	13/11/2014	600	112200 - 112800 s	47.5	552.5
3	4	First stage	1	OPN4 1	13/11/2014	600	112800 - 113400 s	342.5	257.5
3	4	First stage	1	OPN4 1	13/11/2014	600	113400 - 114000 s	491.9	108.1
3	4	First stage	1	OPN4 1	13/11/2014	600	114000 - 114600 s	600	0
3	4	First stage	1	OPN4 1	13/11/2014	600	114600 - 115200 s	600	0
3	4	First stage	1	OPN4 1	13/11/2014	600	115200 - 115800 s	600	0
3	4	First stage	1	OPN4 1	13/11/2014	600	115800 - 116400 s	281.8	318.2
3	4	First stage	1	OPN4 1	13/11/2014	600	116400 - 117000 s	35.2	564.8
3	4	First stage	1	OPN4 1	13/11/2014	600	117000 - 117600 s	31.1	568.9
3	4	First stage	1	OPN4 1	13/11/2014	600	117600 - 118200 s	35.3	564.7
3	4	First stage	1	OPN4 1	13/11/2014	600	118200 - 118800 s	21.2	578.8
3	4	First stage	1	OPN4 1	13/11/2014	600	118800 - 119400 s	5	595
3	4	First stage	1	OPN4 1	13/11/2014	600	119400 - 120000 s	9	591
3	4	First stage	1	OPN4 1	13/11/2014	600	120000 - 120600 s	19.1	580.9
3	4	First stage	1	OPN4 1	13/11/2014	600	120600 - 121200 s	95.5	504.5
3	4	First stage	1	OPN4 1	13/11/2014	600	121200 - 121800 s	6	594
3	4	First stage	1	OPN4 1	13/11/2014	600	121800 - 122400 s	25.2	574.8
3	4	First stage	1	OPN4 1	13/11/2014	600	122400 - 123000 s	38.1	561.9
3	4	First stage	1	OPN4 1	13/11/2014	600	123000 - 123600 s	82.3	517.7
3	4	First stage	1	OPN4 1	13/11/2014	600	123600 - 124200 s	32.3	567.7
3	4	First stage	1	OPN4 1	13/11/2014	600	124200 - 124800 s	44.2	555.8
3	4	First stage	1	OPN4 1	13/11/2014	600	124800 - 125400 s	121.9	478.2
3	4	First stage	1	OPN4 1	13/11/2014	600	125400 - 126000 s	550.6	49.4
3	4	First stage	1	OPN4 1	13/11/2014	600	126000 - 126600 s	600	0
3	4	First stage	1	OPN4 1	13/11/2014	600	126600 - 127200 s	600	0
3	4	First stage	1	OPN4 1	13/11/2014	600	127200 - 127800 s	600	0
3	4	First stage	1	OPN4 1	13/11/2014	600	127800 - 128400 s	600	0
3	4	First stage	1	OPN4 1	13/11/2014	600	128400 - 129000 s	51.3	548.7
3	4	First stage	1	OPN4 1	13/11/2014	600	129000 - 129600 s	2	598
3	4	First stage	1	OPN4 1	13/11/2014	600	129600 - 130200 s	59.7	540.3
3	4	First stage	1	OPN4 1	13/11/2014	600	130200 - 130800 s	68.4	531.6
3	4	First stage	1	OPN4 1	13/11/2014	600	130800 - 131400 s	32.3	567.7
3	4	First stage	1	OPN4 1	13/11/2014	600	131400 - 132000 s	31.4	568.6
3	4	First stage	1	OPN4 1	13/11/2014	600	132000 - 132600 s	43.5	556.5
3	4	First stage	1	OPN4 1	13/11/2014	600	132600 - 133200 s	152.3	447.7
3	4	First stage	1	OPN4 1	13/11/2014	600	133200 - 133800 s	19.2	580.8
3	4	First stage	1	OPN4 1	13/11/2014	600	133800 - 134400 s	34.1	565.9
3	4	First stage	1	OPN4 1	13/11/2014	600	134400 - 135000 s	0	600
3	4	First stage	1	OPN4 1	13/11/2014	600	135000 - 135600 s	61.1	538.9
3	4	First stage	1	OPN4 1	13/11/2014	600	135600 - 136200 s	33.7	566.3
3	4	First stage	1	OPN4 1	13/11/2014	600	136200 - 136800 s	34.5	565.5
3	4	First stage	1	OPN4 1	13/11/2014	600	136800 - 137400 s	0	600
3	4	First stage	1	OPN4 1	13/11/2014	600	137400 - 138000 s	157.2	442.8
3	4	First stage	1	OPN4 1	13/11/2014	600	138000 - 138600 s	496.6	103.4
3	4	First stage	1	OPN4 1	13/11/2014	600	138600 - 139200 s	600	0
3	4	First stage	1	OPN4 1	13/11/2014	600	139200 - 139800 s	512.6	87.4
3	4	First stage	1	OPN4 1	13/11/2014	600	139800 - 140400 s	344	256
3	4	First stage	1	OPN4 1	13/11/2014	600	140400 - 141000 s	4.2	595.8
3	4	First stage	1	OPN4 1	13/11/2014	600	141000 - 141600 s	45.3	554.7
3	4	First stage	1	OPN4 1	13/11/2014	600	141600 - 142200 s	3.1	596.9
3	4	First stage	1	OPN4 1	13/11/2014	600	142200 - 142800 s	0	600
3	4	First stage	1	OPN4 1	13/11/2014	600	142800 - 143400 s	0	600
3	4	First stage	1	OPN4 1	13/11/2014	600	143400 - 144000 s	101.5	498.5
3	4	First stage	1	OPN4 1	13/11/2014	600	144000 - 144600 s	12.4	587.6
3	4	First stage	1	OPN4 1	13/11/2014	600	144600 - 145200 s	41.8	558.2
3	4	First stage	1	OPN4 1	13/11/2014	600	145200 - 145800 s	37.2	562.8
3	4	First stage	1	OPN4 1	13/11/2014	600	145800 - 146400 s	38.5	561.5
3	4	First stage	1	OPN4 1	13/11/2014	600	146400 - 147000 s	72.9	527.1
3	4	First stage	1	OPN4 1	13/11/2014	600	147000 - 147600 s	27.2	572.8
3	4	First stage	1	OPN4 1	13/11/2014	600	147600 - 148200 s	212.4	387.6
3	4	First stage	1	OPN4 1	13/11/2014	600	148200 - 148800 s	453.7	146.3
3	4	First stage	1	OPN4 1	13/11/2014	600	148800 - 149400 s	39.7	560.3
3	4	First stage	1	OPN4 1	13/11/2014	600	149400 - 150000 s	5	595
3	4	First stage	1	OPN4 1	13/11/2014	600	150000 - 150600 s	58.8	541.2
3	4	First stage	1	OPN4 1	13/11/2014	600	150600 - 151200 s	6	594
3	4	First stage	1	OPN4 1	13/11/2014	600	151200 - 151800 s	21.1	578.9
3	4	First stage	1	OPN4 1	13/11/2014	600	151800 - 152400 s	63.3	536.7
3	4	First stage	1	OPN4 1	13/11/2014	600	152400 - 153000 s	102.3	497.7
3	4	First stage	1	OPN4 1	13/11/2014	600	153000 - 153600 s	530.5	69.5
3	4	First stage	1	OPN4 1	13/11/2014	600	153600 - 154200 s	557.2	42.8
3	4	First stage	1	OPN4 1	13/11/2014	600	154200 - 154800 s	600	0
3	4	First stage	1	OPN4 1	13/11/2014	600	154800 - 155400 s	434.7	165.3
3	4	First stage	1	OPN4 1	13/11/2014	600	155400 - 156000 s	46.9	553.1
3	4	First stage	1	OPN4 1	13/11/2014	600	156000 - 156600 s	65.8	534.2
3	4	First stage	1	OPN4 1	13/11/2014	600	156600 - 157200 s	7	593
3	4	First stage	1	OPN4 1	13/11/2014	600	157200 - 157800 s	35.1	564.9
3	4	First stage	1	OPN4 1	13/11/2014	600	157800 - 158400 s	37.9	562.1
3	4	First stage	1	OPN4 1	13/11/2014	600	158400 - 159000 s	64.7	535.3
3	4	First stage	1	OPN4 1	13/11/2014	600	159000 - 159600 s	9	591
3	4	First stage	1	OPN4 1	13/11/2014	600	159600 - 160200 s	51.5	548.5
3	4	First stage	1	OPN4 1	13/11/2014	600	160200 - 160800 s	565	35
3	4	First stage	1	OPN4 1	13/11/2014	600	160800 - 161400 s	600	0
3	4	First stage	1	OPN4 1	13/11/2014	600	161400 - 162000 s	600	0
3	4	First stage	1	OPN4 1	13/11/2014	600	162000 - 162600 s	492.4	107.6
3	4	First stage	1	OPN4 1	13/11/2014	600	162600 - 163200 s	600	0
3	4	First stage	1	OPN4 1	13/11/2014	600	163200 - 163800 s	600	0
3	4	First stage	1	OPN4 1	13/11/2014	600	163800 - 164400 s	600	0
3	4	First stage	1	OPN4 1	13/11/2014	600	164400 - 165000 s	364.2	235.8
3	4	First stage	1	OPN4 1	13/11/2014	600	165000 - 165600 s	117.1	482.9
3	4	First stage	1	OPN4 1	13/11/2014	600	165600 - 166200 s	95.6	504.4
3	4	First stage	1	OPN4 1	13/11/2014	600	166200 - 166800 s	3.1	596.9
3	4	First stage	1	OPN4 1	13/11/2014	600	166800 - 167400 s	190.2	409.8
3	4	First stage	1	OPN4 1	13/11/2014	600	167400 - 168000 s	151.7	448.3
3	4	First stage	1	OPN4 1	13/11/2014	600	168000 - 168600 s	80.3	519.8
3	4	First stage	1	OPN4 1	13/11/2014	600	168600 - 169200 s	20.5	579.5
3	4	First stage	1	OPN4 1	13/11/2014	600	169200 - 169800 s	383.2	216.8
3	4	First stage	1	OPN4 1	13/11/2014	600	169800 - 170400 s	600	0
3	4	First stage	1	OPN4 1	13/11/2014	600	170400 - 171000 s	142.4	457.6
3	4	First stage	1	OPN4 1	13/11/2014	600	171000 - 171600 s	305.8	294.2
3	4	First stage	1	OPN4 1	13/11/2014	600	171600 - 172200 s	600	0
3	4	First stage	1	OPN4 1	13/11/2014	600	172200 - 172800 s	600	0
3	4	First stage	1	OPN4 1	13/11/2014	600	172800 - 173400 s	600	0
3	4	First stage	1	OPN4 1	13/11/2014	600	173400 - 174000 s	600	0
3	4	First stage	1	OPN4 1	13/11/2014	600	174000 - 174600 s	600	0
3	4	First stage	1	OPN4 1	13/11/2014	600	174600 - 175200 s	462.3	137.7
3	4	First stage	1	OPN4 1	13/11/2014	600	175200 - 175800 s	152.6	447.4
3	4	First stage	1	OPN4 1	13/11/2014	600	175800 - 176400 s	600	0
3	4	First stage	1	OPN4 1	13/11/2014	600	176400 - 177000 s	600	0
3	4	First stage	1	OPN4 1	13/11/2014	600	177000 - 177600 s	600	0
3	4	First stage	1	OPN4 1	13/11/2014	600	177600 - 178200 s	559.7	40.3
3	4	First stage	1	OPN4 1	13/11/2014	600	178200 - 178800 s	482.9	117.1
3	4	First stage	1	OPN4 1	13/11/2014	600	178800 - 179400 s	319.5	280.5
3	4	First stage	1	OPN4 1	13/11/2014	600	179400 - 180000 s	600	0
3	4	First stage	1	OPN4 1	13/11/2014	600	180000 - 180600 s	600	0
3	4	First stage	1	OPN4 1	13/11/2014	600	180600 - 181200 s	600	0
3	4	First stage	1	OPN4 1	13/11/2014	600	181200 - 181800 s	600	0
3	4	First stage	1	OPN4 1	13/11/2014	600	181800 - 182400 s	600	0
3	4	First stage	1	OPN4 1	13/11/2014	600	182400 - 183000 s	600	0
3	4	First stage	1	OPN4 1	13/11/2014	600	183000 - 183600 s	556.8	43.2
3	4	First stage	1	OPN4 1	13/11/2014	600	183600 - 184200 s	600	0
3	4	First stage	1	OPN4 1	13/11/2014	600	184200 - 184800 s	600	0
3	4	First stage	1	OPN4 1	13/11/2014	600	184800 - 185400 s	600	0
3	4	First stage	1	OPN4 1	13/11/2014	600	185400 - 186000 s	446.9	153.1
3	4	First stage	1	OPN4 1	13/11/2014	600	186000 - 186600 s	600	0
3	4	First stage	1	OPN4 1	13/11/2014	600	186600 - 187200 s	600	0
3	4	First stage	1	OPN4 1	13/11/2014	600	187200 - 187800 s	600	0
3	4	First stage	1	OPN4 1	13/11/2014	600	187800 - 188400 s	559.7	40.3
3	4	First stage	1	OPN4 1	13/11/2014	600	188400 - 189000 s	390.3	209.7
3	4	First stage	1	OPN4 1	13/11/2014	600	189000 - 189600 s	600	0
3	4	First stage	1	OPN4 1	13/11/2014	600	189600 - 190200 s	600	0
3	4	First stage	1	OPN4 1	13/11/2014	600	190200 - 190800 s	346.9	253.1
3	4	First stage	1	OPN4 1	13/11/2014	600	190800 - 191400 s	41.7	558.3
3	4	First stage	1	OPN4 1	13/11/2014	600	191400 - 192000 s	128.3	471.8
3	4	First stage	1	OPN4 1	13/11/2014	600	192000 - 192600 s	1	599
3	4	First stage	1	OPN4 1	13/11/2014	600	192600 - 193200 s	9.5	590.5
3	4	First stage	1	OPN4 1	13/11/2014	600	193200 - 193800 s	57.4	542.6
3	4	First stage	1	OPN4 1	13/11/2014	600	193800 - 194400 s	18.2	581.8
3	4	First stage	1	OPN4 1	13/11/2014	600	194400 - 195000 s	38.2	561.8
3	4	First stage	1	OPN4 1	13/11/2014	600	195000 - 195600 s	576	24
3	4	First stage	1	OPN4 1	13/11/2014	600	195600 - 196200 s	600	0
3	4	First stage	1	OPN4 1	13/11/2014	600	196200 - 196800 s	548.4	51.6
3	4	First stage	1	OPN4 1	13/11/2014	600	196800 - 197400 s	600	0
3	4	First stage	1	OPN4 1	13/11/2014	600	197400 - 198000 s	600	0
3	4	First stage	1	OPN4 1	13/11/2014	600	198000 - 198600 s	600	0
3	4	First stage	1	OPN4 1	13/11/2014	600	198600 - 199200 s	600	0
3	4	First stage	1	OPN4 1	13/11/2014	600	199200 - 199800 s	600	0
3	4	First stage	1	OPN4 1	13/11/2014	600	199800 - 200400 s	175.4	424.6
3	4	First stage	1	OPN4 1	13/11/2014	600	200400 - 201000 s	70.6	529.4
3	4	First stage	1	OPN4 1	13/11/2014	600	201000 - 201600 s	115.8	484.2
3	4	First stage	1	OPN4 1	13/11/2014	600	201600 - 202200 s	136.1	464
3	4	First stage	1	OPN4 1	13/11/2014	600	202200 - 202800 s	14.4	585.6
3	4	First stage	1	OPN4 1	13/11/2014	600	202800 - 203400 s	12.1	587.9
3	4	First stage	1	OPN4 1	13/11/2014	600	203400 - 204000 s	0	600
3	4	First stage	1	OPN4 1	13/11/2014	600	204000 - 204600 s	43.6	556.4
3	4	First stage	1	OPN4 1	13/11/2014	600	204600 - 205200 s	0	600
3	4	First stage	1	OPN4 1	13/11/2014	600	205200 - 205800 s	41.3	558.7
3	4	First stage	1	OPN4 1	13/11/2014	600	205800 - 206400 s	348.8	251.2
3	4	First stage	1	OPN4 1	13/11/2014	600	206400 - 207000 s	553.6	46.4
3	4	First stage	1	OPN4 1	13/11/2014	600	207000 - 207600 s	598	2
3	4	First stage	1	OPN4 1	13/11/2014	600	207600 - 208200 s	64.8	535.2
3	4	First stage	1	OPN4 1	13/11/2014	600	208200 - 208800 s	103.2	496.8
3	4	First stage	1	OPN4 1	13/11/2014	600	208800 - 209400 s	1	599
3	4	First stage	1	OPN4 1	13/11/2014	600	209400 - 210000 s	41.2	558.8
3	4	First stage	1	OPN4 1	13/11/2014	600	210000 - 210600 s	1	599
3	4	First stage	1	OPN4 1	13/11/2014	600	210600 - 211200 s	408.9	191.1
3	4	First stage	1	OPN4 1	13/11/2014	600	211200 - 211800 s	26.2	573.8
3	4	First stage	1	OPN4 1	13/11/2014	600	211800 - 212400 s	137.2	462.8
3	4	First stage	1	OPN4 1	13/11/2014	600	212400 - 213000 s	5.1	594.9
3	4	First stage	1	OPN4 1	13/11/2014	600	213000 - 213600 s	43.6	556.4
3	4	First stage	1	OPN4 1	13/11/2014	600	213600 - 214200 s	117.8	482.2
3	4	First stage	1	OPN4 1	13/11/2014	600	214200 - 214800 s	498.3	101.7
3	4	First stage	1	OPN4 1	13/11/2014	600	214800 - 215400 s	550.9	49.1
3	4	First stage	1	OPN4 1	13/11/2014	600	215400 - 216000 s	600	0
4	3	First stage	1	OPN4 2	13/11/2014	600	0 - 600 secs.	600	0
4	3	First stage	1	OPN4 2	13/11/2014	600	600 - 1200 secs.	472	128
4	3	First stage	1	OPN4 2	13/11/2014	600	1200 - 1800 secs.	600	0
4	3	First stage	1	OPN4 2	13/11/2014	600	1800 - 2400 secs.	600	0
4	3	First stage	1	OPN4 2	13/11/2014	600	2400 - 3000 secs.	600	0
4	3	First stage	1	OPN4 2	13/11/2014	600	3000 - 3600 secs.	600	0
4	3	First stage	1	OPN4 2	13/11/2014	600	3600 - 4200 secs.	600	0
4	3	First stage	1	OPN4 2	13/11/2014	600	4200 - 4800 secs.	600	0
4	3	First stage	1	OPN4 2	13/11/2014	600	4800 - 5400 secs.	600	0
4	3	First stage	1	OPN4 2	13/11/2014	600	5400 - 6000 secs.	600	0
4	3	First stage	1	OPN4 2	13/11/2014	600	6000 - 6600 secs.	600	0
4	3	First stage	1	OPN4 2	13/11/2014	600	6600 - 7200 secs.	600	0
4	3	First stage	1	OPN4 2	13/11/2014	600	7200 - 7800 secs.	600	0
4	3	First stage	1	OPN4 2	13/11/2014	600	7800 - 8400 secs.	600	0
4	3	First stage	1	OPN4 2	13/11/2014	600	8400 - 9000 secs.	600	0
4	3	First stage	1	OPN4 2	13/11/2014	600	9000 - 9600 secs.	600	0
4	3	First stage	1	OPN4 2	13/11/2014	600	9600 - 10200 secs	600	0
4	3	First stage	1	OPN4 2	13/11/2014	600	10200 - 10800 sec	600	0
4	3	First stage	1	OPN4 2	13/11/2014	600	10800 - 11400 sec	600	0
4	3	First stage	1	OPN4 2	13/11/2014	600	11400 - 12000 sec	600	0
4	3	First stage	1	OPN4 2	13/11/2014	600	12000 - 12600 sec	600	0
4	3	First stage	1	OPN4 2	13/11/2014	600	12600 - 13200 sec	600	0
4	3	First stage	1	OPN4 2	13/11/2014	600	13200 - 13800 sec	600	0
4	3	First stage	1	OPN4 2	13/11/2014	600	13800 - 14400 sec	600	0
4	3	First stage	1	OPN4 2	13/11/2014	600	14400 - 15000 sec	600	0
4	3	First stage	1	OPN4 2	13/11/2014	600	15000 - 15600 sec	600	0
4	3	First stage	1	OPN4 2	13/11/2014	600	15600 - 16200 sec	600	0
4	3	First stage	1	OPN4 2	13/11/2014	600	16200 - 16800 sec	600	0
4	3	First stage	1	OPN4 2	13/11/2014	600	16800 - 17400 sec	600	0
4	3	First stage	1	OPN4 2	13/11/2014	600	17400 - 18000 sec	600	0
4	3	First stage	1	OPN4 2	13/11/2014	600	18000 - 18600 sec	600	0
4	3	First stage	1	OPN4 2	13/11/2014	600	18600 - 19200 sec	151.6	448.4
4	3	First stage	1	OPN4 2	13/11/2014	600	19200 - 19800 sec	54.3	545.7
4	3	First stage	1	OPN4 2	13/11/2014	600	19800 - 20400 sec	278	322.1
4	3	First stage	1	OPN4 2	13/11/2014	600	20400 - 21000 sec	600	0
4	3	First stage	1	OPN4 2	13/11/2014	600	21000 - 21600 sec	600	0
4	3	First stage	1	OPN4 2	13/11/2014	600	21600 - 22200 sec	600	0
4	3	First stage	1	OPN4 2	13/11/2014	600	22200 - 22800 sec	490.1	109.9
4	3	First stage	1	OPN4 2	13/11/2014	600	22800 - 23400 sec	600	0
4	3	First stage	1	OPN4 2	13/11/2014	600	23400 - 24000 sec	600	0
4	3	First stage	1	OPN4 2	13/11/2014	600	24000 - 24600 sec	379.6	220.4
4	3	First stage	1	OPN4 2	13/11/2014	600	24600 - 25200 sec	28.6	571.4
4	3	First stage	1	OPN4 2	13/11/2014	600	25200 - 25800 sec	29.5	570.5
4	3	First stage	1	OPN4 2	13/11/2014	600	25800 - 26400 sec	62.5	537.5
4	3	First stage	1	OPN4 2	13/11/2014	600	26400 - 27000 sec	411.5	188.5
4	3	First stage	1	OPN4 2	13/11/2014	600	27000 - 27600 sec	600	0
4	3	First stage	1	OPN4 2	13/11/2014	600	27600 - 28200 sec	600	0
4	3	First stage	1	OPN4 2	13/11/2014	600	28200 - 28800 sec	600	0
4	3	First stage	1	OPN4 2	13/11/2014	600	28800 - 29400 sec	277.6	322.4
4	3	First stage	1	OPN4 2	13/11/2014	600	29400 - 30000 sec	61.8	538.2
4	3	First stage	1	OPN4 2	13/11/2014	600	30000 - 30600 sec	58.4	541.6
4	3	First stage	1	OPN4 2	13/11/2014	600	30600 - 31200 sec	228.5	371.5
4	3	First stage	1	OPN4 2	13/11/2014	600	31200 - 31800 sec	600	0
4	3	First stage	1	OPN4 2	13/11/2014	600	31800 - 32400 sec	600	0
4	3	First stage	1	OPN4 2	13/11/2014	600	32400 - 33000 sec	320	280
4	3	First stage	1	OPN4 2	13/11/2014	600	33000 - 33600 sec	140.4	459.6
4	3	First stage	1	OPN4 2	13/11/2014	600	33600 - 34200 sec	74.2	525.8
4	3	First stage	1	OPN4 2	13/11/2014	600	34200 - 34800 sec	62.9	537.2
4	3	First stage	1	OPN4 2	13/11/2014	600	34800 - 35400 sec	82.4	517.6
4	3	First stage	1	OPN4 2	13/11/2014	600	35400 - 36000 sec	16.2	583.8
4	3	First stage	1	OPN4 2	13/11/2014	600	36000 - 36600 sec	150.9	449.1
4	3	First stage	1	OPN4 2	13/11/2014	600	36600 - 37200 sec	71.7	528.3
4	3	First stage	1	OPN4 2	13/11/2014	600	37200 - 37800 sec	247.4	352.6
4	3	First stage	1	OPN4 2	13/11/2014	600	37800 - 38400 sec	559	41
4	3	First stage	1	OPN4 2	13/11/2014	600	38400 - 39000 sec	600	0
4	3	First stage	1	OPN4 2	13/11/2014	600	39000 - 39600 sec	600	0
4	3	First stage	1	OPN4 2	13/11/2014	600	39600 - 40200 sec	529.5	70.5
4	3	First stage	1	OPN4 2	13/11/2014	600	40200 - 40800 sec	600	0
4	3	First stage	1	OPN4 2	13/11/2014	600	40800 - 41400 sec	600	0
4	3	First stage	1	OPN4 2	13/11/2014	600	41400 - 42000 sec	488.5	111.6
4	3	First stage	1	OPN4 2	13/11/2014	600	42000 - 42600 sec	68.3	531.7
4	3	First stage	1	OPN4 2	13/11/2014	600	42600 - 43200 sec	58.8	541.2
4	3	First stage	1	OPN4 2	13/11/2014	600	43200 - 43800 sec	4	596
4	3	First stage	1	OPN4 2	13/11/2014	600	43800 - 44400 sec	39.1	560.9
4	3	First stage	1	OPN4 2	13/11/2014	600	44400 - 45000 sec	124	476
4	3	First stage	1	OPN4 2	13/11/2014	600	45000 - 45600 sec	130.5	469.5
4	3	First stage	1	OPN4 2	13/11/2014	600	45600 - 46200 sec	51.2	548.8
4	3	First stage	1	OPN4 2	13/11/2014	600	46200 - 46800 sec	31.3	568.8
4	3	First stage	1	OPN4 2	13/11/2014	600	46800 - 47400 sec	15.1	584.9
4	3	First stage	1	OPN4 2	13/11/2014	600	47400 - 48000 sec	209.8	390.2
4	3	First stage	1	OPN4 2	13/11/2014	600	48000 - 48600 sec	378.8	221.2
4	3	First stage	1	OPN4 2	13/11/2014	600	48600 - 49200 sec	214	386
4	3	First stage	1	OPN4 2	13/11/2014	600	49200 - 49800 sec	113.4	486.6
4	3	First stage	1	OPN4 2	13/11/2014	600	49800 - 50400 sec	23.1	576.9
4	3	First stage	1	OPN4 2	13/11/2014	600	50400 - 51000 sec	51.2	548.8
4	3	First stage	1	OPN4 2	13/11/2014	600	51000 - 51600 sec	43.1	556.9
4	3	First stage	1	OPN4 2	13/11/2014	600	51600 - 52200 sec	72.4	527.6
4	3	First stage	1	OPN4 2	13/11/2014	600	52200 - 52800 sec	75.6	524.4
4	3	First stage	1	OPN4 2	13/11/2014	600	52800 - 53400 sec	25	575
4	3	First stage	1	OPN4 2	13/11/2014	600	53400 - 54000 sec	6	594
4	3	First stage	1	OPN4 2	13/11/2014	600	54000 - 54600 sec	9	591
4	3	First stage	1	OPN4 2	13/11/2014	600	54600 - 55200 sec	55.3	544.8
4	3	First stage	1	OPN4 2	13/11/2014	600	55200 - 55800 sec	414.1	185.9
4	3	First stage	1	OPN4 2	13/11/2014	600	55800 - 56400 sec	548.9	51.1
4	3	First stage	1	OPN4 2	13/11/2014	600	56400 - 57000 sec	600	0
4	3	First stage	1	OPN4 2	13/11/2014	600	57000 - 57600 sec	554.8	45.2
4	3	First stage	1	OPN4 2	13/11/2014	600	57600 - 58200 sec	473.9	126.1
4	3	First stage	1	OPN4 2	13/11/2014	600	58200 - 58800 sec	3	597
4	3	First stage	1	OPN4 2	13/11/2014	600	58800 - 59400 sec	377.8	222.2
4	3	First stage	1	OPN4 2	13/11/2014	600	59400 - 60000 sec	6	594
4	3	First stage	1	OPN4 2	13/11/2014	600	60000 - 60600 sec	45.4	554.6
4	3	First stage	1	OPN4 2	13/11/2014	600	60600 - 61200 sec	44.4	555.6
4	3	First stage	1	OPN4 2	13/11/2014	600	61200 - 61800 sec	50.5	549.5
4	3	First stage	1	OPN4 2	13/11/2014	600	61800 - 62400 sec	20.1	579.9
4	3	First stage	1	OPN4 2	13/11/2014	600	62400 - 63000 sec	83.8	516.2
4	3	First stage	1	OPN4 2	13/11/2014	600	63000 - 63600 sec	47.4	552.6
4	3	First stage	1	OPN4 2	13/11/2014	600	63600 - 64200 sec	38.3	561.7
4	3	First stage	1	OPN4 2	13/11/2014	600	64200 - 64800 sec	250.3	349.7
4	3	First stage	1	OPN4 2	13/11/2014	600	64800 - 65400 sec	434	166
4	3	First stage	1	OPN4 2	13/11/2014	600	65400 - 66000 sec	239.2	360.8
4	3	First stage	1	OPN4 2	13/11/2014	600	66000 - 66600 sec	34.6	565.4
4	3	First stage	1	OPN4 2	13/11/2014	600	66600 - 67200 sec	33.4	566.6
4	3	First stage	1	OPN4 2	13/11/2014	600	67200 - 67800 sec	50.6	549.4
4	3	First stage	1	OPN4 2	13/11/2014	600	67800 - 68400 sec	48.2	551.8
4	3	First stage	1	OPN4 2	13/11/2014	600	68400 - 69000 sec	6.1	593.9
4	3	First stage	1	OPN4 2	13/11/2014	600	69000 - 69600 sec	46.2	553.8
4	3	First stage	1	OPN4 2	13/11/2014	600	69600 - 70200 sec	103.2	496.8
4	3	First stage	1	OPN4 2	13/11/2014	600	70200 - 70800 sec	60.6	539.4
4	3	First stage	1	OPN4 2	13/11/2014	600	70800 - 71400 sec	48.4	551.6
4	3	First stage	1	OPN4 2	13/11/2014	600	71400 - 72000 sec	302.4	297.6
4	3	First stage	1	OPN4 2	13/11/2014	600	72000 - 72600 sec	600	0
4	3	First stage	1	OPN4 2	13/11/2014	600	72600 - 73200 sec	600	0
4	3	First stage	1	OPN4 2	13/11/2014	600	73200 - 73800 sec	600	0
4	3	First stage	1	OPN4 2	13/11/2014	600	73800 - 74400 sec	406.8	193.2
4	3	First stage	1	OPN4 2	13/11/2014	600	74400 - 75000 sec	56.3	543.7
4	3	First stage	1	OPN4 2	13/11/2014	600	75000 - 75600 sec	46.9	553.2
4	3	First stage	1	OPN4 2	13/11/2014	600	75600 - 76200 sec	43.5	556.5
4	3	First stage	1	OPN4 2	13/11/2014	600	76200 - 76800 sec	9	591
4	3	First stage	1	OPN4 2	13/11/2014	600	76800 - 77400 sec	39.9	560.1
4	3	First stage	1	OPN4 2	13/11/2014	600	77400 - 78000 sec	28.8	571.2
4	3	First stage	1	OPN4 2	13/11/2014	600	78000 - 78600 sec	116.8	483.2
4	3	First stage	1	OPN4 2	13/11/2014	600	78600 - 79200 sec	17	583
4	3	First stage	1	OPN4 2	13/11/2014	600	79200 - 79800 sec	2	598
4	3	First stage	1	OPN4 2	13/11/2014	600	79800 - 80400 sec	76.6	523.4
4	3	First stage	1	OPN4 2	13/11/2014	600	80400 - 81000 sec	385	215
4	3	First stage	1	OPN4 2	13/11/2014	600	81000 - 81600 sec	586.6	13.4
4	3	First stage	1	OPN4 2	13/11/2014	600	81600 - 82200 sec	53.8	546.2
4	3	First stage	1	OPN4 2	13/11/2014	600	82200 - 82800 sec	57.4	542.6
4	3	First stage	1	OPN4 2	13/11/2014	600	82800 - 83400 sec	583.2	16.8
4	3	First stage	1	OPN4 2	13/11/2014	600	83400 - 84000 sec	91	509
4	3	First stage	1	OPN4 2	13/11/2014	600	84000 - 84600 sec	431.6	168.4
4	3	First stage	1	OPN4 2	13/11/2014	600	84600 - 85200 sec	600	0
4	3	First stage	1	OPN4 2	13/11/2014	600	85200 - 85800 sec	549.7	50.3
4	3	First stage	1	OPN4 2	13/11/2014	600	85800 - 86400 sec	275.1	324.9
4	3	First stage	1	OPN4 2	13/11/2014	600	86400 - 87000 sec	525.3	74.7
4	3	First stage	1	OPN4 2	13/11/2014	600	87000 - 87600 sec	600	0
4	3	First stage	1	OPN4 2	13/11/2014	600	87600 - 88200 sec	600	0
4	3	First stage	1	OPN4 2	13/11/2014	600	88200 - 88800 sec	600	0
4	3	First stage	1	OPN4 2	13/11/2014	600	88800 - 89400 sec	600	0
4	3	First stage	1	OPN4 2	13/11/2014	600	89400 - 90000 sec	600	0
4	3	First stage	1	OPN4 2	13/11/2014	600	90000 - 90600 sec	600	0
4	3	First stage	1	OPN4 2	13/11/2014	600	90600 - 91200 sec	600	0
4	3	First stage	1	OPN4 2	13/11/2014	600	91200 - 91800 sec	600	0
4	3	First stage	1	OPN4 2	13/11/2014	600	91800 - 92400 sec	600	0
4	3	First stage	1	OPN4 2	13/11/2014	600	92400 - 93000 sec	600	0
4	3	First stage	1	OPN4 2	13/11/2014	600	93000 - 93600 sec	600	0
4	3	First stage	1	OPN4 2	13/11/2014	600	93600 - 94200 sec	251.3	348.7
4	3	First stage	1	OPN4 2	13/11/2014	600	94200 - 94800 sec	158.8	441.3
4	3	First stage	1	OPN4 2	13/11/2014	600	94800 - 95400 sec	116.1	483.9
4	3	First stage	1	OPN4 2	13/11/2014	600	95400 - 96000 sec	195.3	404.7
4	3	First stage	1	OPN4 2	13/11/2014	600	96000 - 96600 sec	339.4	260.6
4	3	First stage	1	OPN4 2	13/11/2014	600	96600 - 97200 sec	600	0
4	3	First stage	1	OPN4 2	13/11/2014	600	97200 - 97800 sec	600	0
4	3	First stage	1	OPN4 2	13/11/2014	600	97800 - 98400 sec	600	0
4	3	First stage	1	OPN4 2	13/11/2014	600	98400 - 99000 sec	600	0
4	3	First stage	1	OPN4 2	13/11/2014	600	99000 - 99600 sec	600	0
4	3	First stage	1	OPN4 2	13/11/2014	600	99600 - 100200 se	600	0
4	3	First stage	1	OPN4 2	13/11/2014	600	100200 - 100800 s	600	0
4	3	First stage	1	OPN4 2	13/11/2014	600	100800 - 101400 s	600	0
4	3	First stage	1	OPN4 2	13/11/2014	600	101400 - 102000 s	600	0
4	3	First stage	1	OPN4 2	13/11/2014	600	102000 - 102600 s	600	0
4	3	First stage	1	OPN4 2	13/11/2014	600	102600 - 103200 s	600	0
4	3	First stage	1	OPN4 2	13/11/2014	600	103200 - 103800 s	600	0
4	3	First stage	1	OPN4 2	13/11/2014	600	103800 - 104400 s	600	0
4	3	First stage	1	OPN4 2	13/11/2014	600	104400 - 105000 s	600	0
4	3	First stage	1	OPN4 2	13/11/2014	600	105000 - 105600 s	600	0
4	3	First stage	1	OPN4 2	13/11/2014	600	105600 - 106200 s	600	0
4	3	First stage	1	OPN4 2	13/11/2014	600	106200 - 106800 s	600	0
4	3	First stage	1	OPN4 2	13/11/2014	600	106800 - 107400 s	600	0
4	3	First stage	1	OPN4 2	13/11/2014	600	107400 - 108000 s	600	0
4	3	First stage	1	OPN4 2	13/11/2014	600	108000 - 108600 s	600	0
4	3	First stage	1	OPN4 2	13/11/2014	600	108600 - 109200 s	587.5	12.5
4	3	First stage	1	OPN4 2	13/11/2014	600	109200 - 109800 s	136.5	463.5
4	3	First stage	1	OPN4 2	13/11/2014	600	109800 - 110400 s	47.4	552.6
4	3	First stage	1	OPN4 2	13/11/2014	600	110400 - 111000 s	38.8	561.2
4	3	First stage	1	OPN4 2	13/11/2014	600	111000 - 111600 s	333.7	266.3
4	3	First stage	1	OPN4 2	13/11/2014	600	111600 - 112200 s	22.1	577.9
4	3	First stage	1	OPN4 2	13/11/2014	600	112200 - 112800 s	81	519
4	3	First stage	1	OPN4 2	13/11/2014	600	112800 - 113400 s	258.8	341.3
4	3	First stage	1	OPN4 2	13/11/2014	600	113400 - 114000 s	600	0
4	3	First stage	1	OPN4 2	13/11/2014	600	114000 - 114600 s	600	0
4	3	First stage	1	OPN4 2	13/11/2014	600	114600 - 115200 s	600	0
4	3	First stage	1	OPN4 2	13/11/2014	600	115200 - 115800 s	600	0
4	3	First stage	1	OPN4 2	13/11/2014	600	115800 - 116400 s	600	0
4	3	First stage	1	OPN4 2	13/11/2014	600	116400 - 117000 s	600	0
4	3	First stage	1	OPN4 2	13/11/2014	600	117000 - 117600 s	600	0
4	3	First stage	1	OPN4 2	13/11/2014	600	117600 - 118200 s	600	0
4	3	First stage	1	OPN4 2	13/11/2014	600	118200 - 118800 s	600	0
4	3	First stage	1	OPN4 2	13/11/2014	600	118800 - 119400 s	600	0
4	3	First stage	1	OPN4 2	13/11/2014	600	119400 - 120000 s	600	0
4	3	First stage	1	OPN4 2	13/11/2014	600	120000 - 120600 s	145.1	454.9
4	3	First stage	1	OPN4 2	13/11/2014	600	120600 - 121200 s	119.7	480.3
4	3	First stage	1	OPN4 2	13/11/2014	600	121200 - 121800 s	2	598
4	3	First stage	1	OPN4 2	13/11/2014	600	121800 - 122400 s	32	568
4	3	First stage	1	OPN4 2	13/11/2014	600	122400 - 123000 s	2	598
4	3	First stage	1	OPN4 2	13/11/2014	600	123000 - 123600 s	124.3	475.7
4	3	First stage	1	OPN4 2	13/11/2014	600	123600 - 124200 s	171.6	428.4
4	3	First stage	1	OPN4 2	13/11/2014	600	124200 - 124800 s	24.6	575.4
4	3	First stage	1	OPN4 2	13/11/2014	600	124800 - 125400 s	91.9	508.1
4	3	First stage	1	OPN4 2	13/11/2014	600	125400 - 126000 s	279.8	320.2
4	3	First stage	1	OPN4 2	13/11/2014	600	126000 - 126600 s	600	0
4	3	First stage	1	OPN4 2	13/11/2014	600	126600 - 127200 s	600	0
4	3	First stage	1	OPN4 2	13/11/2014	600	127200 - 127800 s	600	0
4	3	First stage	1	OPN4 2	13/11/2014	600	127800 - 128400 s	600	0
4	3	First stage	1	OPN4 2	13/11/2014	600	128400 - 129000 s	600	0
4	3	First stage	1	OPN4 2	13/11/2014	600	129000 - 129600 s	600	0
4	3	First stage	1	OPN4 2	13/11/2014	600	129600 - 130200 s	600	0
4	3	First stage	1	OPN4 2	13/11/2014	600	130200 - 130800 s	242.4	357.6
4	3	First stage	1	OPN4 2	13/11/2014	600	130800 - 131400 s	51.8	548.2
4	3	First stage	1	OPN4 2	13/11/2014	600	131400 - 132000 s	43.4	556.6
4	3	First stage	1	OPN4 2	13/11/2014	600	132000 - 132600 s	37.6	562.4
4	3	First stage	1	OPN4 2	13/11/2014	600	132600 - 133200 s	36.5	563.5
4	3	First stage	1	OPN4 2	13/11/2014	600	133200 - 133800 s	31.6	568.4
4	3	First stage	1	OPN4 2	13/11/2014	600	133800 - 134400 s	48.8	551.2
4	3	First stage	1	OPN4 2	13/11/2014	600	134400 - 135000 s	155.5	444.5
4	3	First stage	1	OPN4 2	13/11/2014	600	135000 - 135600 s	600	0
4	3	First stage	1	OPN4 2	13/11/2014	600	135600 - 136200 s	600	0
4	3	First stage	1	OPN4 2	13/11/2014	600	136200 - 136800 s	600	0
4	3	First stage	1	OPN4 2	13/11/2014	600	136800 - 137400 s	600	0
4	3	First stage	1	OPN4 2	13/11/2014	600	137400 - 138000 s	342	258
4	3	First stage	1	OPN4 2	13/11/2014	600	138000 - 138600 s	53.7	546.3
4	3	First stage	1	OPN4 2	13/11/2014	600	138600 - 139200 s	35.8	564.2
4	3	First stage	1	OPN4 2	13/11/2014	600	139200 - 139800 s	67.1	532.9
4	3	First stage	1	OPN4 2	13/11/2014	600	139800 - 140400 s	45.4	554.6
4	3	First stage	1	OPN4 2	13/11/2014	600	140400 - 141000 s	3	597
4	3	First stage	1	OPN4 2	13/11/2014	600	141000 - 141600 s	21.3	578.7
4	3	First stage	1	OPN4 2	13/11/2014	600	141600 - 142200 s	31.9	568.1
4	3	First stage	1	OPN4 2	13/11/2014	600	142200 - 142800 s	43.8	556.2
4	3	First stage	1	OPN4 2	13/11/2014	600	142800 - 143400 s	7.2	592.8
4	3	First stage	1	OPN4 2	13/11/2014	600	143400 - 144000 s	1	599
4	3	First stage	1	OPN4 2	13/11/2014	600	144000 - 144600 s	231.2	368.8
4	3	First stage	1	OPN4 2	13/11/2014	600	144600 - 145200 s	440.9	159.1
4	3	First stage	1	OPN4 2	13/11/2014	600	145200 - 145800 s	78.5	521.5
4	3	First stage	1	OPN4 2	13/11/2014	600	145800 - 146400 s	3	597
4	3	First stage	1	OPN4 2	13/11/2014	600	146400 - 147000 s	69.8	530.2
4	3	First stage	1	OPN4 2	13/11/2014	600	147000 - 147600 s	27.8	572.2
4	3	First stage	1	OPN4 2	13/11/2014	600	147600 - 148200 s	33	567
4	3	First stage	1	OPN4 2	13/11/2014	600	148200 - 148800 s	54.1	545.9
4	3	First stage	1	OPN4 2	13/11/2014	600	148800 - 149400 s	20.5	579.5
4	3	First stage	1	OPN4 2	13/11/2014	600	149400 - 150000 s	39.9	560.1
4	3	First stage	1	OPN4 2	13/11/2014	600	150000 - 150600 s	32.4	567.6
4	3	First stage	1	OPN4 2	13/11/2014	600	150600 - 151200 s	8	592
4	3	First stage	1	OPN4 2	13/11/2014	600	151200 - 151800 s	527.2	72.8
4	3	First stage	1	OPN4 2	13/11/2014	600	151800 - 152400 s	600	0
4	3	First stage	1	OPN4 2	13/11/2014	600	152400 - 153000 s	600	0
4	3	First stage	1	OPN4 2	13/11/2014	600	153000 - 153600 s	443.1	156.9
4	3	First stage	1	OPN4 2	13/11/2014	600	153600 - 154200 s	493.4	106.6
4	3	First stage	1	OPN4 2	13/11/2014	600	154200 - 154800 s	6.3	593.7
4	3	First stage	1	OPN4 2	13/11/2014	600	154800 - 155400 s	6.1	593.9
4	3	First stage	1	OPN4 2	13/11/2014	600	155400 - 156000 s	41	559
4	3	First stage	1	OPN4 2	13/11/2014	600	156000 - 156600 s	11.3	588.7
4	3	First stage	1	OPN4 2	13/11/2014	600	156600 - 157200 s	80.9	519.1
4	3	First stage	1	OPN4 2	13/11/2014	600	157200 - 157800 s	24.3	575.7
4	3	First stage	1	OPN4 2	13/11/2014	600	157800 - 158400 s	135.9	464.1
4	3	First stage	1	OPN4 2	13/11/2014	600	158400 - 159000 s	1	599
4	3	First stage	1	OPN4 2	13/11/2014	600	159000 - 159600 s	45.1	554.9
4	3	First stage	1	OPN4 2	13/11/2014	600	159600 - 160200 s	51.6	548.4
4	3	First stage	1	OPN4 2	13/11/2014	600	160200 - 160800 s	106.7	493.3
4	3	First stage	1	OPN4 2	13/11/2014	600	160800 - 161400 s	30.2	569.8
4	3	First stage	1	OPN4 2	13/11/2014	600	161400 - 162000 s	265.2	334.8
4	3	First stage	1	OPN4 2	13/11/2014	600	162000 - 162600 s	600	0
4	3	First stage	1	OPN4 2	13/11/2014	600	162600 - 163200 s	23.4	576.6
4	3	First stage	1	OPN4 2	13/11/2014	600	163200 - 163800 s	156.7	443.3
4	3	First stage	1	OPN4 2	13/11/2014	600	163800 - 164400 s	41.6	558.4
4	3	First stage	1	OPN4 2	13/11/2014	600	164400 - 165000 s	58.8	541.2
4	3	First stage	1	OPN4 2	13/11/2014	600	165000 - 165600 s	18.2	581.8
4	3	First stage	1	OPN4 2	13/11/2014	600	165600 - 166200 s	68.3	531.8
4	3	First stage	1	OPN4 2	13/11/2014	600	166200 - 166800 s	122.4	477.6
4	3	First stage	1	OPN4 2	13/11/2014	600	166800 - 167400 s	21.2	578.8
4	3	First stage	1	OPN4 2	13/11/2014	600	167400 - 168000 s	37.4	562.6
4	3	First stage	1	OPN4 2	13/11/2014	600	168000 - 168600 s	272.6	327.4
4	3	First stage	1	OPN4 2	13/11/2014	600	168600 - 169200 s	600	0
4	3	First stage	1	OPN4 2	13/11/2014	600	169200 - 169800 s	275.5	324.6
4	3	First stage	1	OPN4 2	13/11/2014	600	169800 - 170400 s	73.2	526.8
4	3	First stage	1	OPN4 2	13/11/2014	600	170400 - 171000 s	26.7	573.4
4	3	First stage	1	OPN4 2	13/11/2014	600	171000 - 171600 s	576.7	23.3
4	3	First stage	1	OPN4 2	13/11/2014	600	171600 - 172200 s	498.2	101.8
4	3	First stage	1	OPN4 2	13/11/2014	600	172200 - 172800 s	64.8	535.2
4	3	First stage	1	OPN4 2	13/11/2014	600	172800 - 173400 s	354.6	245.4
4	3	First stage	1	OPN4 2	13/11/2014	600	173400 - 174000 s	600	0
4	3	First stage	1	OPN4 2	13/11/2014	600	174000 - 174600 s	551.8	48.2
4	3	First stage	1	OPN4 2	13/11/2014	600	174600 - 175200 s	427.4	172.6
4	3	First stage	1	OPN4 2	13/11/2014	600	175200 - 175800 s	559.9	40.1
4	3	First stage	1	OPN4 2	13/11/2014	600	175800 - 176400 s	600	0
4	3	First stage	1	OPN4 2	13/11/2014	600	176400 - 177000 s	535.2	64.8
4	3	First stage	1	OPN4 2	13/11/2014	600	177000 - 177600 s	600	0
4	3	First stage	1	OPN4 2	13/11/2014	600	177600 - 178200 s	600	0
4	3	First stage	1	OPN4 2	13/11/2014	600	178200 - 178800 s	600	0
4	3	First stage	1	OPN4 2	13/11/2014	600	178800 - 179400 s	600	0
4	3	First stage	1	OPN4 2	13/11/2014	600	179400 - 180000 s	600	0
4	3	First stage	1	OPN4 2	13/11/2014	600	180000 - 180600 s	600	0
4	3	First stage	1	OPN4 2	13/11/2014	600	180600 - 181200 s	600	0
4	3	First stage	1	OPN4 2	13/11/2014	600	181200 - 181800 s	600	0
4	3	First stage	1	OPN4 2	13/11/2014	600	181800 - 182400 s	600	0
4	3	First stage	1	OPN4 2	13/11/2014	600	182400 - 183000 s	600	0
4	3	First stage	1	OPN4 2	13/11/2014	600	183000 - 183600 s	600	0
4	3	First stage	1	OPN4 2	13/11/2014	600	183600 - 184200 s	600	0
4	3	First stage	1	OPN4 2	13/11/2014	600	184200 - 184800 s	600	0
4	3	First stage	1	OPN4 2	13/11/2014	600	184800 - 185400 s	600	0
4	3	First stage	1	OPN4 2	13/11/2014	600	185400 - 186000 s	600	0
4	3	First stage	1	OPN4 2	13/11/2014	600	186000 - 186600 s	553.1	46.9
4	3	First stage	1	OPN4 2	13/11/2014	600	186600 - 187200 s	600	0
4	3	First stage	1	OPN4 2	13/11/2014	600	187200 - 187800 s	600	0
4	3	First stage	1	OPN4 2	13/11/2014	600	187800 - 188400 s	600	0
4	3	First stage	1	OPN4 2	13/11/2014	600	188400 - 189000 s	382.5	217.5
4	3	First stage	1	OPN4 2	13/11/2014	600	189000 - 189600 s	69.1	530.9
4	3	First stage	1	OPN4 2	13/11/2014	600	189600 - 190200 s	142	458
4	3	First stage	1	OPN4 2	13/11/2014	600	190200 - 190800 s	46.6	553.4
4	3	First stage	1	OPN4 2	13/11/2014	600	190800 - 191400 s	143.7	456.3
4	3	First stage	1	OPN4 2	13/11/2014	600	191400 - 192000 s	309.3	290.7
4	3	First stage	1	OPN4 2	13/11/2014	600	192000 - 192600 s	82.9	517.1
4	3	First stage	1	OPN4 2	13/11/2014	600	192600 - 193200 s	70.1	529.9
4	3	First stage	1	OPN4 2	13/11/2014	600	193200 - 193800 s	463.1	136.9
4	3	First stage	1	OPN4 2	13/11/2014	600	193800 - 194400 s	600	0
4	3	First stage	1	OPN4 2	13/11/2014	600	194400 - 195000 s	600	0
4	3	First stage	1	OPN4 2	13/11/2014	600	195000 - 195600 s	600	0
4	3	First stage	1	OPN4 2	13/11/2014	600	195600 - 196200 s	600	0
4	3	First stage	1	OPN4 2	13/11/2014	600	196200 - 196800 s	244.3	355.7
4	3	First stage	1	OPN4 2	13/11/2014	600	196800 - 197400 s	44.2	555.8
4	3	First stage	1	OPN4 2	13/11/2014	600	197400 - 198000 s	49.7	550.3
4	3	First stage	1	OPN4 2	13/11/2014	600	198000 - 198600 s	117.3	482.7
4	3	First stage	1	OPN4 2	13/11/2014	600	198600 - 199200 s	61.4	538.6
4	3	First stage	1	OPN4 2	13/11/2014	600	199200 - 199800 s	109.7	490.3
4	3	First stage	1	OPN4 2	13/11/2014	600	199800 - 200400 s	542.5	57.5
4	3	First stage	1	OPN4 2	13/11/2014	600	200400 - 201000 s	600	0
4	3	First stage	1	OPN4 2	13/11/2014	600	201000 - 201600 s	600	0
4	3	First stage	1	OPN4 2	13/11/2014	600	201600 - 202200 s	600	0
4	3	First stage	1	OPN4 2	13/11/2014	600	202200 - 202800 s	600	0
4	3	First stage	1	OPN4 2	13/11/2014	600	202800 - 203400 s	600	0
4	3	First stage	1	OPN4 2	13/11/2014	600	203400 - 204000 s	600	0
4	3	First stage	1	OPN4 2	13/11/2014	600	204000 - 204600 s	600	0
4	3	First stage	1	OPN4 2	13/11/2014	600	204600 - 205200 s	600	0
4	3	First stage	1	OPN4 2	13/11/2014	600	205200 - 205800 s	187.5	412.5
4	3	First stage	1	OPN4 2	13/11/2014	600	205800 - 206400 s	32.5	567.5
4	3	First stage	1	OPN4 2	13/11/2014	600	206400 - 207000 s	114.3	485.7
4	3	First stage	1	OPN4 2	13/11/2014	600	207000 - 207600 s	27.2	572.8
4	3	First stage	1	OPN4 2	13/11/2014	600	207600 - 208200 s	65.8	534.2
4	3	First stage	1	OPN4 2	13/11/2014	600	208200 - 208800 s	30.5	569.5
4	3	First stage	1	OPN4 2	13/11/2014	600	208800 - 209400 s	50.3	549.7
4	3	First stage	1	OPN4 2	13/11/2014	600	209400 - 210000 s	291	309
4	3	First stage	1	OPN4 2	13/11/2014	600	210000 - 210600 s	143.2	456.8
4	3	First stage	1	OPN4 2	13/11/2014	600	210600 - 211200 s	157.7	442.4
4	3	First stage	1	OPN4 2	13/11/2014	600	211200 - 211800 s	600	0
4	3	First stage	1	OPN4 2	13/11/2014	600	211800 - 212400 s	600	0
4	3	First stage	1	OPN4 2	13/11/2014	600	212400 - 213000 s	600	0
4	3	First stage	1	OPN4 2	13/11/2014	600	213000 - 213600 s	600	0
4	3	First stage	1	OPN4 2	13/11/2014	600	213600 - 214200 s	600	0
4	3	First stage	1	OPN4 2	13/11/2014	600	214200 - 214800 s	600	0
4	3	First stage	1	OPN4 2	13/11/2014	600	214800 - 215400 s	600	0
4	3	First stage	1	OPN4 2	13/11/2014	600	215400 - 216000 s	600	0
6	9	First stage	1	OPN4 5	09/12/2014	600	0 - 600 secs.	494.3	105.8
6	9	First stage	1	OPN4 5	09/12/2014	600	600 - 1200 secs.	376.7	223.3
6	9	First stage	1	OPN4 5	09/12/2014	600	1200 - 1800 secs.	600	0
6	9	First stage	1	OPN4 5	09/12/2014	600	1800 - 2400 secs.	600	0
6	9	First stage	1	OPN4 5	09/12/2014	600	2400 - 3000 secs.	600	0
6	9	First stage	1	OPN4 5	09/12/2014	600	3000 - 3600 secs.	600	0
6	9	First stage	1	OPN4 5	09/12/2014	600	3600 - 4200 secs.	600	0
6	9	First stage	1	OPN4 5	09/12/2014	600	4200 - 4800 secs.	600	0
6	9	First stage	1	OPN4 5	09/12/2014	600	4800 - 5400 secs.	600	0
6	9	First stage	1	OPN4 5	09/12/2014	600	5400 - 6000 secs.	600	0
6	9	First stage	1	OPN4 5	09/12/2014	600	6000 - 6600 secs.	545.9	54.2
6	9	First stage	1	OPN4 5	09/12/2014	600	6600 - 7200 secs.	106.3	493.7
6	9	First stage	1	OPN4 5	09/12/2014	600	7200 - 7800 secs.	43.3	556.7
6	9	First stage	1	OPN4 5	09/12/2014	600	7800 - 8400 secs.	290.6	309.4
6	9	First stage	1	OPN4 5	09/12/2014	600	8400 - 9000 secs.	600	0
6	9	First stage	1	OPN4 5	09/12/2014	600	9000 - 9600 secs.	600	0
6	9	First stage	1	OPN4 5	09/12/2014	600	9600 - 10200 secs	600	0
6	9	First stage	1	OPN4 5	09/12/2014	600	10200 - 10800 sec	585.6	14.4
6	9	First stage	1	OPN4 5	09/12/2014	600	10800 - 11400 sec	547.7	52.3
6	9	First stage	1	OPN4 5	09/12/2014	600	11400 - 12000 sec	553.8	46.2
6	9	First stage	1	OPN4 5	09/12/2014	600	12000 - 12600 sec	600	0
6	9	First stage	1	OPN4 5	09/12/2014	600	12600 - 13200 sec	600	0
6	9	First stage	1	OPN4 5	09/12/2014	600	13200 - 13800 sec	600	0
6	9	First stage	1	OPN4 5	09/12/2014	600	13800 - 14400 sec	600	0
6	9	First stage	1	OPN4 5	09/12/2014	600	14400 - 15000 sec	600	0
6	9	First stage	1	OPN4 5	09/12/2014	600	15000 - 15600 sec	523.3	76.7
6	9	First stage	1	OPN4 5	09/12/2014	600	15600 - 16200 sec	600	0
6	9	First stage	1	OPN4 5	09/12/2014	600	16200 - 16800 sec	600	0
6	9	First stage	1	OPN4 5	09/12/2014	600	16800 - 17400 sec	600	0
6	9	First stage	1	OPN4 5	09/12/2014	600	17400 - 18000 sec	600	0
6	9	First stage	1	OPN4 5	09/12/2014	600	18000 - 18600 sec	407.9	192.1
6	9	First stage	1	OPN4 5	09/12/2014	600	18600 - 19200 sec	88.4	511.6
6	9	First stage	1	OPN4 5	09/12/2014	600	19200 - 19800 sec	338.3	261.7
6	9	First stage	1	OPN4 5	09/12/2014	600	19800 - 20400 sec	600	0
6	9	First stage	1	OPN4 5	09/12/2014	600	20400 - 21000 sec	600	0
6	9	First stage	1	OPN4 5	09/12/2014	600	21000 - 21600 sec	600	0
6	9	First stage	1	OPN4 5	09/12/2014	600	21600 - 22200 sec	600	0
6	9	First stage	1	OPN4 5	09/12/2014	600	22200 - 22800 sec	552.8	47.2
6	9	First stage	1	OPN4 5	09/12/2014	600	22800 - 23400 sec	600	0
6	9	First stage	1	OPN4 5	09/12/2014	600	23400 - 24000 sec	600	0
6	9	First stage	1	OPN4 5	09/12/2014	600	24000 - 24600 sec	600	0
6	9	First stage	1	OPN4 5	09/12/2014	600	24600 - 25200 sec	600	0
6	9	First stage	1	OPN4 5	09/12/2014	600	25200 - 25800 sec	600	0
6	9	First stage	1	OPN4 5	09/12/2014	600	25800 - 26400 sec	600	0
6	9	First stage	1	OPN4 5	09/12/2014	600	26400 - 27000 sec	600	0
6	9	First stage	1	OPN4 5	09/12/2014	600	27000 - 27600 sec	600	0
6	9	First stage	1	OPN4 5	09/12/2014	600	27600 - 28200 sec	600	0
6	9	First stage	1	OPN4 5	09/12/2014	600	28200 - 28800 sec	600	0
6	9	First stage	1	OPN4 5	09/12/2014	600	28800 - 29400 sec	214.7	385.3
6	9	First stage	1	OPN4 5	09/12/2014	600	29400 - 30000 sec	14.7	585.3
6	9	First stage	1	OPN4 5	09/12/2014	600	30000 - 30600 sec	14	586
6	9	First stage	1	OPN4 5	09/12/2014	600	30600 - 31200 sec	0	600
6	9	First stage	1	OPN4 5	09/12/2014	600	31200 - 31800 sec	0	600
6	9	First stage	1	OPN4 5	09/12/2014	600	31800 - 32400 sec	8	592
6	9	First stage	1	OPN4 5	09/12/2014	600	32400 - 33000 sec	0	600
6	9	First stage	1	OPN4 5	09/12/2014	600	33000 - 33600 sec	381.2	218.8
6	9	First stage	1	OPN4 5	09/12/2014	600	33600 - 34200 sec	600	0
6	9	First stage	1	OPN4 5	09/12/2014	600	34200 - 34800 sec	600	0
6	9	First stage	1	OPN4 5	09/12/2014	600	34800 - 35400 sec	600	0
6	9	First stage	1	OPN4 5	09/12/2014	600	35400 - 36000 sec	600	0
6	9	First stage	1	OPN4 5	09/12/2014	600	36000 - 36600 sec	600	0
6	9	First stage	1	OPN4 5	09/12/2014	600	36600 - 37200 sec	548	52
6	9	First stage	1	OPN4 5	09/12/2014	600	37200 - 37800 sec	600	0
6	9	First stage	1	OPN4 5	09/12/2014	600	37800 - 38400 sec	600	0
6	9	First stage	1	OPN4 5	09/12/2014	600	38400 - 39000 sec	600	0
6	9	First stage	1	OPN4 5	09/12/2014	600	39000 - 39600 sec	600	0
6	9	First stage	1	OPN4 5	09/12/2014	600	39600 - 40200 sec	510	90
6	9	First stage	1	OPN4 5	09/12/2014	600	40200 - 40800 sec	45.4	554.6
6	9	First stage	1	OPN4 5	09/12/2014	600	40800 - 41400 sec	21.4	578.6
6	9	First stage	1	OPN4 5	09/12/2014	600	41400 - 42000 sec	13.1	586.9
6	9	First stage	1	OPN4 5	09/12/2014	600	42000 - 42600 sec	589.4	10.6
6	9	First stage	1	OPN4 5	09/12/2014	600	42600 - 43200 sec	600	0
6	9	First stage	1	OPN4 5	09/12/2014	600	43200 - 43800 sec	600	0
6	9	First stage	1	OPN4 5	09/12/2014	600	43800 - 44400 sec	505.8	94.2
6	9	First stage	1	OPN4 5	09/12/2014	600	44400 - 45000 sec	47.8	552.2
6	9	First stage	1	OPN4 5	09/12/2014	600	45000 - 45600 sec	31.2	568.8
6	9	First stage	1	OPN4 5	09/12/2014	600	45600 - 46200 sec	37.2	562.8
6	9	First stage	1	OPN4 5	09/12/2014	600	46200 - 46800 sec	0	600
6	9	First stage	1	OPN4 5	09/12/2014	600	46800 - 47400 sec	0	600
6	9	First stage	1	OPN4 5	09/12/2014	600	47400 - 48000 sec	0	600
6	9	First stage	1	OPN4 5	09/12/2014	600	48000 - 48600 sec	2	598
6	9	First stage	1	OPN4 5	09/12/2014	600	48600 - 49200 sec	0	600
6	9	First stage	1	OPN4 5	09/12/2014	600	49200 - 49800 sec	0	600
6	9	First stage	1	OPN4 5	09/12/2014	600	49800 - 50400 sec	0	600
6	9	First stage	1	OPN4 5	09/12/2014	600	50400 - 51000 sec	221.5	378.5
6	9	First stage	1	OPN4 5	09/12/2014	600	51000 - 51600 sec	145.1	454.9
6	9	First stage	1	OPN4 5	09/12/2014	600	51600 - 52200 sec	3	597
6	9	First stage	1	OPN4 5	09/12/2014	600	52200 - 52800 sec	3.1	596.9
6	9	First stage	1	OPN4 5	09/12/2014	600	52800 - 53400 sec	1	599
6	9	First stage	1	OPN4 5	09/12/2014	600	53400 - 54000 sec	1	599
6	9	First stage	1	OPN4 5	09/12/2014	600	54000 - 54600 sec	11	589
6	9	First stage	1	OPN4 5	09/12/2014	600	54600 - 55200 sec	7	593
6	9	First stage	1	OPN4 5	09/12/2014	600	55200 - 55800 sec	33.4	566.6
6	9	First stage	1	OPN4 5	09/12/2014	600	55800 - 56400 sec	41.4	558.6
6	9	First stage	1	OPN4 5	09/12/2014	600	56400 - 57000 sec	1	599
6	9	First stage	1	OPN4 5	09/12/2014	600	57000 - 57600 sec	1	599
6	9	First stage	1	OPN4 5	09/12/2014	600	57600 - 58200 sec	241.7	358.3
6	9	First stage	1	OPN4 5	09/12/2014	600	58200 - 58800 sec	539.5	60.5
6	9	First stage	1	OPN4 5	09/12/2014	600	58800 - 59400 sec	193	407
6	9	First stage	1	OPN4 5	09/12/2014	600	59400 - 60000 sec	0	600
6	9	First stage	1	OPN4 5	09/12/2014	600	60000 - 60600 sec	6	594
6	9	First stage	1	OPN4 5	09/12/2014	600	60600 - 61200 sec	19.1	580.9
6	9	First stage	1	OPN4 5	09/12/2014	600	61200 - 61800 sec	0	600
6	9	First stage	1	OPN4 5	09/12/2014	600	61800 - 62400 sec	0	600
6	9	First stage	1	OPN4 5	09/12/2014	600	62400 - 63000 sec	1	599
6	9	First stage	1	OPN4 5	09/12/2014	600	63000 - 63600 sec	53.9	546.1
6	9	First stage	1	OPN4 5	09/12/2014	600	63600 - 64200 sec	3	597
6	9	First stage	1	OPN4 5	09/12/2014	600	64200 - 64800 sec	0	600
6	9	First stage	1	OPN4 5	09/12/2014	600	64800 - 65400 sec	86.8	513.2
6	9	First stage	1	OPN4 5	09/12/2014	600	65400 - 66000 sec	121.1	478.9
6	9	First stage	1	OPN4 5	09/12/2014	600	66000 - 66600 sec	29.6	570.4
6	9	First stage	1	OPN4 5	09/12/2014	600	66600 - 67200 sec	42.2	557.8
6	9	First stage	1	OPN4 5	09/12/2014	600	67200 - 67800 sec	12.3	587.7
6	9	First stage	1	OPN4 5	09/12/2014	600	67800 - 68400 sec	54.5	545.5
6	9	First stage	1	OPN4 5	09/12/2014	600	68400 - 69000 sec	528.6	71.4
6	9	First stage	1	OPN4 5	09/12/2014	600	69000 - 69600 sec	448.8	151.2
6	9	First stage	1	OPN4 5	09/12/2014	600	69600 - 70200 sec	509.6	90.4
6	9	First stage	1	OPN4 5	09/12/2014	600	70200 - 70800 sec	223.5	376.5
6	9	First stage	1	OPN4 5	09/12/2014	600	70800 - 71400 sec	4	596
6	9	First stage	1	OPN4 5	09/12/2014	600	71400 - 72000 sec	100	500
6	9	First stage	1	OPN4 5	09/12/2014	600	72000 - 72600 sec	0	600
6	9	First stage	1	OPN4 5	09/12/2014	600	72600 - 73200 sec	4.1	595.9
6	9	First stage	1	OPN4 5	09/12/2014	600	73200 - 73800 sec	8.4	591.6
6	9	First stage	1	OPN4 5	09/12/2014	600	73800 - 74400 sec	4	596
6	9	First stage	1	OPN4 5	09/12/2014	600	74400 - 75000 sec	15.1	584.9
6	9	First stage	1	OPN4 5	09/12/2014	600	75000 - 75600 sec	42.4	557.6
6	9	First stage	1	OPN4 5	09/12/2014	600	75600 - 76200 sec	28.6	571.4
6	9	First stage	1	OPN4 5	09/12/2014	600	76200 - 76800 sec	22.6	577.4
6	9	First stage	1	OPN4 5	09/12/2014	600	76800 - 77400 sec	113.1	486.9
6	9	First stage	1	OPN4 5	09/12/2014	600	77400 - 78000 sec	96.3	503.7
6	9	First stage	1	OPN4 5	09/12/2014	600	78000 - 78600 sec	194.8	405.2
6	9	First stage	1	OPN4 5	09/12/2014	600	78600 - 79200 sec	434.8	165.2
6	9	First stage	1	OPN4 5	09/12/2014	600	79200 - 79800 sec	12.2	587.8
6	9	First stage	1	OPN4 5	09/12/2014	600	79800 - 80400 sec	65.8	534.2
6	9	First stage	1	OPN4 5	09/12/2014	600	80400 - 81000 sec	35.3	564.7
6	9	First stage	1	OPN4 5	09/12/2014	600	81000 - 81600 sec	117.7	482.3
6	9	First stage	1	OPN4 5	09/12/2014	600	81600 - 82200 sec	136	464
6	9	First stage	1	OPN4 5	09/12/2014	600	82200 - 82800 sec	600	0
6	9	First stage	1	OPN4 5	09/12/2014	600	82800 - 83400 sec	600	0
6	9	First stage	1	OPN4 5	09/12/2014	600	83400 - 84000 sec	177.9	422.1
6	9	First stage	1	OPN4 5	09/12/2014	600	84000 - 84600 sec	97.6	502.4
6	9	First stage	1	OPN4 5	09/12/2014	600	84600 - 85200 sec	332.5	267.5
6	9	First stage	1	OPN4 5	09/12/2014	600	85200 - 85800 sec	444.3	155.7
6	9	First stage	1	OPN4 5	09/12/2014	600	85800 - 86400 sec	292.6	307.5
6	9	First stage	1	OPN4 5	09/12/2014	600	86400 - 87000 sec	199.3	400.7
6	9	First stage	1	OPN4 5	09/12/2014	600	87000 - 87600 sec	456.7	143.3
6	9	First stage	1	OPN4 5	09/12/2014	600	87600 - 88200 sec	553.6	46.4
6	9	First stage	1	OPN4 5	09/12/2014	600	88200 - 88800 sec	600	0
6	9	First stage	1	OPN4 5	09/12/2014	600	88800 - 89400 sec	600	0
6	9	First stage	1	OPN4 5	09/12/2014	600	89400 - 90000 sec	600	0
6	9	First stage	1	OPN4 5	09/12/2014	600	90000 - 90600 sec	600	0
6	9	First stage	1	OPN4 5	09/12/2014	600	90600 - 91200 sec	600	0
6	9	First stage	1	OPN4 5	09/12/2014	600	91200 - 91800 sec	600	0
6	9	First stage	1	OPN4 5	09/12/2014	600	91800 - 92400 sec	600	0
6	9	First stage	1	OPN4 5	09/12/2014	600	92400 - 93000 sec	198.4	401.6
6	9	First stage	1	OPN4 5	09/12/2014	600	93000 - 93600 sec	600	0
6	9	First stage	1	OPN4 5	09/12/2014	600	93600 - 94200 sec	222.5	377.5
6	9	First stage	1	OPN4 5	09/12/2014	600	94200 - 94800 sec	45.5	554.5
6	9	First stage	1	OPN4 5	09/12/2014	600	94800 - 95400 sec	105.9	494.1
6	9	First stage	1	OPN4 5	09/12/2014	600	95400 - 96000 sec	168.2	431.8
6	9	First stage	1	OPN4 5	09/12/2014	600	96000 - 96600 sec	1	599
6	9	First stage	1	OPN4 5	09/12/2014	600	96600 - 97200 sec	292.3	307.7
6	9	First stage	1	OPN4 5	09/12/2014	600	97200 - 97800 sec	600	0
6	9	First stage	1	OPN4 5	09/12/2014	600	97800 - 98400 sec	600	0
6	9	First stage	1	OPN4 5	09/12/2014	600	98400 - 99000 sec	600	0
6	9	First stage	1	OPN4 5	09/12/2014	600	99000 - 99600 sec	600	0
6	9	First stage	1	OPN4 5	09/12/2014	600	99600 - 100200 se	600	0
6	9	First stage	1	OPN4 5	09/12/2014	600	100200 - 100800 s	600	0
6	9	First stage	1	OPN4 5	09/12/2014	600	100800 - 101400 s	600	0
6	9	First stage	1	OPN4 5	09/12/2014	600	101400 - 102000 s	600	0
6	9	First stage	1	OPN4 5	09/12/2014	600	102000 - 102600 s	600	0
6	9	First stage	1	OPN4 5	09/12/2014	600	102600 - 103200 s	600	0
6	9	First stage	1	OPN4 5	09/12/2014	600	103200 - 103800 s	600	0
6	9	First stage	1	OPN4 5	09/12/2014	600	103800 - 104400 s	600	0
6	9	First stage	1	OPN4 5	09/12/2014	600	104400 - 105000 s	600	0
6	9	First stage	1	OPN4 5	09/12/2014	600	105000 - 105600 s	600	0
6	9	First stage	1	OPN4 5	09/12/2014	600	105600 - 106200 s	600	0
6	9	First stage	1	OPN4 5	09/12/2014	600	106200 - 106800 s	268	332
6	9	First stage	1	OPN4 5	09/12/2014	600	106800 - 107400 s	345.4	254.6
6	9	First stage	1	OPN4 5	09/12/2014	600	107400 - 108000 s	600	0
6	9	First stage	1	OPN4 5	09/12/2014	600	108000 - 108600 s	422.2	177.8
6	9	First stage	1	OPN4 5	09/12/2014	600	108600 - 109200 s	600	0
6	9	First stage	1	OPN4 5	09/12/2014	600	109200 - 109800 s	542.5	57.5
6	9	First stage	1	OPN4 5	09/12/2014	600	109800 - 110400 s	402.8	197.2
6	9	First stage	1	OPN4 5	09/12/2014	600	110400 - 111000 s	543.7	56.3
6	9	First stage	1	OPN4 5	09/12/2014	600	111000 - 111600 s	600	0
6	9	First stage	1	OPN4 5	09/12/2014	600	111600 - 112200 s	600	0
6	9	First stage	1	OPN4 5	09/12/2014	600	112200 - 112800 s	600	0
6	9	First stage	1	OPN4 5	09/12/2014	600	112800 - 113400 s	600	0
6	9	First stage	1	OPN4 5	09/12/2014	600	113400 - 114000 s	600	0
6	9	First stage	1	OPN4 5	09/12/2014	600	114000 - 114600 s	533.2	66.8
6	9	First stage	1	OPN4 5	09/12/2014	600	114600 - 115200 s	67.2	532.8
6	9	First stage	1	OPN4 5	09/12/2014	600	115200 - 115800 s	33.1	566.9
6	9	First stage	1	OPN4 5	09/12/2014	600	115800 - 116400 s	478.6	121.4
6	9	First stage	1	OPN4 5	09/12/2014	600	116400 - 117000 s	600	0
6	9	First stage	1	OPN4 5	09/12/2014	600	117000 - 117600 s	600	0
6	9	First stage	1	OPN4 5	09/12/2014	600	117600 - 118200 s	600	0
6	9	First stage	1	OPN4 5	09/12/2014	600	118200 - 118800 s	600	0
6	9	First stage	1	OPN4 5	09/12/2014	600	118800 - 119400 s	488.1	111.9
6	9	First stage	1	OPN4 5	09/12/2014	600	119400 - 120000 s	417.7	182.3
6	9	First stage	1	OPN4 5	09/12/2014	600	120000 - 120600 s	71.2	528.8
6	9	First stage	1	OPN4 5	09/12/2014	600	120600 - 121200 s	0	600
6	9	First stage	1	OPN4 5	09/12/2014	600	121200 - 121800 s	6	594
6	9	First stage	1	OPN4 5	09/12/2014	600	121800 - 122400 s	1	599
6	9	First stage	1	OPN4 5	09/12/2014	600	122400 - 123000 s	25.1	574.9
6	9	First stage	1	OPN4 5	09/12/2014	600	123000 - 123600 s	36.2	563.8
6	9	First stage	1	OPN4 5	09/12/2014	600	123600 - 124200 s	57.4	542.6
6	9	First stage	1	OPN4 5	09/12/2014	600	124200 - 124800 s	6.1	593.9
6	9	First stage	1	OPN4 5	09/12/2014	600	124800 - 125400 s	13	587
6	9	First stage	1	OPN4 5	09/12/2014	600	125400 - 126000 s	0	600
6	9	First stage	1	OPN4 5	09/12/2014	600	126000 - 126600 s	345.9	254.1
6	9	First stage	1	OPN4 5	09/12/2014	600	126600 - 127200 s	600	0
6	9	First stage	1	OPN4 5	09/12/2014	600	127200 - 127800 s	600	0
6	9	First stage	1	OPN4 5	09/12/2014	600	127800 - 128400 s	600	0
6	9	First stage	1	OPN4 5	09/12/2014	600	128400 - 129000 s	600	0
6	9	First stage	1	OPN4 5	09/12/2014	600	129000 - 129600 s	600	0
6	9	First stage	1	OPN4 5	09/12/2014	600	129600 - 130200 s	600	0
6	9	First stage	1	OPN4 5	09/12/2014	600	130200 - 130800 s	414.4	185.6
6	9	First stage	1	OPN4 5	09/12/2014	600	130800 - 131400 s	43.2	556.8
6	9	First stage	1	OPN4 5	09/12/2014	600	131400 - 132000 s	62.4	537.6
6	9	First stage	1	OPN4 5	09/12/2014	600	132000 - 132600 s	0	600
6	9	First stage	1	OPN4 5	09/12/2014	600	132600 - 133200 s	2	598
6	9	First stage	1	OPN4 5	09/12/2014	600	133200 - 133800 s	33.5	566.5
6	9	First stage	1	OPN4 5	09/12/2014	600	133800 - 134400 s	10.2	589.8
6	9	First stage	1	OPN4 5	09/12/2014	600	134400 - 135000 s	35.6	564.4
6	9	First stage	1	OPN4 5	09/12/2014	600	135000 - 135600 s	1	599
6	9	First stage	1	OPN4 5	09/12/2014	600	135600 - 136200 s	1	599
6	9	First stage	1	OPN4 5	09/12/2014	600	136200 - 136800 s	1	599
6	9	First stage	1	OPN4 5	09/12/2014	600	136800 - 137400 s	3	597
6	9	First stage	1	OPN4 5	09/12/2014	600	137400 - 138000 s	1	599
6	9	First stage	1	OPN4 5	09/12/2014	600	138000 - 138600 s	3.4	596.6
6	9	First stage	1	OPN4 5	09/12/2014	600	138600 - 139200 s	2	598
6	9	First stage	1	OPN4 5	09/12/2014	600	139200 - 139800 s	1	599
6	9	First stage	1	OPN4 5	09/12/2014	600	139800 - 140400 s	60.6	539.4
6	9	First stage	1	OPN4 5	09/12/2014	600	140400 - 141000 s	380.4	219.6
6	9	First stage	1	OPN4 5	09/12/2014	600	141000 - 141600 s	444.4	155.6
6	9	First stage	1	OPN4 5	09/12/2014	600	141600 - 142200 s	2	598
6	9	First stage	1	OPN4 5	09/12/2014	600	142200 - 142800 s	151.3	448.7
6	9	First stage	1	OPN4 5	09/12/2014	600	142800 - 143400 s	4.2	595.8
6	9	First stage	1	OPN4 5	09/12/2014	600	143400 - 144000 s	386.7	213.3
6	9	First stage	1	OPN4 5	09/12/2014	600	144000 - 144600 s	122	478
6	9	First stage	1	OPN4 5	09/12/2014	600	144600 - 145200 s	43.6	556.4
6	9	First stage	1	OPN4 5	09/12/2014	600	145200 - 145800 s	3	597
6	9	First stage	1	OPN4 5	09/12/2014	600	145800 - 146400 s	0	600
6	9	First stage	1	OPN4 5	09/12/2014	600	146400 - 147000 s	0	600
6	9	First stage	1	OPN4 5	09/12/2014	600	147000 - 147600 s	45.2	554.8
6	9	First stage	1	OPN4 5	09/12/2014	600	147600 - 148200 s	2	598
6	9	First stage	1	OPN4 5	09/12/2014	600	148200 - 148800 s	12.1	587.9
6	9	First stage	1	OPN4 5	09/12/2014	600	148800 - 149400 s	519.4	80.6
6	9	First stage	1	OPN4 5	09/12/2014	600	149400 - 150000 s	600	0
6	9	First stage	1	OPN4 5	09/12/2014	600	150000 - 150600 s	546.6	53.4
6	9	First stage	1	OPN4 5	09/12/2014	600	150600 - 151200 s	198.3	401.7
6	9	First stage	1	OPN4 5	09/12/2014	600	151200 - 151800 s	59.6	540.4
6	9	First stage	1	OPN4 5	09/12/2014	600	151800 - 152400 s	12.2	587.8
6	9	First stage	1	OPN4 5	09/12/2014	600	152400 - 153000 s	7	593
6	9	First stage	1	OPN4 5	09/12/2014	600	153000 - 153600 s	7	593
6	9	First stage	1	OPN4 5	09/12/2014	600	153600 - 154200 s	2	598
6	9	First stage	1	OPN4 5	09/12/2014	600	154200 - 154800 s	4.2	595.8
6	9	First stage	1	OPN4 5	09/12/2014	600	154800 - 155400 s	2	598
6	9	First stage	1	OPN4 5	09/12/2014	600	155400 - 156000 s	2	598
6	9	First stage	1	OPN4 5	09/12/2014	600	156000 - 156600 s	0	600
6	9	First stage	1	OPN4 5	09/12/2014	600	156600 - 157200 s	1	599
6	9	First stage	1	OPN4 5	09/12/2014	600	157200 - 157800 s	0	600
6	9	First stage	1	OPN4 5	09/12/2014	600	157800 - 158400 s	441.3	158.7
6	9	First stage	1	OPN4 5	09/12/2014	600	158400 - 159000 s	43.4	556.6
6	9	First stage	1	OPN4 5	09/12/2014	600	159000 - 159600 s	40.7	559.3
6	9	First stage	1	OPN4 5	09/12/2014	600	159600 - 160200 s	4	596
6	9	First stage	1	OPN4 5	09/12/2014	600	160200 - 160800 s	1	599
6	9	First stage	1	OPN4 5	09/12/2014	600	160800 - 161400 s	20.6	579.4
6	9	First stage	1	OPN4 5	09/12/2014	600	161400 - 162000 s	0	600
6	9	First stage	1	OPN4 5	09/12/2014	600	162000 - 162600 s	340.8	259.2
6	9	First stage	1	OPN4 5	09/12/2014	600	162600 - 163200 s	427.1	172.9
6	9	First stage	1	OPN4 5	09/12/2014	600	163200 - 163800 s	600	0
6	9	First stage	1	OPN4 5	09/12/2014	600	163800 - 164400 s	503.4	96.6
6	9	First stage	1	OPN4 5	09/12/2014	600	164400 - 165000 s	600	0
6	9	First stage	1	OPN4 5	09/12/2014	600	165000 - 165600 s	600	0
6	9	First stage	1	OPN4 5	09/12/2014	600	165600 - 166200 s	600	0
6	9	First stage	1	OPN4 5	09/12/2014	600	166200 - 166800 s	336.4	263.6
6	9	First stage	1	OPN4 5	09/12/2014	600	166800 - 167400 s	89.2	510.8
6	9	First stage	1	OPN4 5	09/12/2014	600	167400 - 168000 s	42	558
6	9	First stage	1	OPN4 5	09/12/2014	600	168000 - 168600 s	55.9	544.1
6	9	First stage	1	OPN4 5	09/12/2014	600	168600 - 169200 s	6	594
6	9	First stage	1	OPN4 5	09/12/2014	600	169200 - 169800 s	84	516
6	9	First stage	1	OPN4 5	09/12/2014	600	169800 - 170400 s	243.8	356.2
6	9	First stage	1	OPN4 5	09/12/2014	600	170400 - 171000 s	543.2	56.8
6	9	First stage	1	OPN4 5	09/12/2014	600	171000 - 171600 s	600	0
6	9	First stage	1	OPN4 5	09/12/2014	600	171600 - 172200 s	600	0
6	9	First stage	1	OPN4 5	09/12/2014	600	172200 - 172800 s	600	0
6	9	First stage	1	OPN4 5	09/12/2014	600	172800 - 173400 s	585.2	14.8
6	9	First stage	1	OPN4 5	09/12/2014	600	173400 - 174000 s	520.3	79.7
6	9	First stage	1	OPN4 5	09/12/2014	600	174000 - 174600 s	600	0
6	9	First stage	1	OPN4 5	09/12/2014	600	174600 - 175200 s	600	0
6	9	First stage	1	OPN4 5	09/12/2014	600	175200 - 175800 s	600	0
6	9	First stage	1	OPN4 5	09/12/2014	600	175800 - 176400 s	600	0
6	9	First stage	1	OPN4 5	09/12/2014	600	176400 - 177000 s	600	0
6	9	First stage	1	OPN4 5	09/12/2014	600	177000 - 177600 s	600	0
6	9	First stage	1	OPN4 5	09/12/2014	600	177600 - 178200 s	600	0
6	9	First stage	1	OPN4 5	09/12/2014	600	178200 - 178800 s	600	0
6	9	First stage	1	OPN4 5	09/12/2014	600	178800 - 179400 s	542.8	57.2
6	9	First stage	1	OPN4 5	09/12/2014	600	179400 - 180000 s	600	0
6	9	First stage	1	OPN4 5	09/12/2014	600	180000 - 180600 s	600	0
6	9	First stage	1	OPN4 5	09/12/2014	600	180600 - 181200 s	600	0
6	9	First stage	1	OPN4 5	09/12/2014	600	181200 - 181800 s	600	0
6	9	First stage	1	OPN4 5	09/12/2014	600	181800 - 182400 s	600	0
6	9	First stage	1	OPN4 5	09/12/2014	600	182400 - 183000 s	600	0
6	9	First stage	1	OPN4 5	09/12/2014	600	183000 - 183600 s	600	0
6	9	First stage	1	OPN4 5	09/12/2014	600	183600 - 184200 s	514.4	85.6
6	9	First stage	1	OPN4 5	09/12/2014	600	184200 - 184800 s	600	0
6	9	First stage	1	OPN4 5	09/12/2014	600	184800 - 185400 s	600	0
6	9	First stage	1	OPN4 5	09/12/2014	600	185400 - 186000 s	559.6	40.4
6	9	First stage	1	OPN4 5	09/12/2014	600	186000 - 186600 s	600	0
6	9	First stage	1	OPN4 5	09/12/2014	600	186600 - 187200 s	557.4	42.6
6	9	First stage	1	OPN4 5	09/12/2014	600	187200 - 187800 s	600	0
6	9	First stage	1	OPN4 5	09/12/2014	600	187800 - 188400 s	600	0
6	9	First stage	1	OPN4 5	09/12/2014	600	188400 - 189000 s	600	0
6	9	First stage	1	OPN4 5	09/12/2014	600	189000 - 189600 s	436.2	163.8
6	9	First stage	1	OPN4 5	09/12/2014	600	189600 - 190200 s	600	0
6	9	First stage	1	OPN4 5	09/12/2014	600	190200 - 190800 s	575.7	24.3
6	9	First stage	1	OPN4 5	09/12/2014	600	190800 - 191400 s	478.4	121.7
6	9	First stage	1	OPN4 5	09/12/2014	600	191400 - 192000 s	553.8	46.2
6	9	First stage	1	OPN4 5	09/12/2014	600	192000 - 192600 s	600	0
6	9	First stage	1	OPN4 5	09/12/2014	600	192600 - 193200 s	552.7	47.3
6	9	First stage	1	OPN4 5	09/12/2014	600	193200 - 193800 s	600	0
6	9	First stage	1	OPN4 5	09/12/2014	600	193800 - 194400 s	292.4	307.6
6	9	First stage	1	OPN4 5	09/12/2014	600	194400 - 195000 s	275.7	324.3
6	9	First stage	1	OPN4 5	09/12/2014	600	195000 - 195600 s	34.6	565.4
6	9	First stage	1	OPN4 5	09/12/2014	600	195600 - 196200 s	53.5	546.5
6	9	First stage	1	OPN4 5	09/12/2014	600	196200 - 196800 s	11.1	588.9
6	9	First stage	1	OPN4 5	09/12/2014	600	196800 - 197400 s	56.9	543.1
6	9	First stage	1	OPN4 5	09/12/2014	600	197400 - 198000 s	69.4	530.6
6	9	First stage	1	OPN4 5	09/12/2014	600	198000 - 198600 s	95.2	504.8
6	9	First stage	1	OPN4 5	09/12/2014	600	198600 - 199200 s	36.6	563.4
6	9	First stage	1	OPN4 5	09/12/2014	600	199200 - 199800 s	146	454
6	9	First stage	1	OPN4 5	09/12/2014	600	199800 - 200400 s	70.4	529.6
6	9	First stage	1	OPN4 5	09/12/2014	600	200400 - 201000 s	600	0
6	9	First stage	1	OPN4 5	09/12/2014	600	201000 - 201600 s	600	0
6	9	First stage	1	OPN4 5	09/12/2014	600	201600 - 202200 s	600	0
6	9	First stage	1	OPN4 5	09/12/2014	600	202200 - 202800 s	430	170
6	9	First stage	1	OPN4 5	09/12/2014	600	202800 - 203400 s	600	0
6	9	First stage	1	OPN4 5	09/12/2014	600	203400 - 204000 s	471.4	128.6
6	9	First stage	1	OPN4 5	09/12/2014	600	204000 - 204600 s	567.9	32.1
6	9	First stage	1	OPN4 5	09/12/2014	600	204600 - 205200 s	453.2	146.8
6	9	First stage	1	OPN4 5	09/12/2014	600	205200 - 205800 s	600	0
6	9	First stage	1	OPN4 5	09/12/2014	600	205800 - 206400 s	600	0
6	9	First stage	1	OPN4 5	09/12/2014	600	206400 - 207000 s	600	0
6	9	First stage	1	OPN4 5	09/12/2014	600	207000 - 207600 s	600	0
6	9	First stage	1	OPN4 5	09/12/2014	600	207600 - 208200 s	600	0
6	9	First stage	1	OPN4 5	09/12/2014	600	208200 - 208800 s	341.8	258.2
6	9	First stage	1	OPN4 5	09/12/2014	600	208800 - 209400 s	438.7	161.3
6	9	First stage	1	OPN4 5	09/12/2014	600	209400 - 210000 s	179.9	420.1
6	9	First stage	1	OPN4 5	09/12/2014	600	210000 - 210600 s	19.3	580.7
6	9	First stage	1	OPN4 5	09/12/2014	600	210600 - 211200 s	80	520
6	9	First stage	1	OPN4 5	09/12/2014	600	211200 - 211800 s	51.5	548.5
6	9	First stage	1	OPN4 5	09/12/2014	600	211800 - 212400 s	91.7	508.3
6	9	First stage	1	OPN4 5	09/12/2014	600	212400 - 213000 s	105.4	494.6
6	9	First stage	1	OPN4 5	09/12/2014	600	213000 - 213600 s	34.6	565.4
6	9	First stage	1	OPN4 5	09/12/2014	600	213600 - 214200 s	7.9	592.1
6	9	First stage	1	OPN4 5	09/12/2014	600	214200 - 214800 s	600	0
6	9	First stage	1	OPN4 5	09/12/2014	600	214800 - 215400 s	600	0
6	9	First stage	1	OPN4 5	09/12/2014	600	215400 - 216000 s	439.2	160.8
7	6	First stage	1	OPN4 6	09/12/2014	600	0 - 600 secs.	600	0
7	6	First stage	1	OPN4 6	09/12/2014	600	600 - 1200 secs.	600	0
7	6	First stage	1	OPN4 6	09/12/2014	600	1200 - 1800 secs.	600	0
7	6	First stage	1	OPN4 6	09/12/2014	600	1800 - 2400 secs.	600	0
7	6	First stage	1	OPN4 6	09/12/2014	600	2400 - 3000 secs.	600	0
7	6	First stage	1	OPN4 6	09/12/2014	600	3000 - 3600 secs.	600	0
7	6	First stage	1	OPN4 6	09/12/2014	600	3600 - 4200 secs.	600	0
7	6	First stage	1	OPN4 6	09/12/2014	600	4200 - 4800 secs.	600	0
7	6	First stage	1	OPN4 6	09/12/2014	600	4800 - 5400 secs.	600	0
7	6	First stage	1	OPN4 6	09/12/2014	600	5400 - 6000 secs.	546.3	53.7
7	6	First stage	1	OPN4 6	09/12/2014	600	6000 - 6600 secs.	600	0
7	6	First stage	1	OPN4 6	09/12/2014	600	6600 - 7200 secs.	600	0
7	6	First stage	1	OPN4 6	09/12/2014	600	7200 - 7800 secs.	600	0
7	6	First stage	1	OPN4 6	09/12/2014	600	7800 - 8400 secs.	600	0
7	6	First stage	1	OPN4 6	09/12/2014	600	8400 - 9000 secs.	600	0
7	6	First stage	1	OPN4 6	09/12/2014	600	9000 - 9600 secs.	551.6	48.4
7	6	First stage	1	OPN4 6	09/12/2014	600	9600 - 10200 secs	219.3	380.7
7	6	First stage	1	OPN4 6	09/12/2014	600	10200 - 10800 sec	38.5	561.5
7	6	First stage	1	OPN4 6	09/12/2014	600	10800 - 11400 sec	100	500
7	6	First stage	1	OPN4 6	09/12/2014	600	11400 - 12000 sec	191.5	408.5
7	6	First stage	1	OPN4 6	09/12/2014	600	12000 - 12600 sec	426.3	173.7
7	6	First stage	1	OPN4 6	09/12/2014	600	12600 - 13200 sec	600	0
7	6	First stage	1	OPN4 6	09/12/2014	600	13200 - 13800 sec	600	0
7	6	First stage	1	OPN4 6	09/12/2014	600	13800 - 14400 sec	600	0
7	6	First stage	1	OPN4 6	09/12/2014	600	14400 - 15000 sec	600	0
7	6	First stage	1	OPN4 6	09/12/2014	600	15000 - 15600 sec	600	0
7	6	First stage	1	OPN4 6	09/12/2014	600	15600 - 16200 sec	600	0
7	6	First stage	1	OPN4 6	09/12/2014	600	16200 - 16800 sec	600	0
7	6	First stage	1	OPN4 6	09/12/2014	600	16800 - 17400 sec	600	0
7	6	First stage	1	OPN4 6	09/12/2014	600	17400 - 18000 sec	600	0
7	6	First stage	1	OPN4 6	09/12/2014	600	18000 - 18600 sec	600	0
7	6	First stage	1	OPN4 6	09/12/2014	600	18600 - 19200 sec	551.5	48.5
7	6	First stage	1	OPN4 6	09/12/2014	600	19200 - 19800 sec	600	0
7	6	First stage	1	OPN4 6	09/12/2014	600	19800 - 20400 sec	600	0
7	6	First stage	1	OPN4 6	09/12/2014	600	20400 - 21000 sec	600	0
7	6	First stage	1	OPN4 6	09/12/2014	600	21000 - 21600 sec	600	0
7	6	First stage	1	OPN4 6	09/12/2014	600	21600 - 22200 sec	600	0
7	6	First stage	1	OPN4 6	09/12/2014	600	22200 - 22800 sec	600	0
7	6	First stage	1	OPN4 6	09/12/2014	600	22800 - 23400 sec	600	0
7	6	First stage	1	OPN4 6	09/12/2014	600	23400 - 24000 sec	600	0
7	6	First stage	1	OPN4 6	09/12/2014	600	24000 - 24600 sec	600	0
7	6	First stage	1	OPN4 6	09/12/2014	600	24600 - 25200 sec	600	0
7	6	First stage	1	OPN4 6	09/12/2014	600	25200 - 25800 sec	600	0
7	6	First stage	1	OPN4 6	09/12/2014	600	25800 - 26400 sec	600	0
7	6	First stage	1	OPN4 6	09/12/2014	600	26400 - 27000 sec	600	0
7	6	First stage	1	OPN4 6	09/12/2014	600	27000 - 27600 sec	600	0
7	6	First stage	1	OPN4 6	09/12/2014	600	27600 - 28200 sec	600	0
7	6	First stage	1	OPN4 6	09/12/2014	600	28200 - 28800 sec	545.1	54.9
7	6	First stage	1	OPN4 6	09/12/2014	600	28800 - 29400 sec	254.5	345.5
7	6	First stage	1	OPN4 6	09/12/2014	600	29400 - 30000 sec	76.9	523.1
7	6	First stage	1	OPN4 6	09/12/2014	600	30000 - 30600 sec	48.4	551.6
7	6	First stage	1	OPN4 6	09/12/2014	600	30600 - 31200 sec	11	589
7	6	First stage	1	OPN4 6	09/12/2014	600	31200 - 31800 sec	18.1	581.9
7	6	First stage	1	OPN4 6	09/12/2014	600	31800 - 32400 sec	15.1	584.9
7	6	First stage	1	OPN4 6	09/12/2014	600	32400 - 33000 sec	34.5	565.5
7	6	First stage	1	OPN4 6	09/12/2014	600	33000 - 33600 sec	358.8	241.2
7	6	First stage	1	OPN4 6	09/12/2014	600	33600 - 34200 sec	600	0
7	6	First stage	1	OPN4 6	09/12/2014	600	34200 - 34800 sec	600	0
7	6	First stage	1	OPN4 6	09/12/2014	600	34800 - 35400 sec	600	0
7	6	First stage	1	OPN4 6	09/12/2014	600	35400 - 36000 sec	600	0
7	6	First stage	1	OPN4 6	09/12/2014	600	36000 - 36600 sec	600	0
7	6	First stage	1	OPN4 6	09/12/2014	600	36600 - 37200 sec	600	0
7	6	First stage	1	OPN4 6	09/12/2014	600	37200 - 37800 sec	600	0
7	6	First stage	1	OPN4 6	09/12/2014	600	37800 - 38400 sec	525.7	74.4
7	6	First stage	1	OPN4 6	09/12/2014	600	38400 - 39000 sec	600	0
7	6	First stage	1	OPN4 6	09/12/2014	600	39000 - 39600 sec	600	0
7	6	First stage	1	OPN4 6	09/12/2014	600	39600 - 40200 sec	600	0
7	6	First stage	1	OPN4 6	09/12/2014	600	40200 - 40800 sec	600	0
7	6	First stage	1	OPN4 6	09/12/2014	600	40800 - 41400 sec	124.8	475.3
7	6	First stage	1	OPN4 6	09/12/2014	600	41400 - 42000 sec	72.4	527.6
7	6	First stage	1	OPN4 6	09/12/2014	600	42000 - 42600 sec	600	0
7	6	First stage	1	OPN4 6	09/12/2014	600	42600 - 43200 sec	600	0
7	6	First stage	1	OPN4 6	09/12/2014	600	43200 - 43800 sec	600	0
7	6	First stage	1	OPN4 6	09/12/2014	600	43800 - 44400 sec	545.7	54.4
7	6	First stage	1	OPN4 6	09/12/2014	600	44400 - 45000 sec	516.7	83.4
7	6	First stage	1	OPN4 6	09/12/2014	600	45000 - 45600 sec	417.5	182.5
7	6	First stage	1	OPN4 6	09/12/2014	600	45600 - 46200 sec	25.5	574.5
7	6	First stage	1	OPN4 6	09/12/2014	600	46200 - 46800 sec	71	529
7	6	First stage	1	OPN4 6	09/12/2014	600	46800 - 47400 sec	156.1	443.9
7	6	First stage	1	OPN4 6	09/12/2014	600	47400 - 48000 sec	25.1	574.9
7	6	First stage	1	OPN4 6	09/12/2014	600	48000 - 48600 sec	46.6	553.4
7	6	First stage	1	OPN4 6	09/12/2014	600	48600 - 49200 sec	96.6	503.4
7	6	First stage	1	OPN4 6	09/12/2014	600	49200 - 49800 sec	96.4	503.6
7	6	First stage	1	OPN4 6	09/12/2014	600	49800 - 50400 sec	18.1	581.9
7	6	First stage	1	OPN4 6	09/12/2014	600	50400 - 51000 sec	87.7	512.3
7	6	First stage	1	OPN4 6	09/12/2014	600	51000 - 51600 sec	156.2	443.8
7	6	First stage	1	OPN4 6	09/12/2014	600	51600 - 52200 sec	15.1	584.9
7	6	First stage	1	OPN4 6	09/12/2014	600	52200 - 52800 sec	21.3	578.7
7	6	First stage	1	OPN4 6	09/12/2014	600	52800 - 53400 sec	61.6	538.4
7	6	First stage	1	OPN4 6	09/12/2014	600	53400 - 54000 sec	0	600
7	6	First stage	1	OPN4 6	09/12/2014	600	54000 - 54600 sec	29.5	570.5
7	6	First stage	1	OPN4 6	09/12/2014	600	54600 - 55200 sec	0	600
7	6	First stage	1	OPN4 6	09/12/2014	600	55200 - 55800 sec	84.3	515.7
7	6	First stage	1	OPN4 6	09/12/2014	600	55800 - 56400 sec	476.3	123.7
7	6	First stage	1	OPN4 6	09/12/2014	600	56400 - 57000 sec	600	0
7	6	First stage	1	OPN4 6	09/12/2014	600	57000 - 57600 sec	525.8	74.2
7	6	First stage	1	OPN4 6	09/12/2014	600	57600 - 58200 sec	161.9	438.1
7	6	First stage	1	OPN4 6	09/12/2014	600	58200 - 58800 sec	76.2	523.8
7	6	First stage	1	OPN4 6	09/12/2014	600	58800 - 59400 sec	30.2	569.8
7	6	First stage	1	OPN4 6	09/12/2014	600	59400 - 60000 sec	60.8	539.2
7	6	First stage	1	OPN4 6	09/12/2014	600	60000 - 60600 sec	6.1	593.9
7	6	First stage	1	OPN4 6	09/12/2014	600	60600 - 61200 sec	4.1	595.9
7	6	First stage	1	OPN4 6	09/12/2014	600	61200 - 61800 sec	1	599
7	6	First stage	1	OPN4 6	09/12/2014	600	61800 - 62400 sec	21.2	578.8
7	6	First stage	1	OPN4 6	09/12/2014	600	62400 - 63000 sec	53.3	546.7
7	6	First stage	1	OPN4 6	09/12/2014	600	63000 - 63600 sec	41.7	558.3
7	6	First stage	1	OPN4 6	09/12/2014	600	63600 - 64200 sec	1	599
7	6	First stage	1	OPN4 6	09/12/2014	600	64200 - 64800 sec	31.5	568.5
7	6	First stage	1	OPN4 6	09/12/2014	600	64800 - 65400 sec	19.5	580.5
7	6	First stage	1	OPN4 6	09/12/2014	600	65400 - 66000 sec	69.8	530.2
7	6	First stage	1	OPN4 6	09/12/2014	600	66000 - 66600 sec	133.3	466.7
7	6	First stage	1	OPN4 6	09/12/2014	600	66600 - 67200 sec	600	0
7	6	First stage	1	OPN4 6	09/12/2014	600	67200 - 67800 sec	600	0
7	6	First stage	1	OPN4 6	09/12/2014	600	67800 - 68400 sec	556.2	43.8
7	6	First stage	1	OPN4 6	09/12/2014	600	68400 - 69000 sec	349	251
7	6	First stage	1	OPN4 6	09/12/2014	600	69000 - 69600 sec	56.6	543.4
7	6	First stage	1	OPN4 6	09/12/2014	600	69600 - 70200 sec	43.4	556.6
7	6	First stage	1	OPN4 6	09/12/2014	600	70200 - 70800 sec	72.2	527.8
7	6	First stage	1	OPN4 6	09/12/2014	600	70800 - 71400 sec	53.6	546.4
7	6	First stage	1	OPN4 6	09/12/2014	600	71400 - 72000 sec	15.2	584.8
7	6	First stage	1	OPN4 6	09/12/2014	600	72000 - 72600 sec	68.6	531.4
7	6	First stage	1	OPN4 6	09/12/2014	600	72600 - 73200 sec	46.5	553.5
7	6	First stage	1	OPN4 6	09/12/2014	600	73200 - 73800 sec	187.5	412.5
7	6	First stage	1	OPN4 6	09/12/2014	600	73800 - 74400 sec	30.9	569.1
7	6	First stage	1	OPN4 6	09/12/2014	600	74400 - 75000 sec	12.2	587.8
7	6	First stage	1	OPN4 6	09/12/2014	600	75000 - 75600 sec	74.8	525.2
7	6	First stage	1	OPN4 6	09/12/2014	600	75600 - 76200 sec	27.6	572.4
7	6	First stage	1	OPN4 6	09/12/2014	600	76200 - 76800 sec	122.8	477.2
7	6	First stage	1	OPN4 6	09/12/2014	600	76800 - 77400 sec	13.1	586.9
7	6	First stage	1	OPN4 6	09/12/2014	600	77400 - 78000 sec	233.9	366.1
7	6	First stage	1	OPN4 6	09/12/2014	600	78000 - 78600 sec	475.6	124.4
7	6	First stage	1	OPN4 6	09/12/2014	600	78600 - 79200 sec	600	0
7	6	First stage	1	OPN4 6	09/12/2014	600	79200 - 79800 sec	600	0
7	6	First stage	1	OPN4 6	09/12/2014	600	79800 - 80400 sec	300.7	299.3
7	6	First stage	1	OPN4 6	09/12/2014	600	80400 - 81000 sec	48	552
7	6	First stage	1	OPN4 6	09/12/2014	600	81000 - 81600 sec	1	599
7	6	First stage	1	OPN4 6	09/12/2014	600	81600 - 82200 sec	9.1	590.9
7	6	First stage	1	OPN4 6	09/12/2014	600	82200 - 82800 sec	374	226
7	6	First stage	1	OPN4 6	09/12/2014	600	82800 - 83400 sec	459	141
7	6	First stage	1	OPN4 6	09/12/2014	600	83400 - 84000 sec	30.4	569.6
7	6	First stage	1	OPN4 6	09/12/2014	600	84000 - 84600 sec	223.2	376.8
7	6	First stage	1	OPN4 6	09/12/2014	600	84600 - 85200 sec	600	0
7	6	First stage	1	OPN4 6	09/12/2014	600	85200 - 85800 sec	600	0
7	6	First stage	1	OPN4 6	09/12/2014	600	85800 - 86400 sec	476.8	123.2
7	6	First stage	1	OPN4 6	09/12/2014	600	86400 - 87000 sec	532.6	67.4
7	6	First stage	1	OPN4 6	09/12/2014	600	87000 - 87600 sec	600	0
7	6	First stage	1	OPN4 6	09/12/2014	600	87600 - 88200 sec	600	0
7	6	First stage	1	OPN4 6	09/12/2014	600	88200 - 88800 sec	600	0
7	6	First stage	1	OPN4 6	09/12/2014	600	88800 - 89400 sec	600	0
7	6	First stage	1	OPN4 6	09/12/2014	600	89400 - 90000 sec	600	0
7	6	First stage	1	OPN4 6	09/12/2014	600	90000 - 90600 sec	600	0
7	6	First stage	1	OPN4 6	09/12/2014	600	90600 - 91200 sec	600	0
7	6	First stage	1	OPN4 6	09/12/2014	600	91200 - 91800 sec	600	0
7	6	First stage	1	OPN4 6	09/12/2014	600	91800 - 92400 sec	600	0
7	6	First stage	1	OPN4 6	09/12/2014	600	92400 - 93000 sec	600	0
7	6	First stage	1	OPN4 6	09/12/2014	600	93000 - 93600 sec	600	0
7	6	First stage	1	OPN4 6	09/12/2014	600	93600 - 94200 sec	600	0
7	6	First stage	1	OPN4 6	09/12/2014	600	94200 - 94800 sec	197.4	402.6
7	6	First stage	1	OPN4 6	09/12/2014	600	94800 - 95400 sec	55.6	544.4
7	6	First stage	1	OPN4 6	09/12/2014	600	95400 - 96000 sec	72.6	527.4
7	6	First stage	1	OPN4 6	09/12/2014	600	96000 - 96600 sec	261.6	338.4
7	6	First stage	1	OPN4 6	09/12/2014	600	96600 - 97200 sec	600	0
7	6	First stage	1	OPN4 6	09/12/2014	600	97200 - 97800 sec	600	0
7	6	First stage	1	OPN4 6	09/12/2014	600	97800 - 98400 sec	600	0
7	6	First stage	1	OPN4 6	09/12/2014	600	98400 - 99000 sec	600	0
7	6	First stage	1	OPN4 6	09/12/2014	600	99000 - 99600 sec	600	0
7	6	First stage	1	OPN4 6	09/12/2014	600	99600 - 100200 se	600	0
7	6	First stage	1	OPN4 6	09/12/2014	600	100200 - 100800 s	600	0
7	6	First stage	1	OPN4 6	09/12/2014	600	100800 - 101400 s	600	0
7	6	First stage	1	OPN4 6	09/12/2014	600	101400 - 102000 s	600	0
7	6	First stage	1	OPN4 6	09/12/2014	600	102000 - 102600 s	600	0
7	6	First stage	1	OPN4 6	09/12/2014	600	102600 - 103200 s	600	0
7	6	First stage	1	OPN4 6	09/12/2014	600	103200 - 103800 s	549.6	50.4
7	6	First stage	1	OPN4 6	09/12/2014	600	103800 - 104400 s	540	60
7	6	First stage	1	OPN4 6	09/12/2014	600	104400 - 105000 s	600	0
7	6	First stage	1	OPN4 6	09/12/2014	600	105000 - 105600 s	600	0
7	6	First stage	1	OPN4 6	09/12/2014	600	105600 - 106200 s	600	0
7	6	First stage	1	OPN4 6	09/12/2014	600	106200 - 106800 s	600	0
7	6	First stage	1	OPN4 6	09/12/2014	600	106800 - 107400 s	600	0
7	6	First stage	1	OPN4 6	09/12/2014	600	107400 - 108000 s	556.3	43.7
7	6	First stage	1	OPN4 6	09/12/2014	600	108000 - 108600 s	600	0
7	6	First stage	1	OPN4 6	09/12/2014	600	108600 - 109200 s	600	0
7	6	First stage	1	OPN4 6	09/12/2014	600	109200 - 109800 s	600	0
7	6	First stage	1	OPN4 6	09/12/2014	600	109800 - 110400 s	600	0
7	6	First stage	1	OPN4 6	09/12/2014	600	110400 - 111000 s	529	71
7	6	First stage	1	OPN4 6	09/12/2014	600	111000 - 111600 s	101.5	498.5
7	6	First stage	1	OPN4 6	09/12/2014	600	111600 - 112200 s	25	575
7	6	First stage	1	OPN4 6	09/12/2014	600	112200 - 112800 s	18.4	581.6
7	6	First stage	1	OPN4 6	09/12/2014	600	112800 - 113400 s	131.4	468.6
7	6	First stage	1	OPN4 6	09/12/2014	600	113400 - 114000 s	210.6	389.4
7	6	First stage	1	OPN4 6	09/12/2014	600	114000 - 114600 s	118.7	481.3
7	6	First stage	1	OPN4 6	09/12/2014	600	114600 - 115200 s	23.3	576.7
7	6	First stage	1	OPN4 6	09/12/2014	600	115200 - 115800 s	125.8	474.2
7	6	First stage	1	OPN4 6	09/12/2014	600	115800 - 116400 s	512.8	87.2
7	6	First stage	1	OPN4 6	09/12/2014	600	116400 - 117000 s	600	0
7	6	First stage	1	OPN4 6	09/12/2014	600	117000 - 117600 s	600	0
7	6	First stage	1	OPN4 6	09/12/2014	600	117600 - 118200 s	600	0
7	6	First stage	1	OPN4 6	09/12/2014	600	118200 - 118800 s	600	0
7	6	First stage	1	OPN4 6	09/12/2014	600	118800 - 119400 s	600	0
[truncated: 881 more rows]

## Sheet: S3 D raw dataOPN4KO 405nm pulse
Test	Animal	Stage	Trial	Apparatus	Date	Duration	Segment of test	Time mobile	Time immobile
5	5	First stage	1	OPN4 5	02/11/2014	600	0 - 600 secs.	600	0
5	5	First stage	1	OPN4 5	02/11/2014	600	600 - 1200 secs.	600	0
5	5	First stage	1	OPN4 5	02/11/2014	600	1200 - 1800 secs.	600	0
5	5	First stage	1	OPN4 5	02/11/2014	600	1800 - 2400 secs.	600	0
5	5	First stage	1	OPN4 5	02/11/2014	600	2400 - 3000 secs.	600	0
5	5	First stage	1	OPN4 5	02/11/2014	600	3000 - 3600 secs.	600	0
5	5	First stage	1	OPN4 5	02/11/2014	600	3600 - 4200 secs.	381	219
5	5	First stage	1	OPN4 5	02/11/2014	600	4200 - 4800 secs.	1	599
5	5	First stage	1	OPN4 5	02/11/2014	600	4800 - 5400 secs.	17	583
5	5	First stage	1	OPN4 5	02/11/2014	600	5400 - 6000 secs.	146.5	453.5
5	5	First stage	1	OPN4 5	02/11/2014	600	6000 - 6600 secs.	205.6	394.4
5	5	First stage	1	OPN4 5	02/11/2014	600	6600 - 7200 secs.	600	0
5	5	First stage	1	OPN4 5	02/11/2014	600	7200 - 7800 secs.	543.5	56.5
5	5	First stage	1	OPN4 5	02/11/2014	600	7800 - 8400 secs.	600	0
5	5	First stage	1	OPN4 5	02/11/2014	600	8400 - 9000 secs.	600	0
5	5	First stage	1	OPN4 5	02/11/2014	600	9000 - 9600 secs.	600	0
5	5	First stage	1	OPN4 5	02/11/2014	600	9600 - 10200 secs	600	0
5	5	First stage	1	OPN4 5	02/11/2014	600	10200 - 10800 sec	600	0
6	6	First stage	1	OPN4 6	02/11/2014	600	0 - 600 secs.	600	0
6	6	First stage	1	OPN4 6	02/11/2014	600	600 - 1200 secs.	600	0
6	6	First stage	1	OPN4 6	02/11/2014	600	1200 - 1800 secs.	600	0
6	6	First stage	1	OPN4 6	02/11/2014	600	1800 - 2400 secs.	600	0
6	6	First stage	1	OPN4 6	02/11/2014	600	2400 - 3000 secs.	600	0
6	6	First stage	1	OPN4 6	02/11/2014	600	3000 - 3600 secs.	549.7	50.3
6	6	First stage	1	OPN4 6	02/11/2014	600	3600 - 4200 secs.	268.5	331.5
6	6	First stage	1	OPN4 6	02/11/2014	600	4200 - 4800 secs.	46.7	553.3
6	6	First stage	1	OPN4 6	02/11/2014	600	4800 - 5400 secs.	1	599
6	6	First stage	1	OPN4 6	02/11/2014	600	5400 - 6000 secs.	246.1	353.9
6	6	First stage	1	OPN4 6	02/11/2014	600	6000 - 6600 secs.	325.3	274.7
6	6	First stage	1	OPN4 6	02/11/2014	600	6600 - 7200 secs.	502.1	97.9
6	6	First stage	1	OPN4 6	02/11/2014	600	7200 - 7800 secs.	600	0
6	6	First stage	1	OPN4 6	02/11/2014	600	7800 - 8400 secs.	600	0
6	6	First stage	1	OPN4 6	02/11/2014	600	8400 - 9000 secs.	274.7	325.3
6	6	First stage	1	OPN4 6	02/11/2014	600	9000 - 9600 secs.	600	0
6	6	First stage	1	OPN4 6	02/11/2014	600	9600 - 10200 secs	526	74
6	6	First stage	1	OPN4 6	02/11/2014	600	10200 - 10800 sec	496.9	103.1
7	8	First stage	1	OPN4 7	02/11/2014	600	0 - 600 secs.	593.857	6.14286
7	8	First stage	1	OPN4 7	02/11/2014	600	600 - 1200 secs.	584.1	15.9
7	8	First stage	1	OPN4 7	02/11/2014	600	1200 - 1800 secs.	547.229	52.7714
7	8	First stage	1	OPN4 7	02/11/2014	600	1800 - 2400 secs.	524	76
7	8	First stage	1	OPN4 7	02/11/2014	600	2400 - 3000 secs.	594.286	5.71429
7	8	First stage	1	OPN4 7	02/11/2014	600	3000 - 3600 secs.	548.714	51.2857
7	8	First stage	1	OPN4 7	02/11/2014	600	3600 - 4200 secs.	303.986	296.014
7	8	First stage	1	OPN4 7	02/11/2014	600	4200 - 4800 secs.	165.929	434.071
7	8	First stage	1	OPN4 7	02/11/2014	600	4800 - 5400 secs.	82.0286	517.971
7	8	First stage	1	OPN4 7	02/11/2014	600	5400 - 6000 secs.	184.214	415.786
7	8	First stage	1	OPN4 7	02/11/2014	600	6000 - 6600 secs.	310.1	289.9
7	8	First stage	1	OPN4 7	02/11/2014	600	6600 - 7200 secs.	551.8	48.2
7	8	First stage	1	OPN4 7	02/11/2014	600	7200 - 7800 secs.	563.286	36.7143
7	8	First stage	1	OPN4 7	02/11/2014	600	7800 - 8400 secs.	529.5	70.5
7	8	First stage	1	OPN4 7	02/11/2014	600	8400 - 9000 secs.	492.686	107.314
7	8	First stage	1	OPN4 7	02/11/2014	600	9000 - 9600 secs.	592.4	7.6
7	8	First stage	1	OPN4 7	02/11/2014	600	9600 - 10200 secs	546.229	53.7714
7	8	First stage	1	OPN4 7	02/11/2014	600	10200 - 10800 sec	496.557	103.443
8	7	First stage	1	OPN4 8	02/11/2014	600	0 - 600 secs.	600	0
8	7	First stage	1	OPN4 8	02/11/2014	600	600 - 1200 secs.	600	0
8	7	First stage	1	OPN4 8	02/11/2014	600	1200 - 1800 secs.	600	0
8	7	First stage	1	OPN4 8	02/11/2014	600	1800 - 2400 secs.	600	0
8	7	First stage	1	OPN4 8	02/11/2014	600	2400 - 3000 secs.	600	0
8	7	First stage	1	OPN4 8	02/11/2014	600	3000 - 3600 secs.	600	0
8	7	First stage	1	OPN4 8	02/11/2014	600	3600 - 4200 secs.	513.5	86.5
8	7	First stage	1	OPN4 8	02/11/2014	600	4200 - 4800 secs.	182.3	417.7
8	7	First stage	1	OPN4 8	02/11/2014	600	4800 - 5400 secs.	6	594
8	7	First stage	1	OPN4 8	02/11/2014	600	5400 - 6000 secs.	41.6	558.4
8	7	First stage	1	OPN4 8	02/11/2014	600	6000 - 6600 secs.	5	595
8	7	First stage	1	OPN4 8	02/11/2014	600	6600 - 7200 secs.	190.5	409.5
8	7	First stage	1	OPN4 8	02/11/2014	600	7200 - 7800 secs.	600	0
8	7	First stage	1	OPN4 8	02/11/2014	600	7800 - 8400 secs.	600	0
8	7	First stage	1	OPN4 8	02/11/2014	600	8400 - 9000 secs.	600	0
8	7	First stage	1	OPN4 8	02/11/2014	600	9000 - 9600 secs.	600	0
8	7	First stage	1	OPN4 8	02/11/2014	600	9600 - 10200 secs	600	0
8	7	First stage	1	OPN4 8	02/11/2014	600	10200 - 10800 sec	600	0
1	1	First stage	1	OPN4 4	02/11/2014	600	0 - 600 secs.	488.7	111.3
1	1	First stage	1	OPN4 4	02/11/2014	600	600 - 1200 secs.	600	0
1	1	First stage	1	OPN4 4	02/11/2014	600	1200 - 1800 secs.	438.3	161.7
1	1	First stage	1	OPN4 4	02/11/2014	600	1800 - 2400 secs.	560	40
1	1	First stage	1	OPN4 4	02/11/2014	600	2400 - 3000 secs.	600	0
1	1	First stage	1	OPN4 4	02/11/2014	600	3000 - 3600 secs.	600	0
1	1	First stage	1	OPN4 4	02/11/2014	600	3600 - 4200 secs.	600	0
1	1	First stage	1	OPN4 4	02/11/2014	600	4200 - 4800 secs.	193.7	406.3
1	1	First stage	1	OPN4 4	02/11/2014	600	4800 - 5400 secs.	8.3	591.7
1	1	First stage	1	OPN4 4	02/11/2014	600	5400 - 6000 secs.	86.3	513.7
1	1	First stage	1	OPN4 4	02/11/2014	600	6000 - 6600 secs.	480.5	119.5
1	1	First stage	1	OPN4 4	02/11/2014	600	6600 - 7200 secs.	600	0
1	1	First stage	1	OPN4 4	02/11/2014	600	7200 - 7800 secs.	530.4	69.6
1	1	First stage	1	OPN4 4	02/11/2014	600	7800 - 8400 secs.	600	0
1	1	First stage	1	OPN4 4	02/11/2014	600	8400 - 9000 secs.	546.8	53.2
1	1	First stage	1	OPN4 4	02/11/2014	600	9000 - 9600 secs.	307.8	292.2
1	1	First stage	1	OPN4 4	02/11/2014	600	9600 - 10200 secs	116.8	483.2
1	1	First stage	1	OPN4 4	02/11/2014	600	10200 - 10800 sec	428.4	171.6
2	2	First stage	1	OPN4 3	02/11/2014	600	0 - 600 secs.	600	0
2	2	First stage	1	OPN4 3	02/11/2014	600	600 - 1200 secs.	600	0
2	2	First stage	1	OPN4 3	02/11/2014	600	1200 - 1800 secs.	549.6	50.4
2	2	First stage	1	OPN4 3	02/11/2014	600	1800 - 2400 secs.	600	0
2	2	First stage	1	OPN4 3	02/11/2014	600	2400 - 3000 secs.	600	0
2	2	First stage	1	OPN4 3	02/11/2014	600	3000 - 3600 secs.	350.6	249.4
2	2	First stage	1	OPN4 3	02/11/2014	600	3600 - 4200 secs.	9.4	590.6
2	2	First stage	1	OPN4 3	02/11/2014	600	4200 - 4800 secs.	162.9	437.1
2	2	First stage	1	OPN4 3	02/11/2014	600	4800 - 5400 secs.	525.1	74.9
2	2	First stage	1	OPN4 3	02/11/2014	600	5400 - 6000 secs.	364.9	235.1
2	2	First stage	1	OPN4 3	02/11/2014	600	6000 - 6600 secs.	480	120
2	2	First stage	1	OPN4 3	02/11/2014	600	6600 - 7200 secs.	558.4	41.6
2	2	First stage	1	OPN4 3	02/11/2014	600	7200 - 7800 secs.	600	0
2	2	First stage	1	OPN4 3	02/11/2014	600	7800 - 8400 secs.	600	0
2	2	First stage	1	OPN4 3	02/11/2014	600	8400 - 9000 secs.	600	0
2	2	First stage	1	OPN4 3	02/11/2014	600	9000 - 9600 secs.	600	0
2	2	First stage	1	OPN4 3	02/11/2014	600	9600 - 10200 secs	533.5	66.5
2	2	First stage	1	OPN4 3	02/11/2014	600	10200 - 10800 sec	600	0
3	4	First stage	1	OPN4 1	02/11/2014	600	0 - 600 secs.	600	0
3	4	First stage	1	OPN4 1	02/11/2014	600	600 - 1200 secs.	600	0
3	4	First stage	1	OPN4 1	02/11/2014	600	1200 - 1800 secs.	600	0
3	4	First stage	1	OPN4 1	02/11/2014	600	1800 - 2400 secs.	600	0
3	4	First stage	1	OPN4 1	02/11/2014	600	2400 - 3000 secs.	600	0
3	4	First stage	1	OPN4 1	02/11/2014	600	3000 - 3600 secs.	291.7	308.3
3	4	First stage	1	OPN4 1	02/11/2014	600	3600 - 4200 secs.	417.4	182.6
3	4	First stage	1	OPN4 1	02/11/2014	600	4200 - 4800 secs.	109.1	490.9
3	4	First stage	1	OPN4 1	02/11/2014	600	4800 - 5400 secs.	44.9	555.1
3	4	First stage	1	OPN4 1	02/11/2014	600	5400 - 6000 secs.	263.5	336.5
3	4	First stage	1	OPN4 1	02/11/2014	600	6000 - 6600 secs.	600	0
3	4	First stage	1	OPN4 1	02/11/2014	600	6600 - 7200 secs.	600	0
3	4	First stage	1	OPN4 1	02/11/2014	600	7200 - 7800 secs.	600	0
3	4	First stage	1	OPN4 1	02/11/2014	600	7800 - 8400 secs.	600	0
3	4	First stage	1	OPN4 1	02/11/2014	600	8400 - 9000 secs.	600	0
3	4	First stage	1	OPN4 1	02/11/2014	600	9000 - 9600 secs.	600	0
3	4	First stage	1	OPN4 1	02/11/2014	600	9600 - 10200 secs	600	0
3	4	First stage	1	OPN4 1	02/11/2014	600	10200 - 10800 sec	600	0
4	3	First stage	1	OPN4 2	02/11/2014	600	0 - 600 secs.	600	0
4	3	First stage	1	OPN4 2	02/11/2014	600	600 - 1200 secs.	566.6	33.4
4	3	First stage	1	OPN4 2	02/11/2014	600	1200 - 1800 secs.	551.7	48.3
4	3	First stage	1	OPN4 2	02/11/2014	600	1800 - 2400 secs.	600	0
4	3	First stage	1	OPN4 2	02/11/2014	600	2400 - 3000 secs.	548.7	51.3
4	3	First stage	1	OPN4 2	02/11/2014	600	3000 - 3600 secs.	207	393
4	3	First stage	1	OPN4 2	02/11/2014	600	3600 - 4200 secs.	29.6	570.4
4	3	First stage	1	OPN4 2	02/11/2014	600	4200 - 4800 secs.	22	578
4	3	First stage	1	OPN4 2	02/11/2014	600	4800 - 5400 secs.	92.5	507.5
4	3	First stage	1	OPN4 2	02/11/2014	600	5400 - 6000 secs.	600	0
4	3	First stage	1	OPN4 2	02/11/2014	600	6000 - 6600 secs.	600	0
4	3	First stage	1	OPN4 2	02/11/2014	600	6600 - 7200 secs.	555.7	44.3
4	3	First stage	1	OPN4 2	02/11/2014	600	7200 - 7800 secs.	176.1	423.9
4	3	First stage	1	OPN4 2	02/11/2014	600	7800 - 8400 secs.	289.5	310.5
4	3	First stage	1	OPN4 2	02/11/2014	600	8400 - 9000 secs.	600	0
4	3	First stage	1	OPN4 2	02/11/2014	600	9000 - 9600 secs.	600	0
4	3	First stage	1	OPN4 2	02/11/2014	600	9600 - 10200 secs	600	0
4	3	First stage	1	OPN4 2	02/11/2014	600	10200 - 10800 sec	600	0

## Sheet: S3 D raw dataOPN4KO 530nm pulse
Test	Animal	Stage	Trial	Apparatus	Date	Duration	Segment of test	Time mobile	Time immobile
1	1	First stage	1	OPN4 1	04/03/2015	600	0 - 600 secs.	600	0
1	1	First stage	1	OPN4 1	04/03/2015	600	600 - 1200 secs.	600	0
1	1	First stage	1	OPN4 1	04/03/2015	600	1200 - 1800 secs.	600	0
1	1	First stage	1	OPN4 1	04/03/2015	600	1800 - 2400 secs.	600	0
1	1	First stage	1	OPN4 1	04/03/2015	600	2400 - 3000 secs.	600	0
1	1	First stage	1	OPN4 1	04/03/2015	600	3000 - 3600 secs.	600	0
1	1	First stage	1	OPN4 1	04/03/2015	600	3600 - 4200 secs.	600	0
1	1	First stage	1	OPN4 1	04/03/2015	600	4200 - 4800 secs.	600	0
1	1	First stage	1	OPN4 1	04/03/2015	600	4800 - 5400 secs.	600	0
1	1	First stage	1	OPN4 1	04/03/2015	600	5400 - 6000 secs.	600	0
1	1	First stage	1	OPN4 1	04/03/2015	600	6000 - 6600 secs.	600	0
1	1	First stage	1	OPN4 1	04/03/2015	600	6600 - 7200 secs.	600	0
1	1	First stage	1	OPN4 1	04/03/2015	600	7200 - 7800 secs.	600	0
1	1	First stage	1	OPN4 1	04/03/2015	600	7800 - 8400 secs.	600	0
1	1	First stage	1	OPN4 1	04/03/2015	600	8400 - 9000 secs.	600	0
1	1	First stage	1	OPN4 1	04/03/2015	600	9000 - 9600 secs.	600	0
1	1	First stage	1	OPN4 1	04/03/2015	600	9600 - 10200 secs	600	0
1	1	First stage	1	OPN4 1	04/03/2015	600	10200 - 10800 sec	600	0
1	1	First stage	1	OPN4 1	04/03/2015	600	10800 - 11400 sec	493.4	106.6
1	1	First stage	1	OPN4 1	04/03/2015	600	11400 - 12000 sec	600	0
1	1	First stage	1	OPN4 1	04/03/2015	600	12000 - 12600 sec	600	0
1	1	First stage	1	OPN4 1	04/03/2015	600	12600 - 13200 sec	600	0
1	1	First stage	1	OPN4 1	04/03/2015	600	13200 - 13800 sec	600	0
1	1	First stage	1	OPN4 1	04/03/2015	600	13800 - 14400 sec	600	0
1	1	First stage	1	OPN4 1	04/03/2015	600	14400 - 15000 sec	600	0
1	1	First stage	1	OPN4 1	04/03/2015	600	15000 - 15600 sec	600	0
1	1	First stage	1	OPN4 1	04/03/2015	600	15600 - 16200 sec	600	0
1	1	First stage	1	OPN4 1	04/03/2015	600	16200 - 16800 sec	600	0
1	1	First stage	1	OPN4 1	04/03/2015	600	16800 - 17400 sec	600	0
1	1	First stage	1	OPN4 1	04/03/2015	600	17400 - 18000 sec	600	0
1	1	First stage	1	OPN4 1	04/03/2015	600	18000 - 18600 sec	600	0
1	1	First stage	1	OPN4 1	04/03/2015	600	18600 - 19200 sec	554.8	45.2
1	1	First stage	1	OPN4 1	04/03/2015	600	19200 - 19800 sec	198	402
1	1	First stage	1	OPN4 1	04/03/2015	600	19800 - 20400 sec	30.2	569.8
1	1	First stage	1	OPN4 1	04/03/2015	600	20400 - 21000 sec	158	442
1	1	First stage	1	OPN4 1	04/03/2015	600	21000 - 21600 sec	103.4	496.6
1	1	First stage	1	OPN4 1	04/03/2015	600	21600 - 22200 sec	1.6	598.4
1	1	First stage	1	OPN4 1	04/03/2015	600	22200 - 22800 sec	164	436
1	1	First stage	1	OPN4 1	04/03/2015	600	22800 - 23400 sec	0.5	599.5
1	1	First stage	1	OPN4 1	04/03/2015	600	23400 - 24000 sec	222.4	377.6
1	1	First stage	1	OPN4 1	04/03/2015	600	24000 - 24600 sec	600	0
1	1	First stage	1	OPN4 1	04/03/2015	600	24600 - 25200 sec	600	0
1	1	First stage	1	OPN4 1	04/03/2015	600	25800 - 26400 sec	600	0
1	1	First stage	1	OPN4 1	04/03/2015	600	26400 - 27000 sec	600	0
1	1	First stage	1	OPN4 1	04/03/2015	600	27000 - 27600 sec	600	0
1	1	First stage	1	OPN4 1	04/03/2015	600	27600 - 28200 sec	600	0
1	1	First stage	1	OPN4 1	04/03/2015	600	28200 - 28800 sec	600	0
1	1	First stage	1	OPN4 1	04/03/2015	600	28800 - 29400 sec	600	0
1	1	First stage	1	OPN4 1	04/03/2015	600	29400 - 30000 sec	600	0
1	1	First stage	1	OPN4 1	04/03/2015	600	30000 - 30600 sec	556.8	43.2
1	1	First stage	1	OPN4 1	04/03/2015	600	30600 - 31200 sec	600	0
1	1	First stage	1	OPN4 1	04/03/2015	600	31200 - 31800 sec	600	0
1	1	First stage	1	OPN4 1	04/03/2015	600	31800 - 32400 sec	491.8	108.2
1	1	First stage	1	OPN4 1	04/03/2015	600	32400 - 33000 sec	54.6	545.4
1	1	First stage	1	OPN4 1	04/03/2015	600	33000 - 33600 sec	69.2	530.8
1	1	First stage	1	OPN4 1	04/03/2015	600	33600 - 34200 sec	42.2	557.8
1	1	First stage	1	OPN4 1	04/03/2015	600	34200 - 34800 sec	28.8	571.2
1	1	First stage	1	OPN4 1	04/03/2015	600	34800 - 35400 sec	13.1	586.9
1	1	First stage	1	OPN4 1	04/03/2015	600	35400 - 36000 sec	116.2	483.8
1	1	First stage	1	OPN4 1	04/03/2015	600	36000 - 36600 sec	28.3	571.7
1	1	First stage	1	OPN4 1	04/03/2015	600	36600 - 37200 sec	217.2	382.8
1	1	First stage	1	OPN4 1	04/03/2015	600	37200 - 37800 sec	600	0
1	1	First stage	1	OPN4 1	04/03/2015	600	37800 - 38400 sec	600	0
1	1	First stage	1	OPN4 1	04/03/2015	600	38400 - 39000 sec	600	0
1	1	First stage	1	OPN4 1	04/03/2015	600	39000 - 39600 sec	600	0
1	1	First stage	1	OPN4 1	04/03/2015	600	39600 - 40200 sec	600	0
1	1	First stage	1	OPN4 1	04/03/2015	600	40200 - 40800 sec	600	0
1	1	First stage	1	OPN4 1	04/03/2015	600	40800 - 41400 sec	480.4	119.6
1	1	First stage	1	OPN4 1	04/03/2015	600	41400 - 42000 sec	423.9	176.1
1	1	First stage	1	OPN4 1	04/03/2015	600	42000 - 42600 sec	26.2	573.8
1	1	First stage	1	OPN4 1	04/03/2015	600	42600 - 43200 sec	97.9	502.1
1	1	First stage	1	OPN4 1	04/03/2015	600	43200 - 43800 sec	41.1	558.9
1	1	First stage	1	OPN4 1	04/03/2015	600	43800 - 44400 sec	271.3	328.7
1	1	First stage	1	OPN4 1	04/03/2015	600	44400 - 45000 sec	346.2	253.8
1	1	First stage	1	OPN4 1	04/03/2015	600	45000 - 45600 sec	138.5	461.5
1	1	First stage	1	OPN4 1	04/03/2015	600	45600 - 46200 sec	30.9	569.1
1	1	First stage	1	OPN4 1	04/03/2015	600	46200 - 46800 sec	73.6	526.4
1	1	First stage	1	OPN4 1	04/03/2015	600	46800 - 47400 sec	13.5	586.5
1	1	First stage	1	OPN4 1	04/03/2015	600	47400 - 48000 sec	57.1	542.9
1	1	First stage	1	OPN4 1	04/03/2015	600	48000 - 48600 sec	28.5	571.5
1	1	First stage	1	OPN4 1	04/03/2015	600	48600 - 49200 sec	91.3	508.7
1	1	First stage	1	OPN4 1	04/03/2015	600	49200 - 49800 sec	193.5	406.5
1	1	First stage	1	OPN4 1	04/03/2015	600	49800 - 50400 sec	600	0
1	1	First stage	1	OPN4 1	04/03/2015	600	50400 - 51000 sec	430	170
1	1	First stage	1	OPN4 1	04/03/2015	600	51000 - 51600 sec	25.3	574.7
1	1	First stage	1	OPN4 1	04/03/2015	600	51600 - 52200 sec	3.6	596.4
1	1	First stage	1	OPN4 1	04/03/2015	600	52200 - 52800 sec	0	600
1	1	First stage	1	OPN4 1	04/03/2015	600	52800 - 53400 sec	15.3	584.7
1	1	First stage	1	OPN4 1	04/03/2015	600	53400 - 54000 sec	89	511
1	1	First stage	1	OPN4 1	04/03/2015	600	54000 - 54600 sec	41.1	558.9
1	1	First stage	1	OPN4 1	04/03/2015	600	54600 - 55200 sec	84.5	515.5
1	1	First stage	1	OPN4 1	04/03/2015	600	55200 - 55800 sec	10.9	589.1
1	1	First stage	1	OPN4 1	04/03/2015	600	55800 - 56400 sec	46.9	553.1
1	1	First stage	1	OPN4 1	04/03/2015	600	56400 - 57000 sec	8.8	591.2
1	1	First stage	1	OPN4 1	04/03/2015	600	57000 - 57600 sec	33.8	566.2
1	1	First stage	1	OPN4 1	04/03/2015	600	57600 - 58200 sec	54.7	545.3
1	1	First stage	1	OPN4 1	04/03/2015	600	58200 - 58800 sec	544.2	55.8
1	1	First stage	1	OPN4 1	04/03/2015	600	58800 - 59400 sec	600	0
1	1	First stage	1	OPN4 1	04/03/2015	600	59400 - 60000 sec	600	0
1	1	First stage	1	OPN4 1	04/03/2015	600	60000 - 60600 sec	330	270
1	1	First stage	1	OPN4 1	04/03/2015	600	60600 - 61200 sec	63.2	536.8
1	1	First stage	1	OPN4 1	04/03/2015	600	61200 - 61800 sec	142.8	457.2
1	1	First stage	1	OPN4 1	04/03/2015	600	61800 - 62400 sec	65.8	534.2
1	1	First stage	1	OPN4 1	04/03/2015	600	62400 - 63000 sec	2.6	597.4
1	1	First stage	1	OPN4 1	04/03/2015	600	63000 - 63600 sec	15.3	584.7
1	1	First stage	1	OPN4 1	04/03/2015	600	63600 - 64200 sec	28.1	571.9
1	1	First stage	1	OPN4 1	04/03/2015	600	64200 - 64800 sec	7.4	592.6
1	1	First stage	1	OPN4 1	04/03/2015	600	64800 - 65400 sec	33.4	566.6
1	1	First stage	1	OPN4 1	04/03/2015	600	65400 - 66000 sec	34.5	565.5
1	1	First stage	1	OPN4 1	04/03/2015	600	66000 - 66600 sec	7.3	592.7
1	1	First stage	1	OPN4 1	04/03/2015	600	66600 - 67200 sec	276	324
1	1	First stage	1	OPN4 1	04/03/2015	600	67200 - 67800 sec	600	0
1	1	First stage	1	OPN4 1	04/03/2015	600	67800 - 68400 sec	451.6	148.4
1	1	First stage	1	OPN4 1	04/03/2015	600	68400 - 69000 sec	54.2	545.8
1	1	First stage	1	OPN4 1	04/03/2015	600	69000 - 69600 sec	71.9	528.1
1	1	First stage	1	OPN4 1	04/03/2015	600	69600 - 70200 sec	42.8	557.2
1	1	First stage	1	OPN4 1	04/03/2015	600	70200 - 70800 sec	18.2	581.8
1	1	First stage	1	OPN4 1	04/03/2015	600	70800 - 71400 sec	0.5	599.5
1	1	First stage	1	OPN4 1	04/03/2015	600	71400 - 72000 sec	9.9	590.1
1	1	First stage	1	OPN4 1	04/03/2015	600	72000 - 72600 sec	76.4	523.6
1	1	First stage	1	OPN4 1	04/03/2015	600	72600 - 73200 sec	43.9	556.1
1	1	First stage	1	OPN4 1	04/03/2015	600	73200 - 73800 sec	54.3	545.7
1	1	First stage	1	OPN4 1	04/03/2015	600	73800 - 74400 sec	10.5	589.5
1	1	First stage	1	OPN4 1	04/03/2015	600	74400 - 75000 sec	1	599
1	1	First stage	1	OPN4 1	04/03/2015	600	75000 - 75600 sec	202.7	397.3
1	1	First stage	1	OPN4 1	04/03/2015	600	75600 - 76200 sec	600	0
1	1	First stage	1	OPN4 1	04/03/2015	600	76200 - 76800 sec	600	0
1	1	First stage	1	OPN4 1	04/03/2015	600	76800 - 77400 sec	600	0
1	1	First stage	1	OPN4 1	04/03/2015	600	77400 - 78000 sec	414.9	185.1
1	1	First stage	1	OPN4 1	04/03/2015	600	78000 - 78600 sec	12	588
1	1	First stage	1	OPN4 1	04/03/2015	600	78600 - 79200 sec	2.6	597.4
1	1	First stage	1	OPN4 1	04/03/2015	600	79200 - 79800 sec	25	575
1	1	First stage	1	OPN4 1	04/03/2015	600	79800 - 80400 sec	13.6	586.4
1	1	First stage	1	OPN4 1	04/03/2015	600	80400 - 81000 sec	54.6	545.4
1	1	First stage	1	OPN4 1	04/03/2015	600	81000 - 81600 sec	70.2	529.8
1	1	First stage	1	OPN4 1	04/03/2015	600	81600 - 82200 sec	487.3	112.7
1	1	First stage	1	OPN4 1	04/03/2015	600	82200 - 82800 sec	594.9	5.1
1	1	First stage	1	OPN4 1	04/03/2015	600	82800 - 83400 sec	129.8	470.2
1	1	First stage	1	OPN4 1	04/03/2015	600	83400 - 84000 sec	28.9	571.1
1	1	First stage	1	OPN4 1	04/03/2015	600	84000 - 84600 sec	70.5	529.5
1	1	First stage	1	OPN4 1	04/03/2015	600	84600 - 85200 sec	600	0
1	1	First stage	1	OPN4 1	04/03/2015	600	85200 - 85800 sec	600	0
1	1	First stage	1	OPN4 1	04/03/2015	600	85800 - 86400 sec	458	142
1	1	First stage	1	OPN4 1	04/03/2015	600	86400 - 87000 sec	600	0
1	1	First stage	1	OPN4 1	04/03/2015	600	87000 - 87600 sec	600	0
1	1	First stage	1	OPN4 1	04/03/2015	600	87600 - 88200 sec	600	0
1	1	First stage	1	OPN4 1	04/03/2015	600	88200 - 88800 sec	600	0
1	1	First stage	1	OPN4 1	04/03/2015	600	88800 - 89400 sec	600	0
1	1	First stage	1	OPN4 1	04/03/2015	600	89400 - 90000 sec	600	0
1	1	First stage	1	OPN4 1	04/03/2015	600	90000 - 90600 sec	600	0
1	1	First stage	1	OPN4 1	04/03/2015	600	90600 - 91200 sec	600	0
1	1	First stage	1	OPN4 1	04/03/2015	600	91200 - 91800 sec	600	0
1	1	First stage	1	OPN4 1	04/03/2015	600	91800 - 92400 sec	600	0
1	1	First stage	1	OPN4 1	04/03/2015	600	92400 - 93000 sec	600	0
1	1	First stage	1	OPN4 1	04/03/2015	600	93000 - 93600 sec	600	0
1	1	First stage	1	OPN4 1	04/03/2015	600	93600 - 94200 sec	542.6	57.4
1	1	First stage	1	OPN4 1	04/03/2015	600	94200 - 94800 sec	32	568
1	1	First stage	1	OPN4 1	04/03/2015	600	94800 - 95400 sec	0.5	599.5
1	1	First stage	1	OPN4 1	04/03/2015	600	95400 - 96000 sec	3.6	596.4
1	1	First stage	1	OPN4 1	04/03/2015	600	96000 - 96600 sec	29.6	570.4
1	1	First stage	1	OPN4 1	04/03/2015	600	96600 - 97200 sec	172.4	427.6
1	1	First stage	1	OPN4 1	04/03/2015	600	97200 - 97800 sec	600	0
1	1	First stage	1	OPN4 1	04/03/2015	600	97800 - 98400 sec	600	0
1	1	First stage	1	OPN4 1	04/03/2015	600	98400 - 99000 sec	600	0
1	1	First stage	1	OPN4 1	04/03/2015	600	99000 - 99600 sec	600	0
1	1	First stage	1	OPN4 1	04/03/2015	600	99600 - 100200 se	600	0
1	1	First stage	1	OPN4 1	04/03/2015	600	100200 - 100800 s	600	0
1	1	First stage	1	OPN4 1	04/03/2015	600	100800 - 101400 s	600	0
1	1	First stage	1	OPN4 1	04/03/2015	600	101400 - 102000 s	600	0
1	1	First stage	1	OPN4 1	04/03/2015	600	102000 - 102600 s	600	0
1	1	First stage	1	OPN4 1	04/03/2015	600	102600 - 103200 s	600	0
1	1	First stage	1	OPN4 1	04/03/2015	600	103200 - 103800 s	600	0
1	1	First stage	1	OPN4 1	04/03/2015	600	103800 - 104400 s	600	0
1	1	First stage	1	OPN4 1	04/03/2015	600	104400 - 105000 s	600	0
1	1	First stage	1	OPN4 1	04/03/2015	600	105000 - 105600 s	600	0
1	1	First stage	1	OPN4 1	04/03/2015	600	105600 - 106200 s	600	0
1	1	First stage	1	OPN4 1	04/03/2015	600	106200 - 106800 s	600	0
1	1	First stage	1	OPN4 1	04/03/2015	600	106800 - 107400 s	600	0
1	1	First stage	1	OPN4 1	04/03/2015	600	107400 - 108000 s	600	0
1	1	First stage	1	OPN4 1	04/03/2015	600	108000 - 108600 s	600	0
1	1	First stage	1	OPN4 1	04/03/2015	600	108600 - 109200 s	600	0
1	1	First stage	1	OPN4 1	04/03/2015	600	109200 - 109800 s	600	0
1	1	First stage	1	OPN4 1	04/03/2015	600	109800 - 110400 s	600	0
1	1	First stage	1	OPN4 1	04/03/2015	600	110400 - 111000 s	600	0
1	1	First stage	1	OPN4 1	04/03/2015	600	111000 - 111600 s	600	0
1	1	First stage	1	OPN4 1	04/03/2015	600	111600 - 112200 s	600	0
1	1	First stage	1	OPN4 1	04/03/2015	600	112200 - 112800 s	600	0
1	1	First stage	1	OPN4 1	04/03/2015	600	112800 - 113400 s	180.4	419.6
1	1	First stage	1	OPN4 1	04/03/2015	600	113400 - 114000 s	111.1	488.9
1	1	First stage	1	OPN4 1	04/03/2015	600	114000 - 114600 s	42.5	557.5
1	1	First stage	1	OPN4 1	04/03/2015	600	114600 - 115200 s	3.3	596.7
1	1	First stage	1	OPN4 1	04/03/2015	600	115200 - 115800 s	147.9	452.1
1	1	First stage	1	OPN4 1	04/03/2015	600	115800 - 116400 s	114.4	485.6
1	1	First stage	1	OPN4 1	04/03/2015	600	116400 - 117000 s	243	357
1	1	First stage	1	OPN4 1	04/03/2015	600	117000 - 117600 s	600	0
1	1	First stage	1	OPN4 1	04/03/2015	600	117600 - 118200 s	600	0
1	1	First stage	1	OPN4 1	04/03/2015	600	118200 - 118800 s	600	0
1	1	First stage	1	OPN4 1	04/03/2015	600	118800 - 119400 s	600	0
1	1	First stage	1	OPN4 1	04/03/2015	600	119400 - 120000 s	600	0
1	1	First stage	1	OPN4 1	04/03/2015	600	120000 - 120600 s	600	0
1	1	First stage	1	OPN4 1	04/03/2015	600	120600 - 121200 s	600	0
1	1	First stage	1	OPN4 1	04/03/2015	600	121200 - 121800 s	600	0
1	1	First stage	1	OPN4 1	04/03/2015	600	121800 - 122400 s	600	0
1	1	First stage	1	OPN4 1	04/03/2015	600	122400 - 123000 s	558.4	41.6
1	1	First stage	1	OPN4 1	04/03/2015	600	123000 - 123600 s	600	0
1	1	First stage	1	OPN4 1	04/03/2015	600	123600 - 124200 s	600	0
1	1	First stage	1	OPN4 1	04/03/2015	600	124200 - 124800 s	105.3	494.7
1	1	First stage	1	OPN4 1	04/03/2015	600	124800 - 125400 s	323.2	276.8
1	1	First stage	1	OPN4 1	04/03/2015	600	125400 - 126000 s	507.3	92.7
1	1	First stage	1	OPN4 1	04/03/2015	600	126000 - 126600 s	55.1	544.9
1	1	First stage	1	OPN4 1	04/03/2015	600	126600 - 127200 s	38.2	561.8
1	1	First stage	1	OPN4 1	04/03/2015	600	127200 - 127800 s	105.6	494.4
1	1	First stage	1	OPN4 1	04/03/2015	600	127800 - 128400 s	78.1	521.9
1	1	First stage	1	OPN4 1	04/03/2015	600	128400 - 129000 s	134	466
1	1	First stage	1	OPN4 1	04/03/2015	600	129000 - 129600 s	600	0
1	1	First stage	1	OPN4 1	04/03/2015	600	129600 - 130200 s	600	0
1	1	First stage	1	OPN4 1	04/03/2015	600	130200 - 130800 s	600	0
1	1	First stage	1	OPN4 1	04/03/2015	600	130800 - 131400 s	600	0
1	1	First stage	1	OPN4 1	04/03/2015	600	131400 - 132000 s	600	0
1	1	First stage	1	OPN4 1	04/03/2015	600	132000 - 132600 s	558.6	41.4
1	1	First stage	1	OPN4 1	04/03/2015	600	132600 - 133200 s	552.4	47.6
1	1	First stage	1	OPN4 1	04/03/2015	600	133200 - 133800 s	231.5	368.5
1	1	First stage	1	OPN4 1	04/03/2015	600	133800 - 134400 s	28.3	571.7
1	1	First stage	1	OPN4 1	04/03/2015	600	134400 - 135000 s	59.6	540.4
1	1	First stage	1	OPN4 1	04/03/2015	600	135000 - 135600 s	58.5	541.5
1	1	First stage	1	OPN4 1	04/03/2015	600	135600 - 136200 s	13.5	586.5
1	1	First stage	1	OPN4 1	04/03/2015	600	136200 - 136800 s	40.7	559.3
1	1	First stage	1	OPN4 1	04/03/2015	600	136800 - 137400 s	341.9	258.1
1	1	First stage	1	OPN4 1	04/03/2015	600	137400 - 138000 s	600	0
1	1	First stage	1	OPN4 1	04/03/2015	600	138000 - 138600 s	600	0
1	1	First stage	1	OPN4 1	04/03/2015	600	138600 - 139200 s	600	0
1	1	First stage	1	OPN4 1	04/03/2015	600	139200 - 139800 s	600	0
1	1	First stage	1	OPN4 1	04/03/2015	600	139800 - 140400 s	553.8	46.2
1	1	First stage	1	OPN4 1	04/03/2015	600	140400 - 141000 s	591.3	8.7
1	1	First stage	1	OPN4 1	04/03/2015	600	141000 - 141600 s	556.8	43.2
1	1	First stage	1	OPN4 1	04/03/2015	600	141600 - 142200 s	600	0
1	1	First stage	1	OPN4 1	04/03/2015	600	142200 - 142800 s	413.3	186.7
1	1	First stage	1	OPN4 1	04/03/2015	600	142800 - 143400 s	532.7	67.3
1	1	First stage	1	OPN4 1	04/03/2015	600	143400 - 144000 s	25.5	574.5
1	1	First stage	1	OPN4 1	04/03/2015	600	144000 - 144600 s	58.6	541.4
1	1	First stage	1	OPN4 1	04/03/2015	600	144600 - 145200 s	77.8	522.2
1	1	First stage	1	OPN4 1	04/03/2015	600	145200 - 145800 s	19.8	580.2
1	1	First stage	1	OPN4 1	04/03/2015	600	145800 - 146400 s	77.5	522.5
1	1	First stage	1	OPN4 1	04/03/2015	600	146400 - 147000 s	46.7	553.3
1	1	First stage	1	OPN4 1	04/03/2015	600	147000 - 147600 s	89.6	510.4
1	1	First stage	1	OPN4 1	04/03/2015	600	147600 - 148200 s	31.8	568.2
1	1	First stage	1	OPN4 1	04/03/2015	600	148200 - 148800 s	56	544
1	1	First stage	1	OPN4 1	04/03/2015	600	148800 - 149400 s	20	580
1	1	First stage	1	OPN4 1	04/03/2015	600	149400 - 150000 s	22.7	577.3
1	1	First stage	1	OPN4 1	04/03/2015	600	150000 - 150600 s	279.3	320.7
1	1	First stage	1	OPN4 1	04/03/2015	600	150600 - 151200 s	600	0
1	1	First stage	1	OPN4 1	04/03/2015	600	151200 - 151800 s	528.2	71.8
1	1	First stage	1	OPN4 1	04/03/2015	600	151800 - 152400 s	600	0
1	1	First stage	1	OPN4 1	04/03/2015	600	152400 - 153000 s	549.6	50.4
1	1	First stage	1	OPN4 1	04/03/2015	600	153000 - 153600 s	88.5	511.5
1	1	First stage	1	OPN4 1	04/03/2015	600	153600 - 154200 s	15.7	584.3
1	1	First stage	1	OPN4 1	04/03/2015	600	154200 - 154800 s	82	518
1	1	First stage	1	OPN4 1	04/03/2015	600	154800 - 155400 s	44	556
1	1	First stage	1	OPN4 1	04/03/2015	600	155400 - 156000 s	103.6	496.4
1	1	First stage	1	OPN4 1	04/03/2015	600	156000 - 156600 s	37.8	562.2
1	1	First stage	1	OPN4 1	04/03/2015	600	156600 - 157200 s	133.2	466.8
1	1	First stage	1	OPN4 1	04/03/2015	600	157200 - 157800 s	18.8	581.2
1	1	First stage	1	OPN4 1	04/03/2015	600	157800 - 158400 s	13	587
1	1	First stage	1	OPN4 1	04/03/2015	600	158400 - 159000 s	436.1	163.9
1	1	First stage	1	OPN4 1	04/03/2015	600	159000 - 159600 s	600	0
1	1	First stage	1	OPN4 1	04/03/2015	600	159600 - 160200 s	484.6	115.4
1	1	First stage	1	OPN4 1	04/03/2015	600	160200 - 160800 s	492.1	107.9
1	1	First stage	1	OPN4 1	04/03/2015	600	160800 - 161400 s	600	0
1	1	First stage	1	OPN4 1	04/03/2015	600	161400 - 162000 s	335.9	264.1
1	1	First stage	1	OPN4 1	04/03/2015	600	162000 - 162600 s	25.4	574.6
1	1	First stage	1	OPN4 1	04/03/2015	600	162600 - 163200 s	57.1	542.9
1	1	First stage	1	OPN4 1	04/03/2015	600	163200 - 163800 s	270.1	329.9
1	1	First stage	1	OPN4 1	04/03/2015	600	163800 - 164400 s	62.2	537.8
1	1	First stage	1	OPN4 1	04/03/2015	600	164400 - 165000 s	15.5	584.5
1	1	First stage	1	OPN4 1	04/03/2015	600	165000 - 165600 s	29.3	570.7
1	1	First stage	1	OPN4 1	04/03/2015	600	165600 - 166200 s	35.8	564.2
1	1	First stage	1	OPN4 1	04/03/2015	600	166200 - 166800 s	54.9	545.1
1	1	First stage	1	OPN4 1	04/03/2015	600	166800 - 167400 s	584.2	15.8
1	1	First stage	1	OPN4 1	04/03/2015	600	167400 - 168000 s	261.8	338.2
1	1	First stage	1	OPN4 1	04/03/2015	600	168000 - 168600 s	11.9	588.1
1	1	First stage	1	OPN4 1	04/03/2015	600	168600 - 169200 s	1.6	598.4
1	1	First stage	1	OPN4 1	04/03/2015	600	169200 - 169800 s	437.5	162.5
1	1	First stage	1	OPN4 1	04/03/2015	600	169800 - 170400 s	600	0
1	1	First stage	1	OPN4 1	04/03/2015	600	170400 - 171000 s	279.4	320.6
1	1	First stage	1	OPN4 1	04/03/2015	600	171000 - 171600 s	30.4	569.6
1	1	First stage	1	OPN4 1	04/03/2015	600	171600 - 172200 s	27.9	572.1
1	1	First stage	1	OPN4 1	04/03/2015	600	172200 - 172800 s	130.3	469.7
1	1	First stage	1	OPN4 1	04/03/2015	600	172800 - 173400 s	215.6	384.4
1	1	First stage	1	OPN4 1	04/03/2015	600	173400 - 174000 s	164.4	435.6
1	1	First stage	1	OPN4 1	04/03/2015	600	174000 - 174600 s	580.1	19.9
1	1	First stage	1	OPN4 1	04/03/2015	600	174600 - 175200 s	582	18
1	1	First stage	1	OPN4 1	04/03/2015	600	175200 - 175800 s	129.6	470.4
1	1	First stage	1	OPN4 1	04/03/2015	600	175800 - 176400 s	191.5	408.5
1	1	First stage	1	OPN4 1	04/03/2015	600	176400 - 177000 s	600	0
1	1	First stage	1	OPN4 1	04/03/2015	600	177000 - 177600 s	600	0
1	1	First stage	1	OPN4 1	04/03/2015	600	177600 - 178200 s	600	0
1	1	First stage	1	OPN4 1	04/03/2015	600	178200 - 178800 s	600	0
1	1	First stage	1	OPN4 1	04/03/2015	600	178800 - 179400 s	600	0
1	1	First stage	1	OPN4 1	04/03/2015	600	179400 - 180000 s	600	0
1	1	First stage	1	OPN4 1	04/03/2015	600	180000 - 180600 s	600	0
1	1	First stage	1	OPN4 1	04/03/2015	600	180600 - 181200 s	600	0
1	1	First stage	1	OPN4 1	04/03/2015	600	181200 - 181800 s	600	0
1	1	First stage	1	OPN4 1	04/03/2015	600	181800 - 182400 s	600	0
1	1	First stage	1	OPN4 1	04/03/2015	600	182400 - 183000 s	600	0
1	1	First stage	1	OPN4 1	04/03/2015	600	183000 - 183600 s	600	0
1	1	First stage	1	OPN4 1	04/03/2015	600	183600 - 184200 s	600	0
1	1	First stage	1	OPN4 1	04/03/2015	600	184200 - 184800 s	600	0
1	1	First stage	1	OPN4 1	04/03/2015	600	184800 - 185400 s	600	0
1	1	First stage	1	OPN4 1	04/03/2015	600	185400 - 186000 s	600	0
1	1	First stage	1	OPN4 1	04/03/2015	600	186000 - 186600 s	600	0
1	1	First stage	1	OPN4 1	04/03/2015	600	186600 - 187200 s	600	0
1	1	First stage	1	OPN4 1	04/03/2015	600	187200 - 187800 s	600	0
1	1	First stage	1	OPN4 1	04/03/2015	600	187800 - 188400 s	600	0
1	1	First stage	1	OPN4 1	04/03/2015	600	188400 - 189000 s	600	0
1	1	First stage	1	OPN4 1	04/03/2015	600	189000 - 189600 s	600	0
1	1	First stage	1	OPN4 1	04/03/2015	600	189600 - 190200 s	600	0
1	1	First stage	1	OPN4 1	04/03/2015	600	190200 - 190800 s	600	0
1	1	First stage	1	OPN4 1	04/03/2015	600	190800 - 191400 s	600	0
1	1	First stage	1	OPN4 1	04/03/2015	600	191400 - 192000 s	600	0
1	1	First stage	1	OPN4 1	04/03/2015	600	192000 - 192600 s	600	0
1	1	First stage	1	OPN4 1	04/03/2015	600	192600 - 193200 s	600	0
1	1	First stage	1	OPN4 1	04/03/2015	600	193200 - 193800 s	600	0
1	1	First stage	1	OPN4 1	04/03/2015	600	193800 - 194400 s	600	0
1	1	First stage	1	OPN4 1	04/03/2015	600	194400 - 195000 s	445.6	154.4
1	1	First stage	1	OPN4 1	04/03/2015	600	195000 - 195600 s	160.5	439.5
1	1	First stage	1	OPN4 1	04/03/2015	600	195600 - 196200 s	161.9	438.1
1	1	First stage	1	OPN4 1	04/03/2015	600	196200 - 196800 s	117.7	482.3
1	1	First stage	1	OPN4 1	04/03/2015	600	196800 - 197400 s	65.2	534.8
1	1	First stage	1	OPN4 1	04/03/2015	600	197400 - 198000 s	49.3	550.7
1	1	First stage	1	OPN4 1	04/03/2015	600	198000 - 198600 s	56.8	543.2
1	1	First stage	1	OPN4 1	04/03/2015	600	198600 - 199200 s	98.6	501.4
1	1	First stage	1	OPN4 1	04/03/2015	600	199200 - 199800 s	75.3	524.7
1	1	First stage	1	OPN4 1	04/03/2015	600	199800 - 200400 s	66.2	533.8
1	1	First stage	1	OPN4 1	04/03/2015	600	200400 - 201000 s	591.2	8.8
1	1	First stage	1	OPN4 1	04/03/2015	600	201000 - 201600 s	600	0
1	1	First stage	1	OPN4 1	04/03/2015	600	201600 - 202200 s	600	0
1	1	First stage	1	OPN4 1	04/03/2015	600	202200 - 202800 s	600	0
1	1	First stage	1	OPN4 1	04/03/2015	600	202800 - 203400 s	600	0
1	1	First stage	1	OPN4 1	04/03/2015	600	203400 - 204000 s	222.6	377.4
1	1	First stage	1	OPN4 1	04/03/2015	600	204000 - 204600 s	1	599
1	1	First stage	1	OPN4 1	04/03/2015	600	204600 - 205200 s	184.5	415.5
1	1	First stage	1	OPN4 1	04/03/2015	600	205200 - 205800 s	108.4	491.6
1	1	First stage	1	OPN4 1	04/03/2015	600	205800 - 206400 s	349.3	250.7
1	1	First stage	1	OPN4 1	04/03/2015	600	206400 - 207000 s	501.8	98.2
1	1	First stage	1	OPN4 1	04/03/2015	600	207000 - 207600 s	490	110
1	1	First stage	1	OPN4 1	04/03/2015	600	207600 - 208200 s	600	0
1	1	First stage	1	OPN4 1	04/03/2015	600	208200 - 208800 s	600	0
1	1	First stage	1	OPN4 1	04/03/2015	600	208800 - 209400 s	332.8	267.2
1	1	First stage	1	OPN4 1	04/03/2015	600	209400 - 210000 s	126.1	473.9
1	1	First stage	1	OPN4 1	04/03/2015	600	210000 - 210600 s	51	549
1	1	First stage	1	OPN4 1	04/03/2015	600	210600 - 211200 s	85.7	514.3
1	1	First stage	1	OPN4 1	04/03/2015	600	211200 - 211800 s	186.5	413.5
1	1	First stage	1	OPN4 1	04/03/2015	600	211800 - 212400 s	600	0
1	1	First stage	1	OPN4 1	04/03/2015	600	212400 - 213000 s	600	0
1	1	First stage	1	OPN4 1	04/03/2015	600	213000 - 213600 s	600	0
1	1	First stage	1	OPN4 1	04/03/2015	600	213600 - 214200 s	600	0
1	1	First stage	1	OPN4 1	04/03/2015	600	214200 - 214800 s	594.6	5.4
1	1	First stage	1	OPN4 1	04/03/2015	600	214800 - 215400 s	206.1	393.9
1	1	First stage	1	OPN4 1	04/03/2015	600	215400 - 216000 s	130.4	469.6
2	2	First stage	1	OPN4 2	04/03/2015	600	0 - 600 secs.	600	0
2	2	First stage	1	OPN4 2	04/03/2015	600	600 - 1200 secs.	600	0
2	2	First stage	1	OPN4 2	04/03/2015	600	1200 - 1800 secs.	600	0
2	2	First stage	1	OPN4 2	04/03/2015	600	1800 - 2400 secs.	600	0
2	2	First stage	1	OPN4 2	04/03/2015	600	2400 - 3000 secs.	600	0
2	2	First stage	1	OPN4 2	04/03/2015	600	3000 - 3600 secs.	600	0
2	2	First stage	1	OPN4 2	04/03/2015	600	3600 - 4200 secs.	600	0
2	2	First stage	1	OPN4 2	04/03/2015	600	4200 - 4800 secs.	600	0
2	2	First stage	1	OPN4 2	04/03/2015	600	4800 - 5400 secs.	516.6	83.4
2	2	First stage	1	OPN4 2	04/03/2015	600	5400 - 6000 secs.	600	0
2	2	First stage	1	OPN4 2	04/03/2015	600	6000 - 6600 secs.	600	0
2	2	First stage	1	OPN4 2	04/03/2015	600	6600 - 7200 secs.	515	85
2	2	First stage	1	OPN4 2	04/03/2015	600	7200 - 7800 secs.	600	0
2	2	First stage	1	OPN4 2	04/03/2015	600	7800 - 8400 secs.	600	0
2	2	First stage	1	OPN4 2	04/03/2015	600	8400 - 9000 secs.	600	0
2	2	First stage	1	OPN4 2	04/03/2015	600	9000 - 9600 secs.	600	0
2	2	First stage	1	OPN4 2	04/03/2015	600	9600 - 10200 secs	600	0
2	2	First stage	1	OPN4 2	04/03/2015	600	10200 - 10800 sec	545.5	54.5
2	2	First stage	1	OPN4 2	04/03/2015	600	10800 - 11400 sec	57.3	542.7
2	2	First stage	1	OPN4 2	04/03/2015	600	11400 - 12000 sec	16.5	583.5
2	2	First stage	1	OPN4 2	04/03/2015	600	12000 - 12600 sec	130.5	469.5
2	2	First stage	1	OPN4 2	04/03/2015	600	12600 - 13200 sec	503	97
2	2	First stage	1	OPN4 2	04/03/2015	600	13200 - 13800 sec	597.1	2.9
2	2	First stage	1	OPN4 2	04/03/2015	600	13800 - 14400 sec	7.3	592.7
2	2	First stage	1	OPN4 2	04/03/2015	600	14400 - 15000 sec	4.2	595.8
2	2	First stage	1	OPN4 2	04/03/2015	600	15000 - 15600 sec	509.8	90.2
2	2	First stage	1	OPN4 2	04/03/2015	600	15600 - 16200 sec	557.9	42.1
2	2	First stage	1	OPN4 2	04/03/2015	600	16200 - 16800 sec	600	0
2	2	First stage	1	OPN4 2	04/03/2015	600	16800 - 17400 sec	600	0
2	2	First stage	1	OPN4 2	04/03/2015	600	17400 - 18000 sec	600	0
2	2	First stage	1	OPN4 2	04/03/2015	600	18000 - 18600 sec	600	0
2	2	First stage	1	OPN4 2	04/03/2015	600	18600 - 19200 sec	600	0
2	2	First stage	1	OPN4 2	04/03/2015	600	19200 - 19800 sec	193.5	406.5
2	2	First stage	1	OPN4 2	04/03/2015	600	19800 - 20400 sec	9.5	590.5
2	2	First stage	1	OPN4 2	04/03/2015	600	20400 - 21000 sec	110.8	489.2
2	2	First stage	1	OPN4 2	04/03/2015	600	21000 - 21600 sec	25	575
2	2	First stage	1	OPN4 2	04/03/2015	600	21600 - 22200 sec	122.7	477.3
2	2	First stage	1	OPN4 2	04/03/2015	600	22200 - 22800 sec	600	0
2	2	First stage	1	OPN4 2	04/03/2015	600	22800 - 23400 sec	286.2	313.8
2	2	First stage	1	OPN4 2	04/03/2015	600	23400 - 24000 sec	4.1	595.9
2	2	First stage	1	OPN4 2	04/03/2015	600	24000 - 24600 sec	66.9	533.1
2	2	First stage	1	OPN4 2	04/03/2015	600	24600 - 25200 sec	78.2	521.8
2	2	First stage	1	OPN4 2	04/03/2015	600	25800 - 26400 sec	600	0
2	2	First stage	1	OPN4 2	04/03/2015	600	26400 - 27000 sec	600	0
2	2	First stage	1	OPN4 2	04/03/2015	600	27000 - 27600 sec	600	0
2	2	First stage	1	OPN4 2	04/03/2015	600	27600 - 28200 sec	600	0
2	2	First stage	1	OPN4 2	04/03/2015	600	28200 - 28800 sec	77.6	522.4
2	2	First stage	1	OPN4 2	04/03/2015	600	28800 - 29400 sec	41.2	558.8
2	2	First stage	1	OPN4 2	04/03/2015	600	29400 - 30000 sec	14.6	585.4
2	2	First stage	1	OPN4 2	04/03/2015	600	30000 - 30600 sec	133.5	466.5
2	2	First stage	1	OPN4 2	04/03/2015	600	30600 - 31200 sec	19.6	580.4
2	2	First stage	1	OPN4 2	04/03/2015	600	31200 - 31800 sec	600	0
2	2	First stage	1	OPN4 2	04/03/2015	600	31800 - 32400 sec	470.1	129.9
2	2	First stage	1	OPN4 2	04/03/2015	600	32400 - 33000 sec	7.3	592.7
2	2	First stage	1	OPN4 2	04/03/2015	600	33000 - 33600 sec	40	560
2	2	First stage	1	OPN4 2	04/03/2015	600	33600 - 34200 sec	21.3	578.7
2	2	First stage	1	OPN4 2	04/03/2015	600	34200 - 34800 sec	27.2	572.8
2	2	First stage	1	OPN4 2	04/03/2015	600	34800 - 35400 sec	600	0
2	2	First stage	1	OPN4 2	04/03/2015	600	35400 - 36000 sec	600	0
2	2	First stage	1	OPN4 2	04/03/2015	600	36000 - 36600 sec	145.5	454.5
2	2	First stage	1	OPN4 2	04/03/2015	600	36600 - 37200 sec	33.6	566.4
2	2	First stage	1	OPN4 2	04/03/2015	600	37200 - 37800 sec	227.8	372.2
2	2	First stage	1	OPN4 2	04/03/2015	600	37800 - 38400 sec	600	0
2	2	First stage	1	OPN4 2	04/03/2015	600	38400 - 39000 sec	520.3	79.7
2	2	First stage	1	OPN4 2	04/03/2015	600	39000 - 39600 sec	600	0
2	2	First stage	1	OPN4 2	04/03/2015	600	39600 - 40200 sec	103.4	496.6
2	2	First stage	1	OPN4 2	04/03/2015	600	40200 - 40800 sec	66	534
2	2	First stage	1	OPN4 2	04/03/2015	600	40800 - 41400 sec	115.7	484.3
2	2	First stage	1	OPN4 2	04/03/2015	600	41400 - 42000 sec	47.5	552.5
2	2	First stage	1	OPN4 2	04/03/2015	600	42000 - 42600 sec	376.6	223.4
2	2	First stage	1	OPN4 2	04/03/2015	600	42600 - 43200 sec	600	0
2	2	First stage	1	OPN4 2	04/03/2015	600	43200 - 43800 sec	532.7	67.3
2	2	First stage	1	OPN4 2	04/03/2015	600	43800 - 44400 sec	289.8	310.2
2	2	First stage	1	OPN4 2	04/03/2015	600	44400 - 45000 sec	6.8	593.2
2	2	First stage	1	OPN4 2	04/03/2015	600	45000 - 45600 sec	5.2	594.8
2	2	First stage	1	OPN4 2	04/03/2015	600	45600 - 46200 sec	21.6	578.4
2	2	First stage	1	OPN4 2	04/03/2015	600	46200 - 46800 sec	16.2	583.8
2	2	First stage	1	OPN4 2	04/03/2015	600	46800 - 47400 sec	99.8	500.2
2	2	First stage	1	OPN4 2	04/03/2015	600	47400 - 48000 sec	7.9	592.1
2	2	First stage	1	OPN4 2	04/03/2015	600	48000 - 48600 sec	52	548
2	2	First stage	1	OPN4 2	04/03/2015	600	48600 - 49200 sec	0.5	599.5
2	2	First stage	1	OPN4 2	04/03/2015	600	49200 - 49800 sec	74.9	525.1
2	2	First stage	1	OPN4 2	04/03/2015	600	49800 - 50400 sec	330.5	269.5
2	2	First stage	1	OPN4 2	04/03/2015	600	50400 - 51000 sec	7	593
2	2	First stage	1	OPN4 2	04/03/2015	600	51000 - 51600 sec	15.3	584.7
2	2	First stage	1	OPN4 2	04/03/2015	600	51600 - 52200 sec	21.5	578.5
2	2	First stage	1	OPN4 2	04/03/2015	600	52200 - 52800 sec	12	588
2	2	First stage	1	OPN4 2	04/03/2015	600	52800 - 53400 sec	62.4	537.6
2	2	First stage	1	OPN4 2	04/03/2015	600	53400 - 54000 sec	246.5	353.5
2	2	First stage	1	OPN4 2	04/03/2015	600	54000 - 54600 sec	10.9	589.1
2	2	First stage	1	OPN4 2	04/03/2015	600	54600 - 55200 sec	43.7	556.3
2	2	First stage	1	OPN4 2	04/03/2015	600	55200 - 55800 sec	41.1	558.9
2	2	First stage	1	OPN4 2	04/03/2015	600	55800 - 56400 sec	39.6	560.4
2	2	First stage	1	OPN4 2	04/03/2015	600	56400 - 57000 sec	6.2	593.8
2	2	First stage	1	OPN4 2	04/03/2015	600	57000 - 57600 sec	41.6	558.4
2	2	First stage	1	OPN4 2	04/03/2015	600	57600 - 58200 sec	244	356
2	2	First stage	1	OPN4 2	04/03/2015	600	58200 - 58800 sec	436.2	163.8
2	2	First stage	1	OPN4 2	04/03/2015	600	58800 - 59400 sec	489.5	110.5
2	2	First stage	1	OPN4 2	04/03/2015	600	59400 - 60000 sec	400.4	199.6
2	2	First stage	1	OPN4 2	04/03/2015	600	60000 - 60600 sec	37.7	562.3
2	2	First stage	1	OPN4 2	04/03/2015	600	60600 - 61200 sec	35.5	564.5
2	2	First stage	1	OPN4 2	04/03/2015	600	61200 - 61800 sec	59.4	540.6
2	2	First stage	1	OPN4 2	04/03/2015	600	61800 - 62400 sec	57.8	542.2
2	2	First stage	1	OPN4 2	04/03/2015	600	62400 - 63000 sec	0.5	599.5
2	2	First stage	1	OPN4 2	04/03/2015	600	63000 - 63600 sec	46.1	553.9
2	2	First stage	1	OPN4 2	04/03/2015	600	63600 - 64200 sec	85.8	514.2
2	2	First stage	1	OPN4 2	04/03/2015	600	64200 - 64800 sec	32.2	567.8
2	2	First stage	1	OPN4 2	04/03/2015	600	64800 - 65400 sec	0.5	599.5
2	2	First stage	1	OPN4 2	04/03/2015	600	65400 - 66000 sec	45.2	554.8
2	2	First stage	1	OPN4 2	04/03/2015	600	66000 - 66600 sec	0	600
2	2	First stage	1	OPN4 2	04/03/2015	600	66600 - 67200 sec	1	599
2	2	First stage	1	OPN4 2	04/03/2015	600	67200 - 67800 sec	0	600
2	2	First stage	1	OPN4 2	04/03/2015	600	67800 - 68400 sec	572	28
2	2	First stage	1	OPN4 2	04/03/2015	600	68400 - 69000 sec	600	0
2	2	First stage	1	OPN4 2	04/03/2015	600	69000 - 69600 sec	512.9	87.1
2	2	First stage	1	OPN4 2	04/03/2015	600	69600 - 70200 sec	0	600
2	2	First stage	1	OPN4 2	04/03/2015	600	70200 - 70800 sec	17.2	582.8
2	2	First stage	1	OPN4 2	04/03/2015	600	70800 - 71400 sec	63.8	536.2
2	2	First stage	1	OPN4 2	04/03/2015	600	71400 - 72000 sec	425.8	174.2
2	2	First stage	1	OPN4 2	04/03/2015	600	72000 - 72600 sec	600	0
2	2	First stage	1	OPN4 2	04/03/2015	600	72600 - 73200 sec	600	0
2	2	First stage	1	OPN4 2	04/03/2015	600	73200 - 73800 sec	555.2	44.8
2	2	First stage	1	OPN4 2	04/03/2015	600	73800 - 74400 sec	363.9	236.1
2	2	First stage	1	OPN4 2	04/03/2015	600	74400 - 75000 sec	5.8	594.2
2	2	First stage	1	OPN4 2	04/03/2015	600	75000 - 75600 sec	83.7	516.3
2	2	First stage	1	OPN4 2	04/03/2015	600	75600 - 76200 sec	20.8	579.2
2	2	First stage	1	OPN4 2	04/03/2015	600	76200 - 76800 sec	40.8	559.2
2	2	First stage	1	OPN4 2	04/03/2015	600	76800 - 77400 sec	103.9	496.1
2	2	First stage	1	OPN4 2	04/03/2015	600	77400 - 78000 sec	5.7	594.3
2	2	First stage	1	OPN4 2	04/03/2015	600	78000 - 78600 sec	48.6	551.4
2	2	First stage	1	OPN4 2	04/03/2015	600	78600 - 79200 sec	13	587
2	2	First stage	1	OPN4 2	04/03/2015	600	79200 - 79800 sec	8.5	591.5
2	2	First stage	1	OPN4 2	04/03/2015	600	79800 - 80400 sec	600	0
2	2	First stage	1	OPN4 2	04/03/2015	600	80400 - 81000 sec	600	0
2	2	First stage	1	OPN4 2	04/03/2015	600	81000 - 81600 sec	519.4	80.6
2	2	First stage	1	OPN4 2	04/03/2015	600	81600 - 82200 sec	64.6	535.4
2	2	First stage	1	OPN4 2	04/03/2015	600	82200 - 82800 sec	1	599
2	2	First stage	1	OPN4 2	04/03/2015	600	82800 - 83400 sec	19.6	580.4
2	2	First stage	1	OPN4 2	04/03/2015	600	83400 - 84000 sec	37.9	562.1
2	2	First stage	1	OPN4 2	04/03/2015	600	84000 - 84600 sec	42.1	557.9
2	2	First stage	1	OPN4 2	04/03/2015	600	84600 - 85200 sec	67.6	532.4
2	2	First stage	1	OPN4 2	04/03/2015	600	85200 - 85800 sec	230.7	369.3
2	2	First stage	1	OPN4 2	04/03/2015	600	85800 - 86400 sec	591.9	8.1
2	2	First stage	1	OPN4 2	04/03/2015	600	86400 - 87000 sec	550.5	49.5
2	2	First stage	1	OPN4 2	04/03/2015	600	87000 - 87600 sec	600	0
2	2	First stage	1	OPN4 2	04/03/2015	600	87600 - 88200 sec	600	0
2	2	First stage	1	OPN4 2	04/03/2015	600	88200 - 88800 sec	600	0
2	2	First stage	1	OPN4 2	04/03/2015	600	88800 - 89400 sec	600	0
2	2	First stage	1	OPN4 2	04/03/2015	600	89400 - 90000 sec	600	0
2	2	First stage	1	OPN4 2	04/03/2015	600	90000 - 90600 sec	600	0
2	2	First stage	1	OPN4 2	04/03/2015	600	90600 - 91200 sec	529.1	70.9
2	2	First stage	1	OPN4 2	04/03/2015	600	91200 - 91800 sec	600	0
2	2	First stage	1	OPN4 2	04/03/2015	600	91800 - 92400 sec	510.3	89.7
2	2	First stage	1	OPN4 2	04/03/2015	600	92400 - 93000 sec	597.6	2.4
2	2	First stage	1	OPN4 2	04/03/2015	600	93000 - 93600 sec	542.8	57.2
2	2	First stage	1	OPN4 2	04/03/2015	600	93600 - 94200 sec	600	0
2	2	First stage	1	OPN4 2	04/03/2015	600	94200 - 94800 sec	600	0
2	2	First stage	1	OPN4 2	04/03/2015	600	94800 - 95400 sec	260.7	339.3
2	2	First stage	1	OPN4 2	04/03/2015	600	95400 - 96000 sec	10.4	589.6
2	2	First stage	1	OPN4 2	04/03/2015	600	96000 - 96600 sec	0	600
2	2	First stage	1	OPN4 2	04/03/2015	600	96600 - 97200 sec	28.6	571.4
2	2	First stage	1	OPN4 2	04/03/2015	600	97200 - 97800 sec	382.6	217.4
2	2	First stage	1	OPN4 2	04/03/2015	600	97800 - 98400 sec	600	0
2	2	First stage	1	OPN4 2	04/03/2015	600	98400 - 99000 sec	450	150
2	2	First stage	1	OPN4 2	04/03/2015	600	99000 - 99600 sec	600	0
2	2	First stage	1	OPN4 2	04/03/2015	600	99600 - 100200 se	600	0
2	2	First stage	1	OPN4 2	04/03/2015	600	100200 - 100800 s	600	0
2	2	First stage	1	OPN4 2	04/03/2015	600	100800 - 101400 s	600	0
2	2	First stage	1	OPN4 2	04/03/2015	600	101400 - 102000 s	600	0
2	2	First stage	1	OPN4 2	04/03/2015	600	102000 - 102600 s	600	0
2	2	First stage	1	OPN4 2	04/03/2015	600	102600 - 103200 s	488.4	111.6
2	2	First stage	1	OPN4 2	04/03/2015	600	103200 - 103800 s	390.8	209.2
2	2	First stage	1	OPN4 2	04/03/2015	600	103800 - 104400 s	104.9	495.1
2	2	First stage	1	OPN4 2	04/03/2015	600	104400 - 105000 s	16.6	583.4
2	2	First stage	1	OPN4 2	04/03/2015	600	105000 - 105600 s	68.2	531.8
2	2	First stage	1	OPN4 2	04/03/2015	600	105600 - 106200 s	403.1	196.9
2	2	First stage	1	OPN4 2	04/03/2015	600	106200 - 106800 s	36.2	563.8
2	2	First stage	1	OPN4 2	04/03/2015	600	106800 - 107400 s	394	206
2	2	First stage	1	OPN4 2	04/03/2015	600	107400 - 108000 s	600	0
2	2	First stage	1	OPN4 2	04/03/2015	600	108000 - 108600 s	600	0
2	2	First stage	1	OPN4 2	04/03/2015	600	108600 - 109200 s	600	0
2	2	First stage	1	OPN4 2	04/03/2015	600	109200 - 109800 s	600	0
2	2	First stage	1	OPN4 2	04/03/2015	600	109800 - 110400 s	537.3	62.7
2	2	First stage	1	OPN4 2	04/03/2015	600	110400 - 111000 s	148.1	451.9
2	2	First stage	1	OPN4 2	04/03/2015	600	111000 - 111600 s	33.8	566.2
2	2	First stage	1	OPN4 2	04/03/2015	600	111600 - 112200 s	243.8	356.2
2	2	First stage	1	OPN4 2	04/03/2015	600	112200 - 112800 s	366.7	233.3
2	2	First stage	1	OPN4 2	04/03/2015	600	112800 - 113400 s	24.1	575.9
2	2	First stage	1	OPN4 2	04/03/2015	600	113400 - 114000 s	28.3	571.7
2	2	First stage	1	OPN4 2	04/03/2015	600	114000 - 114600 s	69	531
2	2	First stage	1	OPN4 2	04/03/2015	600	114600 - 115200 s	97.9	502.1
2	2	First stage	1	OPN4 2	04/03/2015	600	115200 - 115800 s	248.8	351.2
2	2	First stage	1	OPN4 2	04/03/2015	600	115800 - 116400 s	600	0
2	2	First stage	1	OPN4 2	04/03/2015	600	116400 - 117000 s	600	0
2	2	First stage	1	OPN4 2	04/03/2015	600	117000 - 117600 s	600	0
2	2	First stage	1	OPN4 2	04/03/2015	600	117600 - 118200 s	549.3	50.7
2	2	First stage	1	OPN4 2	04/03/2015	600	118200 - 118800 s	600	0
2	2	First stage	1	OPN4 2	04/03/2015	600	118800 - 119400 s	600	0
2	2	First stage	1	OPN4 2	04/03/2015	600	119400 - 120000 s	212.1	387.9
2	2	First stage	1	OPN4 2	04/03/2015	600	120000 - 120600 s	157.6	442.4
2	2	First stage	1	OPN4 2	04/03/2015	600	120600 - 121200 s	120.7	479.3
2	2	First stage	1	OPN4 2	04/03/2015	600	121200 - 121800 s	600	0
2	2	First stage	1	OPN4 2	04/03/2015	600	121800 - 122400 s	397.2	202.8
2	2	First stage	1	OPN4 2	04/03/2015	600	122400 - 123000 s	600	0
2	2	First stage	1	OPN4 2	04/03/2015	600	123000 - 123600 s	516.5	83.5
2	2	First stage	1	OPN4 2	04/03/2015	600	123600 - 124200 s	600	0
2	2	First stage	1	OPN4 2	04/03/2015	600	124200 - 124800 s	552.2	47.8
2	2	First stage	1	OPN4 2	04/03/2015	600	124800 - 125400 s	234.8	365.2
2	2	First stage	1	OPN4 2	04/03/2015	600	125400 - 126000 s	15.6	584.4
2	2	First stage	1	OPN4 2	04/03/2015	600	126000 - 126600 s	46.9	553.1
2	2	First stage	1	OPN4 2	04/03/2015	600	126600 - 127200 s	31.8	568.2
2	2	First stage	1	OPN4 2	04/03/2015	600	127200 - 127800 s	1	599
2	2	First stage	1	OPN4 2	04/03/2015	600	127800 - 128400 s	593.6	6.4
2	2	First stage	1	OPN4 2	04/03/2015	600	128400 - 129000 s	600	0
2	2	First stage	1	OPN4 2	04/03/2015	600	129000 - 129600 s	392.2	207.8
2	2	First stage	1	OPN4 2	04/03/2015	600	129600 - 130200 s	16.1	583.9
2	2	First stage	1	OPN4 2	04/03/2015	600	130200 - 130800 s	2.2	597.8
2	2	First stage	1	OPN4 2	04/03/2015	600	130800 - 131400 s	0.5	599.5
2	2	First stage	1	OPN4 2	04/03/2015	600	131400 - 132000 s	20.5	579.5
2	2	First stage	1	OPN4 2	04/03/2015	600	132000 - 132600 s	56.7	543.3
2	2	First stage	1	OPN4 2	04/03/2015	600	132600 - 133200 s	457	143
2	2	First stage	1	OPN4 2	04/03/2015	600	133200 - 133800 s	8	592
2	2	First stage	1	OPN4 2	04/03/2015	600	133800 - 134400 s	44.2	555.8
2	2	First stage	1	OPN4 2	04/03/2015	600	134400 - 135000 s	6.2	593.8
2	2	First stage	1	OPN4 2	04/03/2015	600	135000 - 135600 s	70.8	529.2
2	2	First stage	1	OPN4 2	04/03/2015	600	135600 - 136200 s	132.3	467.7
2	2	First stage	1	OPN4 2	04/03/2015	600	136200 - 136800 s	14.2	585.8
2	2	First stage	1	OPN4 2	04/03/2015	600	136800 - 137400 s	17.8	582.2
2	2	First stage	1	OPN4 2	04/03/2015	600	137400 - 138000 s	303.7	296.3
2	2	First stage	1	OPN4 2	04/03/2015	600	138000 - 138600 s	38.6	561.4
2	2	First stage	1	OPN4 2	04/03/2015	600	138600 - 139200 s	15.2	584.8
2	2	First stage	1	OPN4 2	04/03/2015	600	139200 - 139800 s	30.3	569.7
2	2	First stage	1	OPN4 2	04/03/2015	600	139800 - 140400 s	59.4	540.6
2	2	First stage	1	OPN4 2	04/03/2015	600	140400 - 141000 s	27.3	572.7
2	2	First stage	1	OPN4 2	04/03/2015	600	141000 - 141600 s	0	600
2	2	First stage	1	OPN4 2	04/03/2015	600	141600 - 142200 s	0.5	599.5
2	2	First stage	1	OPN4 2	04/03/2015	600	142200 - 142800 s	445.4	154.6
2	2	First stage	1	OPN4 2	04/03/2015	600	142800 - 143400 s	600	0
2	2	First stage	1	OPN4 2	04/03/2015	600	143400 - 144000 s	504.8	95.2
2	2	First stage	1	OPN4 2	04/03/2015	600	144000 - 144600 s	600	0
2	2	First stage	1	OPN4 2	04/03/2015	600	144600 - 145200 s	600	0
2	2	First stage	1	OPN4 2	04/03/2015	600	145200 - 145800 s	600	0
2	2	First stage	1	OPN4 2	04/03/2015	600	145800 - 146400 s	596.9	3.1
2	2	First stage	1	OPN4 2	04/03/2015	600	146400 - 147000 s	505.7	94.3
2	2	First stage	1	OPN4 2	04/03/2015	600	147000 - 147600 s	567.2	32.8
2	2	First stage	1	OPN4 2	04/03/2015	600	147600 - 148200 s	530.3	69.7
2	2	First stage	1	OPN4 2	04/03/2015	600	148200 - 148800 s	249.8	350.2
2	2	First stage	1	OPN4 2	04/03/2015	600	148800 - 149400 s	53	547
2	2	First stage	1	OPN4 2	04/03/2015	600	149400 - 150000 s	13.8	586.2
2	2	First stage	1	OPN4 2	04/03/2015	600	150000 - 150600 s	45.8	554.2
2	2	First stage	1	OPN4 2	04/03/2015	600	150600 - 151200 s	2.1	597.9
2	2	First stage	1	OPN4 2	04/03/2015	600	151200 - 151800 s	85.6	514.4
2	2	First stage	1	OPN4 2	04/03/2015	600	151800 - 152400 s	264.2	335.8
2	2	First stage	1	OPN4 2	04/03/2015	600	152400 - 153000 s	425.3	174.7
2	2	First stage	1	OPN4 2	04/03/2015	600	153000 - 153600 s	87.4	512.6
2	2	First stage	1	OPN4 2	04/03/2015	600	153600 - 154200 s	1	599
2	2	First stage	1	OPN4 2	04/03/2015	600	154200 - 154800 s	35.5	564.5
2	2	First stage	1	OPN4 2	04/03/2015	600	154800 - 155400 s	130.4	469.6
2	2	First stage	1	OPN4 2	04/03/2015	600	155400 - 156000 s	24.4	575.6
2	2	First stage	1	OPN4 2	04/03/2015	600	156000 - 156600 s	13.1	586.9
2	2	First stage	1	OPN4 2	04/03/2015	600	156600 - 157200 s	54.7	545.3
2	2	First stage	1	OPN4 2	04/03/2015	600	157200 - 157800 s	47.2	552.8
2	2	First stage	1	OPN4 2	04/03/2015	600	157800 - 158400 s	15.1	584.9
2	2	First stage	1	OPN4 2	04/03/2015	600	158400 - 159000 s	23	577
2	2	First stage	1	OPN4 2	04/03/2015	600	159000 - 159600 s	358	242
2	2	First stage	1	OPN4 2	04/03/2015	600	159600 - 160200 s	38.4	561.6
2	2	First stage	1	OPN4 2	04/03/2015	600	160200 - 160800 s	0.5	599.5
2	2	First stage	1	OPN4 2	04/03/2015	600	160800 - 161400 s	23.7	576.3
2	2	First stage	1	OPN4 2	04/03/2015	600	161400 - 162000 s	0	600
2	2	First stage	1	OPN4 2	04/03/2015	600	162000 - 162600 s	288.3	311.7
2	2	First stage	1	OPN4 2	04/03/2015	600	162600 - 163200 s	519.7	80.3
2	2	First stage	1	OPN4 2	04/03/2015	600	163200 - 163800 s	557.5	42.5
2	2	First stage	1	OPN4 2	04/03/2015	600	163800 - 164400 s	600	0
2	2	First stage	1	OPN4 2	04/03/2015	600	164400 - 165000 s	167.5	432.5
2	2	First stage	1	OPN4 2	04/03/2015	600	165000 - 165600 s	28.9	571.1
2	2	First stage	1	OPN4 2	04/03/2015	600	165600 - 166200 s	45.9	554.1
2	2	First stage	1	OPN4 2	04/03/2015	600	166200 - 166800 s	83.6	516.4
2	2	First stage	1	OPN4 2	04/03/2015	600	166800 - 167400 s	101.9	498.1
2	2	First stage	1	OPN4 2	04/03/2015	600	167400 - 168000 s	88.4	511.6
2	2	First stage	1	OPN4 2	04/03/2015	600	168000 - 168600 s	33.4	566.6
2	2	First stage	1	OPN4 2	04/03/2015	600	168600 - 169200 s	465.6	134.4
2	2	First stage	1	OPN4 2	04/03/2015	600	169200 - 169800 s	480.7	119.3
2	2	First stage	1	OPN4 2	04/03/2015	600	169800 - 170400 s	70.7	529.3
2	2	First stage	1	OPN4 2	04/03/2015	600	170400 - 171000 s	11.5	588.5
2	2	First stage	1	OPN4 2	04/03/2015	600	171000 - 171600 s	70.6	529.4
2	2	First stage	1	OPN4 2	04/03/2015	600	171600 - 172200 s	47.3	552.7
2	2	First stage	1	OPN4 2	04/03/2015	600	172200 - 172800 s	361.4	238.6
2	2	First stage	1	OPN4 2	04/03/2015	600	172800 - 173400 s	583.8	16.2
2	2	First stage	1	OPN4 2	04/03/2015	600	173400 - 174000 s	600	0
2	2	First stage	1	OPN4 2	04/03/2015	600	174000 - 174600 s	277.9	322.1
2	2	First stage	1	OPN4 2	04/03/2015	600	174600 - 175200 s	53.8	546.2
2	2	First stage	1	OPN4 2	04/03/2015	600	175200 - 175800 s	477.9	122.1
2	2	First stage	1	OPN4 2	04/03/2015	600	175800 - 176400 s	600	0
2	2	First stage	1	OPN4 2	04/03/2015	600	176400 - 177000 s	600	0
2	2	First stage	1	OPN4 2	04/03/2015	600	177000 - 177600 s	600	0
2	2	First stage	1	OPN4 2	04/03/2015	600	177600 - 178200 s	553.3	46.7
2	2	First stage	1	OPN4 2	04/03/2015	600	178200 - 178800 s	600	0
2	2	First stage	1	OPN4 2	04/03/2015	600	178800 - 179400 s	600	0
2	2	First stage	1	OPN4 2	04/03/2015	600	179400 - 180000 s	600	0
2	2	First stage	1	OPN4 2	04/03/2015	600	180000 - 180600 s	600	0
2	2	First stage	1	OPN4 2	04/03/2015	600	180600 - 181200 s	600	0
2	2	First stage	1	OPN4 2	04/03/2015	600	181200 - 181800 s	557.6	42.4
2	2	First stage	1	OPN4 2	04/03/2015	600	181800 - 182400 s	600	0
2	2	First stage	1	OPN4 2	04/03/2015	600	182400 - 183000 s	600	0
2	2	First stage	1	OPN4 2	04/03/2015	600	183000 - 183600 s	600	0
2	2	First stage	1	OPN4 2	04/03/2015	600	183600 - 184200 s	600	0
2	2	First stage	1	OPN4 2	04/03/2015	600	184200 - 184800 s	510.3	89.7
2	2	First stage	1	OPN4 2	04/03/2015	600	184800 - 185400 s	600	0
2	2	First stage	1	OPN4 2	04/03/2015	600	185400 - 186000 s	600	0
2	2	First stage	1	OPN4 2	04/03/2015	600	186000 - 186600 s	600	0
2	2	First stage	1	OPN4 2	04/03/2015	600	186600 - 187200 s	600	0
2	2	First stage	1	OPN4 2	04/03/2015	600	187200 - 187800 s	600	0
2	2	First stage	1	OPN4 2	04/03/2015	600	187800 - 188400 s	600	0
2	2	First stage	1	OPN4 2	04/03/2015	600	188400 - 189000 s	600	0
2	2	First stage	1	OPN4 2	04/03/2015	600	189000 - 189600 s	600	0
2	2	First stage	1	OPN4 2	04/03/2015	600	189600 - 190200 s	600	0
2	2	First stage	1	OPN4 2	04/03/2015	600	190200 - 190800 s	551.6	48.4
2	2	First stage	1	OPN4 2	04/03/2015	600	190800 - 191400 s	600	0
2	2	First stage	1	OPN4 2	04/03/2015	600	191400 - 192000 s	600	0
2	2	First stage	1	OPN4 2	04/03/2015	600	192000 - 192600 s	600	0
2	2	First stage	1	OPN4 2	04/03/2015	600	192600 - 193200 s	600	0
2	2	First stage	1	OPN4 2	04/03/2015	600	193200 - 193800 s	276.9	323.1
2	2	First stage	1	OPN4 2	04/03/2015	600	193800 - 194400 s	368.9	231.1
2	2	First stage	1	OPN4 2	04/03/2015	600	194400 - 195000 s	324.9	275.1
2	2	First stage	1	OPN4 2	04/03/2015	600	195000 - 195600 s	2.6	597.4
2	2	First stage	1	OPN4 2	04/03/2015	600	195600 - 196200 s	1.6	598.4
2	2	First stage	1	OPN4 2	04/03/2015	600	196200 - 196800 s	31	569
2	2	First stage	1	OPN4 2	04/03/2015	600	196800 - 197400 s	48.8	551.2
2	2	First stage	1	OPN4 2	04/03/2015	600	197400 - 198000 s	86	514
2	2	First stage	1	OPN4 2	04/03/2015	600	198000 - 198600 s	11.6	588.4
2	2	First stage	1	OPN4 2	04/03/2015	600	198600 - 199200 s	81.2	518.8
2	2	First stage	1	OPN4 2	04/03/2015	600	199200 - 199800 s	25.6	574.4
2	2	First stage	1	OPN4 2	04/03/2015	600	199800 - 200400 s	433.5	166.5
2	2	First stage	1	OPN4 2	04/03/2015	600	200400 - 201000 s	600	0
2	2	First stage	1	OPN4 2	04/03/2015	600	201000 - 201600 s	600	0
2	2	First stage	1	OPN4 2	04/03/2015	600	201600 - 202200 s	600	0
2	2	First stage	1	OPN4 2	04/03/2015	600	202200 - 202800 s	441.1	158.9
2	2	First stage	1	OPN4 2	04/03/2015	600	202800 - 203400 s	61.3	538.7
2	2	First stage	1	OPN4 2	04/03/2015	600	203400 - 204000 s	73.6	526.4
2	2	First stage	1	OPN4 2	04/03/2015	600	204000 - 204600 s	3.8	596.2
2	2	First stage	1	OPN4 2	04/03/2015	600	204600 - 205200 s	33.8	566.2
2	2	First stage	1	OPN4 2	04/03/2015	600	205200 - 205800 s	1.6	598.4
2	2	First stage	1	OPN4 2	04/03/2015	600	205800 - 206400 s	1.6	598.4
2	2	First stage	1	OPN4 2	04/03/2015	600	206400 - 207000 s	73.8	526.2
2	2	First stage	1	OPN4 2	04/03/2015	600	207000 - 207600 s	34.4	565.6
2	2	First stage	1	OPN4 2	04/03/2015	600	207600 - 208200 s	499.4	100.6
2	2	First stage	1	OPN4 2	04/03/2015	600	208200 - 208800 s	600	0
2	2	First stage	1	OPN4 2	04/03/2015	600	208800 - 209400 s	600	0
2	2	First stage	1	OPN4 2	04/03/2015	600	209400 - 210000 s	600	0
2	2	First stage	1	OPN4 2	04/03/2015	600	210000 - 210600 s	524.6	75.4
2	2	First stage	1	OPN4 2	04/03/2015	600	210600 - 211200 s	386.4	213.6
2	2	First stage	1	OPN4 2	04/03/2015	600	211200 - 211800 s	1	599
2	2	First stage	1	OPN4 2	04/03/2015	600	211800 - 212400 s	12	588
2	2	First stage	1	OPN4 2	04/03/2015	600	212400 - 213000 s	36.6	563.4
2	2	First stage	1	OPN4 2	04/03/2015	600	213000 - 213600 s	11.1	588.9
2	2	First stage	1	OPN4 2	04/03/2015	600	213600 - 214200 s	0	600
2	2	First stage	1	OPN4 2	04/03/2015	600	214200 - 214800 s	114	486
2	2	First stage	1	OPN4 2	04/03/2015	600	214800 - 215400 s	68.1	531.9
2	2	First stage	1	OPN4 2	04/03/2015	600	215400 - 216000 s	281	319
3	4	First stage	1	OPN4 3	04/03/2015	600	0 - 600 secs.	600	0
3	4	First stage	1	OPN4 3	04/03/2015	600	600 - 1200 secs.	600	0
3	4	First stage	1	OPN4 3	04/03/2015	600	1200 - 1800 secs.	600	0
3	4	First stage	1	OPN4 3	04/03/2015	600	1800 - 2400 secs.	600	0
3	4	First stage	1	OPN4 3	04/03/2015	600	2400 - 3000 secs.	600	0
3	4	First stage	1	OPN4 3	04/03/2015	600	3000 - 3600 secs.	600	0
3	4	First stage	1	OPN4 3	04/03/2015	600	3600 - 4200 secs.	600	0
3	4	First stage	1	OPN4 3	04/03/2015	600	4200 - 4800 secs.	600	0
3	4	First stage	1	OPN4 3	04/03/2015	600	4800 - 5400 secs.	600	0
3	4	First stage	1	OPN4 3	04/03/2015	600	5400 - 6000 secs.	600	0
3	4	First stage	1	OPN4 3	04/03/2015	600	6000 - 6600 secs.	600	0
3	4	First stage	1	OPN4 3	04/03/2015	600	6600 - 7200 secs.	600	0
3	4	First stage	1	OPN4 3	04/03/2015	600	7200 - 7800 secs.	600	0
3	4	First stage	1	OPN4 3	04/03/2015	600	7800 - 8400 secs.	600	0
3	4	First stage	1	OPN4 3	04/03/2015	600	8400 - 9000 secs.	600	0
3	4	First stage	1	OPN4 3	04/03/2015	600	9000 - 9600 secs.	543.3	56.7
3	4	First stage	1	OPN4 3	04/03/2015	600	9600 - 10200 secs	600	0
3	4	First stage	1	OPN4 3	04/03/2015	600	10200 - 10800 sec	600	0
3	4	First stage	1	OPN4 3	04/03/2015	600	10800 - 11400 sec	600	0
3	4	First stage	1	OPN4 3	04/03/2015	600	11400 - 12000 sec	600	0
3	4	First stage	1	OPN4 3	04/03/2015	600	12000 - 12600 sec	600	0
3	4	First stage	1	OPN4 3	04/03/2015	600	12600 - 13200 sec	600	0
3	4	First stage	1	OPN4 3	04/03/2015	600	13200 - 13800 sec	600	0
3	4	First stage	1	OPN4 3	04/03/2015	600	13800 - 14400 sec	600	0
3	4	First stage	1	OPN4 3	04/03/2015	600	14400 - 15000 sec	600	0
3	4	First stage	1	OPN4 3	04/03/2015	600	15000 - 15600 sec	600	0
3	4	First stage	1	OPN4 3	04/03/2015	600	15600 - 16200 sec	600	0
3	4	First stage	1	OPN4 3	04/03/2015	600	16200 - 16800 sec	600	0
3	4	First stage	1	OPN4 3	04/03/2015	600	16800 - 17400 sec	600	0
3	4	First stage	1	OPN4 3	04/03/2015	600	17400 - 18000 sec	600	0
3	4	First stage	1	OPN4 3	04/03/2015	600	18000 - 18600 sec	600	0
3	4	First stage	1	OPN4 3	04/03/2015	600	18600 - 19200 sec	600	0
3	4	First stage	1	OPN4 3	04/03/2015	600	19200 - 19800 sec	600	0
3	4	First stage	1	OPN4 3	04/03/2015	600	19800 - 20400 sec	600	0
3	4	First stage	1	OPN4 3	04/03/2015	600	20400 - 21000 sec	600	0
3	4	First stage	1	OPN4 3	04/03/2015	600	21000 - 21600 sec	600	0
3	4	First stage	1	OPN4 3	04/03/2015	600	21600 - 22200 sec	600	0
3	4	First stage	1	OPN4 3	04/03/2015	600	22200 - 22800 sec	600	0
3	4	First stage	1	OPN4 3	04/03/2015	600	22800 - 23400 sec	600	0
3	4	First stage	1	OPN4 3	04/03/2015	600	23400 - 24000 sec	600	0
3	4	First stage	1	OPN4 3	04/03/2015	600	24000 - 24600 sec	600	0
3	4	First stage	1	OPN4 3	04/03/2015	600	24600 - 25200 sec	569.9	30.1
3	4	First stage	1	OPN4 3	04/03/2015	600	25800 - 26400 sec	39.7	560.3
3	4	First stage	1	OPN4 3	04/03/2015	600	26400 - 27000 sec	63.2	536.8
3	4	First stage	1	OPN4 3	04/03/2015	600	27000 - 27600 sec	68.7	531.3
3	4	First stage	1	OPN4 3	04/03/2015	600	27600 - 28200 sec	450.2	149.8
3	4	First stage	1	OPN4 3	04/03/2015	600	28200 - 28800 sec	600	0
3	4	First stage	1	OPN4 3	04/03/2015	600	28800 - 29400 sec	600	0
3	4	First stage	1	OPN4 3	04/03/2015	600	29400 - 30000 sec	600	0
3	4	First stage	1	OPN4 3	04/03/2015	600	30000 - 30600 sec	600	0
3	4	First stage	1	OPN4 3	04/03/2015	600	30600 - 31200 sec	600	0
3	4	First stage	1	OPN4 3	04/03/2015	600	31200 - 31800 sec	600	0
3	4	First stage	1	OPN4 3	04/03/2015	600	31800 - 32400 sec	511	89
3	4	First stage	1	OPN4 3	04/03/2015	600	32400 - 33000 sec	37.7	562.3
3	4	First stage	1	OPN4 3	04/03/2015	600	33000 - 33600 sec	52.1	547.9
3	4	First stage	1	OPN4 3	04/03/2015	600	33600 - 34200 sec	75.2	524.8
3	4	First stage	1	OPN4 3	04/03/2015	600	34200 - 34800 sec	64.2	535.8
3	4	First stage	1	OPN4 3	04/03/2015	600	34800 - 35400 sec	117.9	482.1
3	4	First stage	1	OPN4 3	04/03/2015	600	35400 - 36000 sec	532.6	67.4
3	4	First stage	1	OPN4 3	04/03/2015	600	36000 - 36600 sec	76.5	523.5
3	4	First stage	1	OPN4 3	04/03/2015	600	36600 - 37200 sec	1	599
3	4	First stage	1	OPN4 3	04/03/2015	600	37200 - 37800 sec	24.3	575.7
3	4	First stage	1	OPN4 3	04/03/2015	600	37800 - 38400 sec	95	505
3	4	First stage	1	OPN4 3	04/03/2015	600	38400 - 39000 sec	600	0
3	4	First stage	1	OPN4 3	04/03/2015	600	39000 - 39600 sec	600	0
3	4	First stage	1	OPN4 3	04/03/2015	600	39600 - 40200 sec	600	0
3	4	First stage	1	OPN4 3	04/03/2015	600	40200 - 40800 sec	600	0
3	4	First stage	1	OPN4 3	04/03/2015	600	40800 - 41400 sec	600	0
3	4	First stage	1	OPN4 3	04/03/2015	600	41400 - 42000 sec	600	0
3	4	First stage	1	OPN4 3	04/03/2015	600	42000 - 42600 sec	600	0
3	4	First stage	1	OPN4 3	04/03/2015	600	42600 - 43200 sec	600	0
3	4	First stage	1	OPN4 3	04/03/2015	600	43200 - 43800 sec	600	0
3	4	First stage	1	OPN4 3	04/03/2015	600	43800 - 44400 sec	530.9	69.1
3	4	First stage	1	OPN4 3	04/03/2015	600	44400 - 45000 sec	33.3	566.7
3	4	First stage	1	OPN4 3	04/03/2015	600	45000 - 45600 sec	12.2	587.8
3	4	First stage	1	OPN4 3	04/03/2015	600	45600 - 46200 sec	81.2	518.8
3	4	First stage	1	OPN4 3	04/03/2015	600	46200 - 46800 sec	99.1	500.9
3	4	First stage	1	OPN4 3	04/03/2015	600	46800 - 47400 sec	6.2	593.8
3	4	First stage	1	OPN4 3	04/03/2015	600	47400 - 48000 sec	160	440
3	4	First stage	1	OPN4 3	04/03/2015	600	48000 - 48600 sec	21.1	578.9
3	4	First stage	1	OPN4 3	04/03/2015	600	48600 - 49200 sec	24.4	575.6
3	4	First stage	1	OPN4 3	04/03/2015	600	49200 - 49800 sec	191	409
3	4	First stage	1	OPN4 3	04/03/2015	600	49800 - 50400 sec	330.9	269.1
3	4	First stage	1	OPN4 3	04/03/2015	600	50400 - 51000 sec	33.1	566.9
3	4	First stage	1	OPN4 3	04/03/2015	600	51000 - 51600 sec	31.2	568.8
3	4	First stage	1	OPN4 3	04/03/2015	600	51600 - 52200 sec	6.2	593.8
3	4	First stage	1	OPN4 3	04/03/2015	600	52200 - 52800 sec	44.9	555.1
3	4	First stage	1	OPN4 3	04/03/2015	600	52800 - 53400 sec	0	600
3	4	First stage	1	OPN4 3	04/03/2015	600	53400 - 54000 sec	53.1	546.9
3	4	First stage	1	OPN4 3	04/03/2015	600	54000 - 54600 sec	44.6	555.4
3	4	First stage	1	OPN4 3	04/03/2015	600	54600 - 55200 sec	78.2	521.8
3	4	First stage	1	OPN4 3	04/03/2015	600	55200 - 55800 sec	200.5	399.5
3	4	First stage	1	OPN4 3	04/03/2015	600	55800 - 56400 sec	600	0
3	4	First stage	1	OPN4 3	04/03/2015	600	56400 - 57000 sec	600	0
3	4	First stage	1	OPN4 3	04/03/2015	600	57000 - 57600 sec	600	0
3	4	First stage	1	OPN4 3	04/03/2015	600	57600 - 58200 sec	218.5	381.5
3	4	First stage	1	OPN4 3	04/03/2015	600	58200 - 58800 sec	21.9	578.1
3	4	First stage	1	OPN4 3	04/03/2015	600	58800 - 59400 sec	57.3	542.7
3	4	First stage	1	OPN4 3	04/03/2015	600	59400 - 60000 sec	2.1	597.9
3	4	First stage	1	OPN4 3	04/03/2015	600	60000 - 60600 sec	15.7	584.3
3	4	First stage	1	OPN4 3	04/03/2015	600	60600 - 61200 sec	115.4	484.6
3	4	First stage	1	OPN4 3	04/03/2015	600	61200 - 61800 sec	60.8	539.2
3	4	First stage	1	OPN4 3	04/03/2015	600	61800 - 62400 sec	2.1	597.9
3	4	First stage	1	OPN4 3	04/03/2015	600	62400 - 63000 sec	3.6	596.4
3	4	First stage	1	OPN4 3	04/03/2015	600	63000 - 63600 sec	111.8	488.2
3	4	First stage	1	OPN4 3	04/03/2015	600	63600 - 64200 sec	600	0
3	4	First stage	1	OPN4 3	04/03/2015	600	64200 - 64800 sec	338.6	261.4
3	4	First stage	1	OPN4 3	04/03/2015	600	64800 - 65400 sec	18.7	581.3
3	4	First stage	1	OPN4 3	04/03/2015	600	65400 - 66000 sec	29.1	570.9
3	4	First stage	1	OPN4 3	04/03/2015	600	66000 - 66600 sec	21.5	578.5
3	4	First stage	1	OPN4 3	04/03/2015	600	66600 - 67200 sec	13	587
3	4	First stage	1	OPN4 3	04/03/2015	600	67200 - 67800 sec	56	544
3	4	First stage	1	OPN4 3	04/03/2015	600	67800 - 68400 sec	26.5	573.5
3	4	First stage	1	OPN4 3	04/03/2015	600	68400 - 69000 sec	62.4	537.6
3	4	First stage	1	OPN4 3	04/03/2015	600	69000 - 69600 sec	9.5	590.5
3	4	First stage	1	OPN4 3	04/03/2015	600	69600 - 70200 sec	42.2	557.8
3	4	First stage	1	OPN4 3	04/03/2015	600	70200 - 70800 sec	18.9	581.1
3	4	First stage	1	OPN4 3	04/03/2015	600	70800 - 71400 sec	346.6	253.4
3	4	First stage	1	OPN4 3	04/03/2015	600	71400 - 72000 sec	600	0
3	4	First stage	1	OPN4 3	04/03/2015	600	72000 - 72600 sec	600	0
3	4	First stage	1	OPN4 3	04/03/2015	600	72600 - 73200 sec	589.8	10.2
3	4	First stage	1	OPN4 3	04/03/2015	600	73200 - 73800 sec	189.5	410.5
3	4	First stage	1	OPN4 3	04/03/2015	600	73800 - 74400 sec	47.3	552.7
3	4	First stage	1	OPN4 3	04/03/2015	600	74400 - 75000 sec	0.5	599.5
3	4	First stage	1	OPN4 3	04/03/2015	600	75000 - 75600 sec	14.1	585.9
3	4	First stage	1	OPN4 3	04/03/2015	600	75600 - 76200 sec	27.6	572.4
3	4	First stage	1	OPN4 3	04/03/2015	600	76200 - 76800 sec	39.7	560.3
3	4	First stage	1	OPN4 3	04/03/2015	600	76800 - 77400 sec	23.4	576.6
3	4	First stage	1	OPN4 3	04/03/2015	600	77400 - 78000 sec	37.8	562.2
3	4	First stage	1	OPN4 3	04/03/2015	600	78000 - 78600 sec	32.4	567.6
3	4	First stage	1	OPN4 3	04/03/2015	600	78600 - 79200 sec	421.9	178.1
3	4	First stage	1	OPN4 3	04/03/2015	600	79200 - 79800 sec	600	0
3	4	First stage	1	OPN4 3	04/03/2015	600	79800 - 80400 sec	203.5	396.5
3	4	First stage	1	OPN4 3	04/03/2015	600	80400 - 81000 sec	96.1	503.9
3	4	First stage	1	OPN4 3	04/03/2015	600	81000 - 81600 sec	176.7	423.3
3	4	First stage	1	OPN4 3	04/03/2015	600	81600 - 82200 sec	76.8	523.2
3	4	First stage	1	OPN4 3	04/03/2015	600	82200 - 82800 sec	74.9	525.1
3	4	First stage	1	OPN4 3	04/03/2015	600	82800 - 83400 sec	149.1	450.9
3	4	First stage	1	OPN4 3	04/03/2015	600	83400 - 84000 sec	31.7	568.3
3	4	First stage	1	OPN4 3	04/03/2015	600	84000 - 84600 sec	325.8	274.2
3	4	First stage	1	OPN4 3	04/03/2015	600	84600 - 85200 sec	600	0
3	4	First stage	1	OPN4 3	04/03/2015	600	85200 - 85800 sec	600	0
3	4	First stage	1	OPN4 3	04/03/2015	600	85800 - 86400 sec	428.3	171.7
3	4	First stage	1	OPN4 3	04/03/2015	600	86400 - 87000 sec	155.9	444.1
3	4	First stage	1	OPN4 3	04/03/2015	600	87000 - 87600 sec	600	0
3	4	First stage	1	OPN4 3	04/03/2015	600	87600 - 88200 sec	600	0
3	4	First stage	1	OPN4 3	04/03/2015	600	88200 - 88800 sec	600	0
3	4	First stage	1	OPN4 3	04/03/2015	600	88800 - 89400 sec	600	0
3	4	First stage	1	OPN4 3	04/03/2015	600	89400 - 90000 sec	600	0
3	4	First stage	1	OPN4 3	04/03/2015	600	90000 - 90600 sec	600	0
3	4	First stage	1	OPN4 3	04/03/2015	600	90600 - 91200 sec	600	0
3	4	First stage	1	OPN4 3	04/03/2015	600	91200 - 91800 sec	600	0
3	4	First stage	1	OPN4 3	04/03/2015	600	91800 - 92400 sec	600	0
3	4	First stage	1	OPN4 3	04/03/2015	600	92400 - 93000 sec	600	0
3	4	First stage	1	OPN4 3	04/03/2015	600	93000 - 93600 sec	600	0
3	4	First stage	1	OPN4 3	04/03/2015	600	93600 - 94200 sec	600	0
3	4	First stage	1	OPN4 3	04/03/2015	600	94200 - 94800 sec	600	0
3	4	First stage	1	OPN4 3	04/03/2015	600	94800 - 95400 sec	600	0
3	4	First stage	1	OPN4 3	04/03/2015	600	95400 - 96000 sec	241.8	358.2
3	4	First stage	1	OPN4 3	04/03/2015	600	96000 - 96600 sec	127.9	472.1
3	4	First stage	1	OPN4 3	04/03/2015	600	96600 - 97200 sec	8.3	591.7
3	4	First stage	1	OPN4 3	04/03/2015	600	97200 - 97800 sec	80.8	519.2
3	4	First stage	1	OPN4 3	04/03/2015	600	97800 - 98400 sec	412.7	187.3
3	4	First stage	1	OPN4 3	04/03/2015	600	98400 - 99000 sec	600	0
3	4	First stage	1	OPN4 3	04/03/2015	600	99000 - 99600 sec	600	0
3	4	First stage	1	OPN4 3	04/03/2015	600	99600 - 100200 se	600	0
3	4	First stage	1	OPN4 3	04/03/2015	600	100200 - 100800 s	600	0
3	4	First stage	1	OPN4 3	04/03/2015	600	100800 - 101400 s	600	0
3	4	First stage	1	OPN4 3	04/03/2015	600	101400 - 102000 s	600	0
3	4	First stage	1	OPN4 3	04/03/2015	600	102000 - 102600 s	600	0
3	4	First stage	1	OPN4 3	04/03/2015	600	102600 - 103200 s	600	0
3	4	First stage	1	OPN4 3	04/03/2015	600	103200 - 103800 s	600	0
3	4	First stage	1	OPN4 3	04/03/2015	600	103800 - 104400 s	600	0
3	4	First stage	1	OPN4 3	04/03/2015	600	104400 - 105000 s	600	0
3	4	First stage	1	OPN4 3	04/03/2015	600	105000 - 105600 s	540.2	59.8
3	4	First stage	1	OPN4 3	04/03/2015	600	105600 - 106200 s	600	0
3	4	First stage	1	OPN4 3	04/03/2015	600	106200 - 106800 s	600	0
3	4	First stage	1	OPN4 3	04/03/2015	600	106800 - 107400 s	600	0
3	4	First stage	1	OPN4 3	04/03/2015	600	107400 - 108000 s	600	0
3	4	First stage	1	OPN4 3	04/03/2015	600	108000 - 108600 s	600	0
3	4	First stage	1	OPN4 3	04/03/2015	600	108600 - 109200 s	600	0
3	4	First stage	1	OPN4 3	04/03/2015	600	109200 - 109800 s	600	0
3	4	First stage	1	OPN4 3	04/03/2015	600	109800 - 110400 s	600	0
3	4	First stage	1	OPN4 3	04/03/2015	600	110400 - 111000 s	600	0
3	4	First stage	1	OPN4 3	04/03/2015	600	111000 - 111600 s	600	0
3	4	First stage	1	OPN4 3	04/03/2015	600	111600 - 112200 s	502.7	97.3
3	4	First stage	1	OPN4 3	04/03/2015	600	112200 - 112800 s	96.5	503.5
3	4	First stage	1	OPN4 3	04/03/2015	600	112800 - 113400 s	78.4	521.6
3	4	First stage	1	OPN4 3	04/03/2015	600	113400 - 114000 s	17	583
3	4	First stage	1	OPN4 3	04/03/2015	600	114000 - 114600 s	100.1	499.9
3	4	First stage	1	OPN4 3	04/03/2015	600	114600 - 115200 s	298.5	301.5
3	4	First stage	1	OPN4 3	04/03/2015	600	115200 - 115800 s	600	0
3	4	First stage	1	OPN4 3	04/03/2015	600	115800 - 116400 s	600	0
3	4	First stage	1	OPN4 3	04/03/2015	600	116400 - 117000 s	600	0
3	4	First stage	1	OPN4 3	04/03/2015	600	117000 - 117600 s	600	0
3	4	First stage	1	OPN4 3	04/03/2015	600	117600 - 118200 s	600	0
3	4	First stage	1	OPN4 3	04/03/2015	600	118200 - 118800 s	600	0
3	4	First stage	1	OPN4 3	04/03/2015	600	118800 - 119400 s	600	0
3	4	First stage	1	OPN4 3	04/03/2015	600	119400 - 120000 s	600	0
3	4	First stage	1	OPN4 3	04/03/2015	600	120000 - 120600 s	525.7	74.3
3	4	First stage	1	OPN4 3	04/03/2015	600	120600 - 121200 s	46.9	553.1
3	4	First stage	1	OPN4 3	04/03/2015	600	121200 - 121800 s	20.7	579.3
3	4	First stage	1	OPN4 3	04/03/2015	600	121800 - 122400 s	9	591
3	4	First stage	1	OPN4 3	04/03/2015	600	122400 - 123000 s	242.1	357.9
3	4	First stage	1	OPN4 3	04/03/2015	600	123000 - 123600 s	243.2	356.8
3	4	First stage	1	OPN4 3	04/03/2015	600	123600 - 124200 s	600	0
3	4	First stage	1	OPN4 3	04/03/2015	600	124200 - 124800 s	600	0
3	4	First stage	1	OPN4 3	04/03/2015	600	124800 - 125400 s	600	0
3	4	First stage	1	OPN4 3	04/03/2015	600	125400 - 126000 s	600	0
3	4	First stage	1	OPN4 3	04/03/2015	600	126000 - 126600 s	600	0
3	4	First stage	1	OPN4 3	04/03/2015	600	126600 - 127200 s	503.3	96.7
3	4	First stage	1	OPN4 3	04/03/2015	600	127200 - 127800 s	39.9	560.1
3	4	First stage	1	OPN4 3	04/03/2015	600	127800 - 128400 s	3.3	596.7
3	4	First stage	1	OPN4 3	04/03/2015	600	128400 - 129000 s	15	585
3	4	First stage	1	OPN4 3	04/03/2015	600	129000 - 129600 s	24	576
3	4	First stage	1	OPN4 3	04/03/2015	600	129600 - 130200 s	384.5	215.5
3	4	First stage	1	OPN4 3	04/03/2015	600	130200 - 130800 s	600	0
3	4	First stage	1	OPN4 3	04/03/2015	600	130800 - 131400 s	600	0
3	4	First stage	1	OPN4 3	04/03/2015	600	131400 - 132000 s	600	0
3	4	First stage	1	OPN4 3	04/03/2015	600	132000 - 132600 s	600	0
3	4	First stage	1	OPN4 3	04/03/2015	600	132600 - 133200 s	600	0
3	4	First stage	1	OPN4 3	04/03/2015	600	133200 - 133800 s	148.7	451.3
3	4	First stage	1	OPN4 3	04/03/2015	600	133800 - 134400 s	33.7	566.3
3	4	First stage	1	OPN4 3	04/03/2015	600	134400 - 135000 s	178.2	421.8
3	4	First stage	1	OPN4 3	04/03/2015	600	135000 - 135600 s	133.9	466.1
3	4	First stage	1	OPN4 3	04/03/2015	600	135600 - 136200 s	1.6	598.4
3	4	First stage	1	OPN4 3	04/03/2015	600	136200 - 136800 s	141.1	458.9
3	4	First stage	1	OPN4 3	04/03/2015	600	136800 - 137400 s	259.4	340.6
3	4	First stage	1	OPN4 3	04/03/2015	600	137400 - 138000 s	51.2	548.8
3	4	First stage	1	OPN4 3	04/03/2015	600	138000 - 138600 s	45.9	554.1
3	4	First stage	1	OPN4 3	04/03/2015	600	138600 - 139200 s	66.5	533.5
3	4	First stage	1	OPN4 3	04/03/2015	600	139200 - 139800 s	17.9	582.1
3	4	First stage	1	OPN4 3	04/03/2015	600	139800 - 140400 s	247.2	352.8
3	4	First stage	1	OPN4 3	04/03/2015	600	140400 - 141000 s	101.4	498.6
3	4	First stage	1	OPN4 3	04/03/2015	600	141000 - 141600 s	54.4	545.6
3	4	First stage	1	OPN4 3	04/03/2015	600	141600 - 142200 s	185.8	414.2
3	4	First stage	1	OPN4 3	04/03/2015	600	142200 - 142800 s	600	0
3	4	First stage	1	OPN4 3	04/03/2015	600	142800 - 143400 s	600	0
3	4	First stage	1	OPN4 3	04/03/2015	600	143400 - 144000 s	600	0
3	4	First stage	1	OPN4 3	04/03/2015	600	144000 - 144600 s	600	0
3	4	First stage	1	OPN4 3	04/03/2015	600	144600 - 145200 s	600	0
3	4	First stage	1	OPN4 3	04/03/2015	600	145200 - 145800 s	518.1	81.9
3	4	First stage	1	OPN4 3	04/03/2015	600	145800 - 146400 s	259.9	340.1
3	4	First stage	1	OPN4 3	04/03/2015	600	146400 - 147000 s	83.4	516.6
3	4	First stage	1	OPN4 3	04/03/2015	600	147000 - 147600 s	86.2	513.8
3	4	First stage	1	OPN4 3	04/03/2015	600	147600 - 148200 s	33	567
3	4	First stage	1	OPN4 3	04/03/2015	600	148200 - 148800 s	40.3	559.7
3	4	First stage	1	OPN4 3	04/03/2015	600	148800 - 149400 s	81.2	518.8
3	4	First stage	1	OPN4 3	04/03/2015	600	149400 - 150000 s	125.2	474.8
3	4	First stage	1	OPN4 3	04/03/2015	600	150000 - 150600 s	216.3	383.7
3	4	First stage	1	OPN4 3	04/03/2015	600	150600 - 151200 s	85.8	514.2
3	4	First stage	1	OPN4 3	04/03/2015	600	151200 - 151800 s	62.5	537.5
3	4	First stage	1	OPN4 3	04/03/2015	600	151800 - 152400 s	53.1	546.9
3	4	First stage	1	OPN4 3	04/03/2015	600	152400 - 153000 s	92.2	507.8
3	4	First stage	1	OPN4 3	04/03/2015	600	153000 - 153600 s	76.2	523.8
3	4	First stage	1	OPN4 3	04/03/2015	600	153600 - 154200 s	16.2	583.8
3	4	First stage	1	OPN4 3	04/03/2015	600	154200 - 154800 s	1	599
3	4	First stage	1	OPN4 3	04/03/2015	600	154800 - 155400 s	481.8	118.2
3	4	First stage	1	OPN4 3	04/03/2015	600	155400 - 156000 s	600	0
3	4	First stage	1	OPN4 3	04/03/2015	600	156000 - 156600 s	553.7	46.3
3	4	First stage	1	OPN4 3	04/03/2015	600	156600 - 157200 s	592.6	7.4
3	4	First stage	1	OPN4 3	04/03/2015	600	157200 - 157800 s	78.6	521.4
3	4	First stage	1	OPN4 3	04/03/2015	600	157800 - 158400 s	37.2	562.8
3	4	First stage	1	OPN4 3	04/03/2015	600	158400 - 159000 s	58.9	541.1
3	4	First stage	1	OPN4 3	04/03/2015	600	159000 - 159600 s	1	599
3	4	First stage	1	OPN4 3	04/03/2015	600	159600 - 160200 s	140.6	459.4
3	4	First stage	1	OPN4 3	04/03/2015	600	160200 - 160800 s	20.1	579.9
3	4	First stage	1	OPN4 3	04/03/2015	600	160800 - 161400 s	51.8	548.2
3	4	First stage	1	OPN4 3	04/03/2015	600	161400 - 162000 s	0.6	599.4
3	4	First stage	1	OPN4 3	04/03/2015	600	162000 - 162600 s	24.6	575.4
3	4	First stage	1	OPN4 3	04/03/2015	600	162600 - 163200 s	231.8	368.2
3	4	First stage	1	OPN4 3	04/03/2015	600	163200 - 163800 s	600	0
3	4	First stage	1	OPN4 3	04/03/2015	600	163800 - 164400 s	600	0
3	4	First stage	1	OPN4 3	04/03/2015	600	164400 - 165000 s	400.3	199.7
3	4	First stage	1	OPN4 3	04/03/2015	600	165000 - 165600 s	134	466
3	4	First stage	1	OPN4 3	04/03/2015	600	165600 - 166200 s	51.7	548.3
3	4	First stage	1	OPN4 3	04/03/2015	600	166200 - 166800 s	97.2	502.8
3	4	First stage	1	OPN4 3	04/03/2015	600	166800 - 167400 s	42.8	557.2
3	4	First stage	1	OPN4 3	04/03/2015	600	167400 - 168000 s	203.8	396.2
3	4	First stage	1	OPN4 3	04/03/2015	600	168000 - 168600 s	63.4	536.6
3	4	First stage	1	OPN4 3	04/03/2015	600	168600 - 169200 s	107.4	492.6
3	4	First stage	1	OPN4 3	04/03/2015	600	169200 - 169800 s	114.8	485.2
3	4	First stage	1	OPN4 3	04/03/2015	600	169800 - 170400 s	600	0
3	4	First stage	1	OPN4 3	04/03/2015	600	170400 - 171000 s	600	0
3	4	First stage	1	OPN4 3	04/03/2015	600	171000 - 171600 s	485.2	114.8
3	4	First stage	1	OPN4 3	04/03/2015	600	171600 - 172200 s	162.2	437.8
3	4	First stage	1	OPN4 3	04/03/2015	600	172200 - 172800 s	102.1	497.9
3	4	First stage	1	OPN4 3	04/03/2015	600	172800 - 173400 s	95.3	504.7
3	4	First stage	1	OPN4 3	04/03/2015	600	173400 - 174000 s	11.7	588.3
3	4	First stage	1	OPN4 3	04/03/2015	600	174000 - 174600 s	52.2	547.8
3	4	First stage	1	OPN4 3	04/03/2015	600	174600 - 175200 s	594.3	5.7
3	4	First stage	1	OPN4 3	04/03/2015	600	175200 - 175800 s	474.9	125.1
3	4	First stage	1	OPN4 3	04/03/2015	600	175800 - 176400 s	600	0
3	4	First stage	1	OPN4 3	04/03/2015	600	176400 - 177000 s	272.3	327.7
3	4	First stage	1	OPN4 3	04/03/2015	600	177000 - 177600 s	295.8	304.2
3	4	First stage	1	OPN4 3	04/03/2015	600	177600 - 178200 s	443.5	156.5
3	4	First stage	1	OPN4 3	04/03/2015	600	178200 - 178800 s	600	0
3	4	First stage	1	OPN4 3	04/03/2015	600	178800 - 179400 s	600	0
3	4	First stage	1	OPN4 3	04/03/2015	600	179400 - 180000 s	600	0
3	4	First stage	1	OPN4 3	04/03/2015	600	180000 - 180600 s	600	0
3	4	First stage	1	OPN4 3	04/03/2015	600	180600 - 181200 s	600	0
3	4	First stage	1	OPN4 3	04/03/2015	600	181200 - 181800 s	600	0
3	4	First stage	1	OPN4 3	04/03/2015	600	181800 - 182400 s	541.2	58.8
3	4	First stage	1	OPN4 3	04/03/2015	600	182400 - 183000 s	600	0
3	4	First stage	1	OPN4 3	04/03/2015	600	183000 - 183600 s	600	0
3	4	First stage	1	OPN4 3	04/03/2015	600	183600 - 184200 s	600	0
3	4	First stage	1	OPN4 3	04/03/2015	600	184200 - 184800 s	600	0
3	4	First stage	1	OPN4 3	04/03/2015	600	184800 - 185400 s	457.7	142.3
3	4	First stage	1	OPN4 3	04/03/2015	600	185400 - 186000 s	512.4	87.6
3	4	First stage	1	OPN4 3	04/03/2015	600	186000 - 186600 s	600	0
3	4	First stage	1	OPN4 3	04/03/2015	600	186600 - 187200 s	600	0
3	4	First stage	1	OPN4 3	04/03/2015	600	187200 - 187800 s	541.4	58.6
3	4	First stage	1	OPN4 3	04/03/2015	600	187800 - 188400 s	79.2	520.8
3	4	First stage	1	OPN4 3	04/03/2015	600	188400 - 189000 s	206.5	393.5
3	4	First stage	1	OPN4 3	04/03/2015	600	189000 - 189600 s	600	0
3	4	First stage	1	OPN4 3	04/03/2015	600	189600 - 190200 s	600	0
3	4	First stage	1	OPN4 3	04/03/2015	600	190200 - 190800 s	600	0
3	4	First stage	1	OPN4 3	04/03/2015	600	190800 - 191400 s	600	0
3	4	First stage	1	OPN4 3	04/03/2015	600	191400 - 192000 s	600	0
3	4	First stage	1	OPN4 3	04/03/2015	600	192000 - 192600 s	600	0
3	4	First stage	1	OPN4 3	04/03/2015	600	192600 - 193200 s	600	0
3	4	First stage	1	OPN4 3	04/03/2015	600	193200 - 193800 s	600	0
3	4	First stage	1	OPN4 3	04/03/2015	600	193800 - 194400 s	600	0
3	4	First stage	1	OPN4 3	04/03/2015	600	194400 - 195000 s	600	0
3	4	First stage	1	OPN4 3	04/03/2015	600	195000 - 195600 s	544.4	55.6
3	4	First stage	1	OPN4 3	04/03/2015	600	195600 - 196200 s	600	0
3	4	First stage	1	OPN4 3	04/03/2015	600	196200 - 196800 s	149.1	450.9
3	4	First stage	1	OPN4 3	04/03/2015	600	196800 - 197400 s	26.5	573.5
3	4	First stage	1	OPN4 3	04/03/2015	600	197400 - 198000 s	15.6	584.4
3	4	First stage	1	OPN4 3	04/03/2015	600	198000 - 198600 s	2.6	597.4
3	4	First stage	1	OPN4 3	04/03/2015	600	198600 - 199200 s	129.5	470.5
3	4	First stage	1	OPN4 3	04/03/2015	600	199200 - 199800 s	2.1	597.9
3	4	First stage	1	OPN4 3	04/03/2015	600	199800 - 200400 s	96.7	503.3
3	4	First stage	1	OPN4 3	04/03/2015	600	200400 - 201000 s	121.2	478.8
3	4	First stage	1	OPN4 3	04/03/2015	600	201000 - 201600 s	15.1	584.9
3	4	First stage	1	OPN4 3	04/03/2015	600	201600 - 202200 s	595.2	4.8
3	4	First stage	1	OPN4 3	04/03/2015	600	202200 - 202800 s	600	0
3	4	First stage	1	OPN4 3	04/03/2015	600	202800 - 203400 s	600	0
3	4	First stage	1	OPN4 3	04/03/2015	600	203400 - 204000 s	600	0
3	4	First stage	1	OPN4 3	04/03/2015	600	204000 - 204600 s	600	0
3	4	First stage	1	OPN4 3	04/03/2015	600	204600 - 205200 s	600	0
3	4	First stage	1	OPN4 3	04/03/2015	600	205200 - 205800 s	600	0
3	4	First stage	1	OPN4 3	04/03/2015	600	205800 - 206400 s	457.2	142.8
3	4	First stage	1	OPN4 3	04/03/2015	600	206400 - 207000 s	8.9	591.1
3	4	First stage	1	OPN4 3	04/03/2015	600	207000 - 207600 s	40.6	559.4
3	4	First stage	1	OPN4 3	04/03/2015	600	207600 - 208200 s	1	599
3	4	First stage	1	OPN4 3	04/03/2015	600	208200 - 208800 s	69	531
3	4	First stage	1	OPN4 3	04/03/2015	600	208800 - 209400 s	213.6	386.4
3	4	First stage	1	OPN4 3	04/03/2015	600	209400 - 210000 s	40.4	559.6
3	4	First stage	1	OPN4 3	04/03/2015	600	210000 - 210600 s	292.6	307.4
3	4	First stage	1	OPN4 3	04/03/2015	600	210600 - 211200 s	600	0
3	4	First stage	1	OPN4 3	04/03/2015	600	211200 - 211800 s	600	0
3	4	First stage	1	OPN4 3	04/03/2015	600	211800 - 212400 s	600	0
3	4	First stage	1	OPN4 3	04/03/2015	600	212400 - 213000 s	600	0
3	4	First stage	1	OPN4 3	04/03/2015	600	213000 - 213600 s	600	0
3	4	First stage	1	OPN4 3	04/03/2015	600	213600 - 214200 s	600	0
3	4	First stage	1	OPN4 3	04/03/2015	600	214200 - 214800 s	600	0
3	4	First stage	1	OPN4 3	04/03/2015	600	214800 - 215400 s	600	0
3	4	First stage	1	OPN4 3	04/03/2015	600	215400 - 216000 s	600	0
4	3	First stage	1	OPN4 4	04/03/2015	600	0 - 600 secs.	544.7	55.3
4	3	First stage	1	OPN4 4	04/03/2015	600	600 - 1200 secs.	600	0
4	3	First stage	1	OPN4 4	04/03/2015	600	1200 - 1800 secs.	600	0
4	3	First stage	1	OPN4 4	04/03/2015	600	1800 - 2400 secs.	600	0
4	3	First stage	1	OPN4 4	04/03/2015	600	2400 - 3000 secs.	600	0
4	3	First stage	1	OPN4 4	04/03/2015	600	3000 - 3600 secs.	600	0
4	3	First stage	1	OPN4 4	04/03/2015	600	3600 - 4200 secs.	600	0
4	3	First stage	1	OPN4 4	04/03/2015	600	4200 - 4800 secs.	553.6	46.4
4	3	First stage	1	OPN4 4	04/03/2015	600	4800 - 5400 secs.	600	0
4	3	First stage	1	OPN4 4	04/03/2015	600	5400 - 6000 secs.	600	0
4	3	First stage	1	OPN4 4	04/03/2015	600	6000 - 6600 secs.	600	0
4	3	First stage	1	OPN4 4	04/03/2015	600	6600 - 7200 secs.	600	0
4	3	First stage	1	OPN4 4	04/03/2015	600	7200 - 7800 secs.	600	0
4	3	First stage	1	OPN4 4	04/03/2015	600	7800 - 8400 secs.	600	0
4	3	First stage	1	OPN4 4	04/03/2015	600	8400 - 9000 secs.	600	0
4	3	First stage	1	OPN4 4	04/03/2015	600	9000 - 9600 secs.	600	0
4	3	First stage	1	OPN4 4	04/03/2015	600	9600 - 10200 secs	545.9	54.1
4	3	First stage	1	OPN4 4	04/03/2015	600	10200 - 10800 sec	600	0
4	3	First stage	1	OPN4 4	04/03/2015	600	10800 - 11400 sec	600	0
4	3	First stage	1	OPN4 4	04/03/2015	600	11400 - 12000 sec	600	0
4	3	First stage	1	OPN4 4	04/03/2015	600	12000 - 12600 sec	600	0
4	3	First stage	1	OPN4 4	04/03/2015	600	12600 - 13200 sec	600	0
4	3	First stage	1	OPN4 4	04/03/2015	600	13200 - 13800 sec	537	63
4	3	First stage	1	OPN4 4	04/03/2015	600	13800 - 14400 sec	556	44
4	3	First stage	1	OPN4 4	04/03/2015	600	14400 - 15000 sec	600	0
4	3	First stage	1	OPN4 4	04/03/2015	600	15000 - 15600 sec	321.9	278.1
4	3	First stage	1	OPN4 4	04/03/2015	600	15600 - 16200 sec	252.8	347.2
4	3	First stage	1	OPN4 4	04/03/2015	600	16200 - 16800 sec	600	0
4	3	First stage	1	OPN4 4	04/03/2015	600	16800 - 17400 sec	600	0
4	3	First stage	1	OPN4 4	04/03/2015	600	17400 - 18000 sec	181.8	418.2
4	3	First stage	1	OPN4 4	04/03/2015	600	18000 - 18600 sec	127.8	472.2
4	3	First stage	1	OPN4 4	04/03/2015	600	18600 - 19200 sec	54.9	545.1
4	3	First stage	1	OPN4 4	04/03/2015	600	19200 - 19800 sec	102.3	497.7
4	3	First stage	1	OPN4 4	04/03/2015	600	19800 - 20400 sec	208.3	391.7
4	3	First stage	1	OPN4 4	04/03/2015	600	20400 - 21000 sec	237.4	362.6
4	3	First stage	1	OPN4 4	04/03/2015	600	21000 - 21600 sec	42.9	557.1
4	3	First stage	1	OPN4 4	04/03/2015	600	21600 - 22200 sec	3.7	596.3
4	3	First stage	1	OPN4 4	04/03/2015	600	22200 - 22800 sec	156.3	443.7
4	3	First stage	1	OPN4 4	04/03/2015	600	22800 - 23400 sec	600	0
4	3	First stage	1	OPN4 4	04/03/2015	600	23400 - 24000 sec	600	0
4	3	First stage	1	OPN4 4	04/03/2015	600	24000 - 24600 sec	600	0
4	3	First stage	1	OPN4 4	04/03/2015	600	24600 - 25200 sec	600	0
4	3	First stage	1	OPN4 4	04/03/2015	600	25800 - 26400 sec	542.3	57.7
4	3	First stage	1	OPN4 4	04/03/2015	600	26400 - 27000 sec	600	0
4	3	First stage	1	OPN4 4	04/03/2015	600	27000 - 27600 sec	600	0
4	3	First stage	1	OPN4 4	04/03/2015	600	27600 - 28200 sec	363.4	236.6
4	3	First stage	1	OPN4 4	04/03/2015	600	28200 - 28800 sec	57.8	542.2
4	3	First stage	1	OPN4 4	04/03/2015	600	28800 - 29400 sec	24.7	575.3
4	3	First stage	1	OPN4 4	04/03/2015	600	29400 - 30000 sec	536	64
4	3	First stage	1	OPN4 4	04/03/2015	600	30000 - 30600 sec	600	0
4	3	First stage	1	OPN4 4	04/03/2015	600	30600 - 31200 sec	114.6	485.4
4	3	First stage	1	OPN4 4	04/03/2015	600	31200 - 31800 sec	44	556
4	3	First stage	1	OPN4 4	04/03/2015	600	31800 - 32400 sec	74.9	525.1
4	3	First stage	1	OPN4 4	04/03/2015	600	32400 - 33000 sec	95.5	504.5
4	3	First stage	1	OPN4 4	04/03/2015	600	33000 - 33600 sec	526	74
4	3	First stage	1	OPN4 4	04/03/2015	600	33600 - 34200 sec	31.6	568.4
4	3	First stage	1	OPN4 4	04/03/2015	600	34200 - 34800 sec	125.3	474.7
4	3	First stage	1	OPN4 4	04/03/2015	600	34800 - 35400 sec	98	502
4	3	First stage	1	OPN4 4	04/03/2015	600	35400 - 36000 sec	201.9	398.1
4	3	First stage	1	OPN4 4	04/03/2015	600	36000 - 36600 sec	600	0
4	3	First stage	1	OPN4 4	04/03/2015	600	36600 - 37200 sec	600	0
4	3	First stage	1	OPN4 4	04/03/2015	600	37200 - 37800 sec	600	0
4	3	First stage	1	OPN4 4	04/03/2015	600	37800 - 38400 sec	600	0
4	3	First stage	1	OPN4 4	04/03/2015	600	38400 - 39000 sec	470.8	129.2
4	3	First stage	1	OPN4 4	04/03/2015	600	39000 - 39600 sec	417	183
4	3	First stage	1	OPN4 4	04/03/2015	600	39600 - 40200 sec	14.6	585.4
4	3	First stage	1	OPN4 4	04/03/2015	600	40200 - 40800 sec	17.2	582.8
4	3	First stage	1	OPN4 4	04/03/2015	600	40800 - 41400 sec	34.4	565.6
4	3	First stage	1	OPN4 4	04/03/2015	600	41400 - 42000 sec	50.9	549.1
4	3	First stage	1	OPN4 4	04/03/2015	600	42000 - 42600 sec	5.2	594.8
4	3	First stage	1	OPN4 4	04/03/2015	600	42600 - 43200 sec	0	600
4	3	First stage	1	OPN4 4	04/03/2015	600	43200 - 43800 sec	211.1	388.9
4	3	First stage	1	OPN4 4	04/03/2015	600	43800 - 44400 sec	600	0
4	3	First stage	1	OPN4 4	04/03/2015	600	44400 - 45000 sec	318.6	281.4
4	3	First stage	1	OPN4 4	04/03/2015	600	45000 - 45600 sec	20.8	579.2
4	3	First stage	1	OPN4 4	04/03/2015	600	45600 - 46200 sec	39	561
4	3	First stage	1	OPN4 4	04/03/2015	600	46200 - 46800 sec	64.3	535.7
4	3	First stage	1	OPN4 4	04/03/2015	600	46800 - 47400 sec	0	600
4	3	First stage	1	OPN4 4	04/03/2015	600	47400 - 48000 sec	29.3	570.7
4	3	First stage	1	OPN4 4	04/03/2015	600	48000 - 48600 sec	30.9	569.1
4	3	First stage	1	OPN4 4	04/03/2015	600	48600 - 49200 sec	36.7	563.3
4	3	First stage	1	OPN4 4	04/03/2015	600	49200 - 49800 sec	33.8	566.2
4	3	First stage	1	OPN4 4	04/03/2015	600	49800 - 50400 sec	11.5	588.5
4	3	First stage	1	OPN4 4	04/03/2015	600	50400 - 51000 sec	2.6	597.4
4	3	First stage	1	OPN4 4	04/03/2015	600	51000 - 51600 sec	10.1	589.9
4	3	First stage	1	OPN4 4	04/03/2015	600	51600 - 52200 sec	368.7	231.3
4	3	First stage	1	OPN4 4	04/03/2015	600	52200 - 52800 sec	161.8	438.2
4	3	First stage	1	OPN4 4	04/03/2015	600	52800 - 53400 sec	78.5	521.5
4	3	First stage	1	OPN4 4	04/03/2015	600	53400 - 54000 sec	2.6	597.4
4	3	First stage	1	OPN4 4	04/03/2015	600	54000 - 54600 sec	87.5	512.5
4	3	First stage	1	OPN4 4	04/03/2015	600	54600 - 55200 sec	0	600
4	3	First stage	1	OPN4 4	04/03/2015	600	55200 - 55800 sec	130	470
4	3	First stage	1	OPN4 4	04/03/2015	600	55800 - 56400 sec	4.4	595.6
4	3	First stage	1	OPN4 4	04/03/2015	600	56400 - 57000 sec	68.8	531.2
4	3	First stage	1	OPN4 4	04/03/2015	600	57000 - 57600 sec	4.2	595.8
4	3	First stage	1	OPN4 4	04/03/2015	600	57600 - 58200 sec	0	600
4	3	First stage	1	OPN4 4	04/03/2015	600	58200 - 58800 sec	0.5	599.5
4	3	First stage	1	OPN4 4	04/03/2015	600	58800 - 59400 sec	14.6	585.4
4	3	First stage	1	OPN4 4	04/03/2015	600	59400 - 60000 sec	3.1	596.9
4	3	First stage	1	OPN4 4	04/03/2015	600	60000 - 60600 sec	368.7	231.3
4	3	First stage	1	OPN4 4	04/03/2015	600	60600 - 61200 sec	600	0
4	3	First stage	1	OPN4 4	04/03/2015	600	61200 - 61800 sec	597.4	2.6
4	3	First stage	1	OPN4 4	04/03/2015	600	61800 - 62400 sec	561.2	38.8
4	3	First stage	1	OPN4 4	04/03/2015	600	62400 - 63000 sec	263.7	336.3
4	3	First stage	1	OPN4 4	04/03/2015	600	63000 - 63600 sec	2.2	597.8
4	3	First stage	1	OPN4 4	04/03/2015	600	63600 - 64200 sec	0	600
4	3	First stage	1	OPN4 4	04/03/2015	600	64200 - 64800 sec	50.9	549.1
4	3	First stage	1	OPN4 4	04/03/2015	600	64800 - 65400 sec	18.9	581.1
4	3	First stage	1	OPN4 4	04/03/2015	600	65400 - 66000 sec	34.2	565.8
4	3	First stage	1	OPN4 4	04/03/2015	600	66000 - 66600 sec	135.7	464.3
4	3	First stage	1	OPN4 4	04/03/2015	600	66600 - 67200 sec	547.2	52.8
4	3	First stage	1	OPN4 4	04/03/2015	600	67200 - 67800 sec	468.9	131.1
4	3	First stage	1	OPN4 4	04/03/2015	600	67800 - 68400 sec	43.7	556.3
4	3	First stage	1	OPN4 4	04/03/2015	600	68400 - 69000 sec	0.5	599.5
4	3	First stage	1	OPN4 4	04/03/2015	600	69000 - 69600 sec	37	563
4	3	First stage	1	OPN4 4	04/03/2015	600	69600 - 70200 sec	52.1	547.9
4	3	First stage	1	OPN4 4	04/03/2015	600	70200 - 70800 sec	40.9	559.1
4	3	First stage	1	OPN4 4	04/03/2015	600	70800 - 71400 sec	81.6	518.4
4	3	First stage	1	OPN4 4	04/03/2015	600	71400 - 72000 sec	488	112
4	3	First stage	1	OPN4 4	04/03/2015	600	72000 - 72600 sec	548.9	51.1
4	3	First stage	1	OPN4 4	04/03/2015	600	72600 - 73200 sec	323.3	276.7
4	3	First stage	1	OPN4 4	04/03/2015	600	73200 - 73800 sec	124.4	475.6
4	3	First stage	1	OPN4 4	04/03/2015	600	73800 - 74400 sec	38.6	561.4
4	3	First stage	1	OPN4 4	04/03/2015	600	74400 - 75000 sec	10.6	589.4
4	3	First stage	1	OPN4 4	04/03/2015	600	75000 - 75600 sec	43.9	556.1
4	3	First stage	1	OPN4 4	04/03/2015	600	75600 - 76200 sec	11.5	588.5
4	3	First stage	1	OPN4 4	04/03/2015	600	76200 - 76800 sec	42.7	557.3
4	3	First stage	1	OPN4 4	04/03/2015	600	76800 - 77400 sec	96.9	503.1
4	3	First stage	1	OPN4 4	04/03/2015	600	77400 - 78000 sec	45.8	554.2
4	3	First stage	1	OPN4 4	04/03/2015	600	78000 - 78600 sec	7.8	592.2
4	3	First stage	1	OPN4 4	04/03/2015	600	78600 - 79200 sec	55.9	544.1
4	3	First stage	1	OPN4 4	04/03/2015	600	79200 - 79800 sec	9	591
4	3	First stage	1	OPN4 4	04/03/2015	600	79800 - 80400 sec	120.2	479.8
4	3	First stage	1	OPN4 4	04/03/2015	600	80400 - 81000 sec	263.6	336.4
4	3	First stage	1	OPN4 4	04/03/2015	600	81000 - 81600 sec	600	0
4	3	First stage	1	OPN4 4	04/03/2015	600	81600 - 82200 sec	600	0
4	3	First stage	1	OPN4 4	04/03/2015	600	82200 - 82800 sec	375.7	224.3
4	3	First stage	1	OPN4 4	04/03/2015	600	82800 - 83400 sec	52	548
4	3	First stage	1	OPN4 4	04/03/2015	600	83400 - 84000 sec	202.2	397.8
4	3	First stage	1	OPN4 4	04/03/2015	600	84000 - 84600 sec	0	600
4	3	First stage	1	OPN4 4	04/03/2015	600	84600 - 85200 sec	495.6	104.4
4	3	First stage	1	OPN4 4	04/03/2015	600	85200 - 85800 sec	588.6	11.4
4	3	First stage	1	OPN4 4	04/03/2015	600	85800 - 86400 sec	149.2	450.8
4	3	First stage	1	OPN4 4	04/03/2015	600	86400 - 87000 sec	600	0
4	3	First stage	1	OPN4 4	04/03/2015	600	87000 - 87600 sec	600	0
4	3	First stage	1	OPN4 4	04/03/2015	600	87600 - 88200 sec	600	0
4	3	First stage	1	OPN4 4	04/03/2015	600	88200 - 88800 sec	600	0
4	3	First stage	1	OPN4 4	04/03/2015	600	88800 - 89400 sec	600	0
4	3	First stage	1	OPN4 4	04/03/2015	600	89400 - 90000 sec	600	0
4	3	First stage	1	OPN4 4	04/03/2015	600	90000 - 90600 sec	600	0
4	3	First stage	1	OPN4 4	04/03/2015	600	90600 - 91200 sec	600	0
4	3	First stage	1	OPN4 4	04/03/2015	600	91200 - 91800 sec		0
4	3	First stage	1	OPN4 4	04/03/2015	600	91800 - 92400 sec	600	0
4	3	First stage	1	OPN4 4	04/03/2015	600	92400 - 93000 sec	600	0
4	3	First stage	1	OPN4 4	04/03/2015	600	93000 - 93600 sec	520	0
4	3	First stage	1	OPN4 4	04/03/2015	600	93600 - 94200 sec	600	0
4	3	First stage	1	OPN4 4	04/03/2015	600	94200 - 94800 sec	263.7	80
4	3	First stage	1	OPN4 4	04/03/2015	600	94800 - 95400 sec	25.1	0
4	3	First stage	1	OPN4 4	04/03/2015	600	95400 - 96000 sec	0.5	336.3
4	3	First stage	1	OPN4 4	04/03/2015	600	96000 - 96600 sec	193.8	574.9
4	3	First stage	1	OPN4 4	04/03/2015	600	96600 - 97200 sec	228.4	599.5
4	3	First stage	1	OPN4 4	04/03/2015	600	97200 - 97800 sec	39.5	406.2
4	3	First stage	1	OPN4 4	04/03/2015	600	97800 - 98400 sec	397.6	371.6
4	3	First stage	1	OPN4 4	04/03/2015	600	98400 - 99000 sec	600	0
4	3	First stage	1	OPN4 4	04/03/2015	600	99000 - 99600 sec	600	0
4	3	First stage	1	OPN4 4	04/03/2015	600	99600 - 100200 se	600	0
4	3	First stage	1	OPN4 4	04/03/2015	600	100200 - 100800 s	600	0
4	3	First stage	1	OPN4 4	04/03/2015	600	100800 - 101400 s	600	0
4	3	First stage	1	OPN4 4	04/03/2015	600	101400 - 102000 s	600	0
4	3	First stage	1	OPN4 4	04/03/2015	600	102000 - 102600 s	600	0
4	3	First stage	1	OPN4 4	04/03/2015	600	102600 - 103200 s	600	0
4	3	First stage	1	OPN4 4	04/03/2015	600	103200 - 103800 s	600	0
4	3	First stage	1	OPN4 4	04/03/2015	600	103800 - 104400 s	600	0
4	3	First stage	1	OPN4 4	04/03/2015	600	104400 - 105000 s	600	0
4	3	First stage	1	OPN4 4	04/03/2015	600	105000 - 105600 s	600	0
4	3	First stage	1	OPN4 4	04/03/2015	600	105600 - 106200 s	600	0
4	3	First stage	1	OPN4 4	04/03/2015	600	106200 - 106800 s	265.9	334.2
4	3	First stage	1	OPN4 4	04/03/2015	600	106800 - 107400 s	69.2	530.8
4	3	First stage	1	OPN4 4	04/03/2015	600	107400 - 108000 s	104.2	495.8
4	3	First stage	1	OPN4 4	04/03/2015	600	108000 - 108600 s	45.7	554.3
4	3	First stage	1	OPN4 4	04/03/2015	600	108600 - 109200 s	50.4	549.6
4	3	First stage	1	OPN4 4	04/03/2015	600	109200 - 109800 s	389.3	210.7
4	3	First stage	1	OPN4 4	04/03/2015	600	109800 - 110400 s	600	0
4	3	First stage	1	OPN4 4	04/03/2015	600	110400 - 111000 s	600	0
4	3	First stage	1	OPN4 4	04/03/2015	600	111000 - 111600 s	600	0
4	3	First stage	1	OPN4 4	04/03/2015	600	111600 - 112200 s	600	0
4	3	First stage	1	OPN4 4	04/03/2015	600	112200 - 112800 s	600	0
4	3	First stage	1	OPN4 4	04/03/2015	600	112800 - 113400 s	600	0
4	3	First stage	1	OPN4 4	04/03/2015	600	113400 - 114000 s	600	0
4	3	First stage	1	OPN4 4	04/03/2015	600	114000 - 114600 s	600	0
4	3	First stage	1	OPN4 4	04/03/2015	600	114600 - 115200 s	600	0
4	3	First stage	1	OPN4 4	04/03/2015	600	115200 - 115800 s	600	0
4	3	First stage	1	OPN4 4	04/03/2015	600	115800 - 116400 s	136.1	463.9
4	3	First stage	1	OPN4 4	04/03/2015	600	116400 - 117000 s	9.2	590.9
4	3	First stage	1	OPN4 4	04/03/2015	600	117000 - 117600 s	29.2	570.8
4	3	First stage	1	OPN4 4	04/03/2015	600	117600 - 118200 s	15.3	584.7
4	3	First stage	1	OPN4 4	04/03/2015	600	118200 - 118800 s	44.7	555.3
4	3	First stage	1	OPN4 4	04/03/2015	600	118800 - 119400 s	0	600
4	3	First stage	1	OPN4 4	04/03/2015	600	119400 - 120000 s	304.7	295.3
4	3	First stage	1	OPN4 4	04/03/2015	600	120000 - 120600 s	600	0
4	3	First stage	1	OPN4 4	04/03/2015	600	120600 - 121200 s	600	0
4	3	First stage	1	OPN4 4	04/03/2015	600	121200 - 121800 s	539.3	60.7
4	3	First stage	1	OPN4 4	04/03/2015	600	121800 - 122400 s	600	0
4	3	First stage	1	OPN4 4	04/03/2015	600	122400 - 123000 s	600	0
4	3	First stage	1	OPN4 4	04/03/2015	600	123000 - 123600 s	600	0
4	3	First stage	1	OPN4 4	04/03/2015	600	123600 - 124200 s	466.8	133.2
4	3	First stage	1	OPN4 4	04/03/2015	600	124200 - 124800 s	103.8	496.2
4	3	First stage	1	OPN4 4	04/03/2015	600	124800 - 125400 s	67.3	532.7
4	3	First stage	1	OPN4 4	04/03/2015	600	125400 - 126000 s	31.9	568.1
4	3	First stage	1	OPN4 4	04/03/2015	600	126000 - 126600 s	316.8	283.3
4	3	First stage	1	OPN4 4	04/03/2015	600	126600 - 127200 s	600	0
4	3	First stage	1	OPN4 4	04/03/2015	600	127200 - 127800 s	600	0
4	3	First stage	1	OPN4 4	04/03/2015	600	127800 - 128400 s	600	0
4	3	First stage	1	OPN4 4	04/03/2015	600	128400 - 129000 s	600	0
4	3	First stage	1	OPN4 4	04/03/2015	600	129000 - 129600 s	600	0
4	3	First stage	1	OPN4 4	04/03/2015	600	129600 - 130200 s	600	0
4	3	First stage	1	OPN4 4	04/03/2015	600	130200 - 130800 s	397.3	202.7
4	3	First stage	1	OPN4 4	04/03/2015	600	130800 - 131400 s	29	571
4	3	First stage	1	OPN4 4	04/03/2015	600	131400 - 132000 s	2.6	597.4
4	3	First stage	1	OPN4 4	04/03/2015	600	132000 - 132600 s	35.3	564.7
4	3	First stage	1	OPN4 4	04/03/2015	600	132600 - 133200 s	40.5	559.5
4	3	First stage	1	OPN4 4	04/03/2015	600	133200 - 133800 s	26.5	573.5
4	3	First stage	1	OPN4 4	04/03/2015	600	133800 - 134400 s	72.7	527.3
4	3	First stage	1	OPN4 4	04/03/2015	600	134400 - 135000 s	219.9	380.1
4	3	First stage	1	OPN4 4	04/03/2015	600	135000 - 135600 s	600	0
4	3	First stage	1	OPN4 4	04/03/2015	600	135600 - 136200 s	318.5	281.5
4	3	First stage	1	OPN4 4	04/03/2015	600	136200 - 136800 s	2.1	597.9
4	3	First stage	1	OPN4 4	04/03/2015	600	136800 - 137400 s	0.5	599.5
4	3	First stage	1	OPN4 4	04/03/2015	600	137400 - 138000 s	66.6	533.4
4	3	First stage	1	OPN4 4	04/03/2015	600	138000 - 138600 s	0.5	599.5
4	3	First stage	1	OPN4 4	04/03/2015	600	138600 - 139200 s	5.8	594.2
4	3	First stage	1	OPN4 4	04/03/2015	600	139200 - 139800 s	401.8	198.2
4	3	First stage	1	OPN4 4	04/03/2015	600	139800 - 140400 s	600	0
4	3	First stage	1	OPN4 4	04/03/2015	600	140400 - 141000 s	600	0
4	3	First stage	1	OPN4 4	04/03/2015	600	141000 - 141600 s	600	0
4	3	First stage	1	OPN4 4	04/03/2015	600	141600 - 142200 s	600	0
4	3	First stage	1	OPN4 4	04/03/2015	600	142200 - 142800 s	600	0
4	3	First stage	1	OPN4 4	04/03/2015	600	142800 - 143400 s	600	0
4	3	First stage	1	OPN4 4	04/03/2015	600	143400 - 144000 s	558.3	41.7
4	3	First stage	1	OPN4 4	04/03/2015	600	144000 - 144600 s	524.5	75.5
4	3	First stage	1	OPN4 4	04/03/2015	600	144600 - 145200 s	336.4	263.6
4	3	First stage	1	OPN4 4	04/03/2015	600	145200 - 145800 s	21.9	578.1
4	3	First stage	1	OPN4 4	04/03/2015	600	145800 - 146400 s	5.8	594.2
4	3	First stage	1	OPN4 4	04/03/2015	600	146400 - 147000 s	39.9	560.1
4	3	First stage	1	OPN4 4	04/03/2015	600	147000 - 147600 s	22	578
4	3	First stage	1	OPN4 4	04/03/2015	600	147600 - 148200 s	26	574
4	3	First stage	1	OPN4 4	04/03/2015	600	148200 - 148800 s	42.3	557.7
4	3	First stage	1	OPN4 4	04/03/2015	600	148800 - 149400 s	89.6	510.4
4	3	First stage	1	OPN4 4	04/03/2015	600	149400 - 150000 s	10.6	589.4
4	3	First stage	1	OPN4 4	04/03/2015	600	150000 - 150600 s	54.5	545.5
4	3	First stage	1	OPN4 4	04/03/2015	600	150600 - 151200 s	24.1	575.9
4	3	First stage	1	OPN4 4	04/03/2015	600	151200 - 151800 s	29.6	570.5
4	3	First stage	1	OPN4 4	04/03/2015	600	151800 - 152400 s	1	599
4	3	First stage	1	OPN4 4	04/03/2015	600	152400 - 153000 s	53.4	546.6
4	3	First stage	1	OPN4 4	04/03/2015	600	153000 - 153600 s	0.5	599.5
4	3	First stage	1	OPN4 4	04/03/2015	600	153600 - 154200 s	419.2	180.9
4	3	First stage	1	OPN4 4	04/03/2015	600	154200 - 154800 s	499.5	100.5
4	3	First stage	1	OPN4 4	04/03/2015	600	154800 - 155400 s	158.7	441.3
4	3	First stage	1	OPN4 4	04/03/2015	600	155400 - 156000 s	38.5	561.5
4	3	First stage	1	OPN4 4	04/03/2015	600	156000 - 156600 s	27.6	572.4
4	3	First stage	1	OPN4 4	04/03/2015	600	156600 - 157200 s	62.7	537.3
4	3	First stage	1	OPN4 4	04/03/2015	600	157200 - 157800 s	46.1	553.9
4	3	First stage	1	OPN4 4	04/03/2015	600	157800 - 158400 s	33.5	566.5
4	3	First stage	1	OPN4 4	04/03/2015	600	158400 - 159000 s	52	548
4	3	First stage	1	OPN4 4	04/03/2015	600	159000 - 159600 s	18.6	581.4
4	3	First stage	1	OPN4 4	04/03/2015	600	159600 - 160200 s	21.2	578.8
4	3	First stage	1	OPN4 4	04/03/2015	600	160200 - 160800 s	0.5	599.5
4	3	First stage	1	OPN4 4	04/03/2015	600	160800 - 161400 s	593.2	6.8
4	3	First stage	1	OPN4 4	04/03/2015	600	161400 - 162000 s	600	0
4	3	First stage	1	OPN4 4	04/03/2015	600	162000 - 162600 s	600	0
4	3	First stage	1	OPN4 4	04/03/2015	600	162600 - 163200 s	600	0
4	3	First stage	1	OPN4 4	04/03/2015	600	163200 - 163800 s	600	0
4	3	First stage	1	OPN4 4	04/03/2015	600	163800 - 164400 s	44.2	555.8
4	3	First stage	1	OPN4 4	04/03/2015	600	164400 - 165000 s	1.6	598.4
4	3	First stage	1	OPN4 4	04/03/2015	600	165000 - 165600 s	21.5	578.5
4	3	First stage	1	OPN4 4	04/03/2015	600	165600 - 166200 s	18.9	581.1
4	3	First stage	1	OPN4 4	04/03/2015	600	166200 - 166800 s	57.6	542.4
4	3	First stage	1	OPN4 4	04/03/2015	600	166800 - 167400 s	76.2	523.8
4	3	First stage	1	OPN4 4	04/03/2015	600	167400 - 168000 s	10	590
4	3	First stage	1	OPN4 4	04/03/2015	600	168000 - 168600 s	501.9	98.1
4	3	First stage	1	OPN4 4	04/03/2015	600	168600 - 169200 s	502.8	97.2
4	3	First stage	1	OPN4 4	04/03/2015	600	169200 - 169800 s	600	0
4	3	First stage	1	OPN4 4	04/03/2015	600	169800 - 170400 s	158	442
4	3	First stage	1	OPN4 4	04/03/2015	600	170400 - 171000 s	266.8	333.2
4	3	First stage	1	OPN4 4	04/03/2015	600	171000 - 171600 s	600	0
4	3	First stage	1	OPN4 4	04/03/2015	600	171600 - 172200 s	73.1	526.9
4	3	First stage	1	OPN4 4	04/03/2015	600	172200 - 172800 s	152.3	447.7
4	3	First stage	1	OPN4 4	04/03/2015	600	172800 - 173400 s	367.3	232.7
4	3	First stage	1	OPN4 4	04/03/2015	600	173400 - 174000 s	508.6	91.4
4	3	First stage	1	OPN4 4	04/03/2015	600	174000 - 174600 s	136.7	463.3
4	3	First stage	1	OPN4 4	04/03/2015	600	174600 - 175200 s	80.4	519.6
4	3	First stage	1	OPN4 4	04/03/2015	600	175200 - 175800 s	496.7	103.4
4	3	First stage	1	OPN4 4	04/03/2015	600	175800 - 176400 s	476.9	123.1
4	3	First stage	1	OPN4 4	04/03/2015	600	176400 - 177000 s	140.8	459.2
4	3	First stage	1	OPN4 4	04/03/2015	600	177000 - 177600 s	585.1	15
4	3	First stage	1	OPN4 4	04/03/2015	600	177600 - 178200 s	600	0
4	3	First stage	1	OPN4 4	04/03/2015	600	178200 - 178800 s	600	0
4	3	First stage	1	OPN4 4	04/03/2015	600	178800 - 179400 s	600	0
4	3	First stage	1	OPN4 4	04/03/2015	600	179400 - 180000 s	600	0
4	3	First stage	1	OPN4 4	04/03/2015	600	180000 - 180600 s	600	0
4	3	First stage	1	OPN4 4	04/03/2015	600	180600 - 181200 s	600	0
4	3	First stage	1	OPN4 4	04/03/2015	600	181200 - 181800 s	600	0
4	3	First stage	1	OPN4 4	04/03/2015	600	181800 - 182400 s	600	0
4	3	First stage	1	OPN4 4	04/03/2015	600	182400 - 183000 s	600	0
4	3	First stage	1	OPN4 4	04/03/2015	600	183000 - 183600 s	600	0
4	3	First stage	1	OPN4 4	04/03/2015	600	183600 - 184200 s	600	0
4	3	First stage	1	OPN4 4	04/03/2015	600	184200 - 184800 s	556.8	43.2
4	3	First stage	1	OPN4 4	04/03/2015	600	184800 - 185400 s	420.1	180
4	3	First stage	1	OPN4 4	04/03/2015	600	185400 - 186000 s	567.6	32.5
4	3	First stage	1	OPN4 4	04/03/2015	600	186000 - 186600 s	600	0
4	3	First stage	1	OPN4 4	04/03/2015	600	186600 - 187200 s	600	0
4	3	First stage	1	OPN4 4	04/03/2015	600	187200 - 187800 s	600	0
4	3	First stage	1	OPN4 4	04/03/2015	600	187800 - 188400 s	600	0
4	3	First stage	1	OPN4 4	04/03/2015	600	188400 - 189000 s	600	0
4	3	First stage	1	OPN4 4	04/03/2015	600	189000 - 189600 s	600	0
4	3	First stage	1	OPN4 4	04/03/2015	600	189600 - 190200 s	600	0
4	3	First stage	1	OPN4 4	04/03/2015	600	190200 - 190800 s	600	0
4	3	First stage	1	OPN4 4	04/03/2015	600	190800 - 191400 s	600	0
4	3	First stage	1	OPN4 4	04/03/2015	600	191400 - 192000 s	600	0
4	3	First stage	1	OPN4 4	04/03/2015	600	192000 - 192600 s	600	0
4	3	First stage	1	OPN4 4	04/03/2015	600	192600 - 193200 s	600	0
4	3	First stage	1	OPN4 4	04/03/2015	600	193200 - 193800 s	600	0
4	3	First stage	1	OPN4 4	04/03/2015	600	193800 - 194400 s	56	544
4	3	First stage	1	OPN4 4	04/03/2015	600	194400 - 195000 s	22.4	577.6
4	3	First stage	1	OPN4 4	04/03/2015	600	195000 - 195600 s	49.3	550.7
4	3	First stage	1	OPN4 4	04/03/2015	600	195600 - 196200 s	0	600
4	3	First stage	1	OPN4 4	04/03/2015	600	196200 - 196800 s	32.8	567.2
4	3	First stage	1	OPN4 4	04/03/2015	600	196800 - 197400 s	58.1	541.9
4	3	First stage	1	OPN4 4	04/03/2015	600	197400 - 198000 s	26.2	573.8
4	3	First stage	1	OPN4 4	04/03/2015	600	198000 - 198600 s	338.4	261.6
4	3	First stage	1	OPN4 4	04/03/2015	600	198600 - 199200 s	136.9	463.1
4	3	First stage	1	OPN4 4	04/03/2015	600	199200 - 199800 s	600	0
4	3	First stage	1	OPN4 4	04/03/2015	600	199800 - 200400 s	600	0
4	3	First stage	1	OPN4 4	04/03/2015	600	200400 - 201000 s	600	0
4	3	First stage	1	OPN4 4	04/03/2015	600	201000 - 201600 s	600	0
4	3	First stage	1	OPN4 4	04/03/2015	600	201600 - 202200 s	600	0
4	3	First stage	1	OPN4 4	04/03/2015	600	202200 - 202800 s	600	0
4	3	First stage	1	OPN4 4	04/03/2015	600	202800 - 203400 s	600	0
4	3	First stage	1	OPN4 4	04/03/2015	600	203400 - 204000 s	83.4	516.6
4	3	First stage	1	OPN4 4	04/03/2015	600	204000 - 204600 s	90.1	509.9
4	3	First stage	1	OPN4 4	04/03/2015	600	204600 - 205200 s	78.2	521.8
4	3	First stage	1	OPN4 4	04/03/2015	600	205200 - 205800 s	29.5	570.5
4	3	First stage	1	OPN4 4	04/03/2015	600	205800 - 206400 s	53	547
4	3	First stage	1	OPN4 4	04/03/2015	600	206400 - 207000 s	151.9	448.1
4	3	First stage	1	OPN4 4	04/03/2015	600	207000 - 207600 s	0.5	599.5
4	3	First stage	1	OPN4 4	04/03/2015	600	207600 - 208200 s	0.5	599.5
4	3	First stage	1	OPN4 4	04/03/2015	600	208200 - 208800 s	58.1	541.9
4	3	First stage	1	OPN4 4	04/03/2015	600	208800 - 209400 s	600	0
4	3	First stage	1	OPN4 4	04/03/2015	600	209400 - 210000 s	600	0
4	3	First stage	1	OPN4 4	04/03/2015	600	210000 - 210600 s	600	0
4	3	First stage	1	OPN4 4	04/03/2015	600	210600 - 211200 s	600	0
4	3	First stage	1	OPN4 4	04/03/2015	600	211200 - 211800 s	600	0
4	3	First stage	1	OPN4 4	04/03/2015	600	211800 - 212400 s	600	0
4	3	First stage	1	OPN4 4	04/03/2015	600	212400 - 213000 s	482.7	117.3
4	3	First stage	1	OPN4 4	04/03/2015	600	213000 - 213600 s	59.5	540.5
4	3	First stage	1	OPN4 4	04/03/2015	600	213600 - 214200 s	111.7	488.3
4	3	First stage	1	OPN4 4	04/03/2015	600	214200 - 214800 s	61.4	538.7
4	3	First stage	1	OPN4 4	04/03/2015	600	214800 - 215400 s	10	590
4	3	First stage	1	OPN4 4	04/03/2015	600	215400 - 216000 s	48.6	551.4
1	1	First stage	1	OPN4 5	2015-02-03	600	0 - 600 secs.	600	0
1	1	First stage	1	OPN4 5	2015-02-03	600	600 - 1200 secs.	600	0
1	1	First stage	1	OPN4 5	2015-02-03	600	1200 - 1800 secs.	600	0
1	1	First stage	1	OPN4 5	2015-02-03	600	1800 - 2400 secs.	600	0
1	1	First stage	1	OPN4 5	2015-02-03	600	2400 - 3000 secs.	600	0
1	1	First stage	1	OPN4 5	2015-02-03	600	3000 - 3600 secs.	600	0
1	1	First stage	1	OPN4 5	2015-02-03	600	3600 - 4200 secs.	600	0
1	1	First stage	1	OPN4 5	2015-02-03	600	4200 - 4800 secs.	600	0
1	1	First stage	1	OPN4 5	2015-02-03	600	4800 - 5400 secs.	353.4	246.6
1	1	First stage	1	OPN4 5	2015-02-03	600	5400 - 6000 secs.	600	0
1	1	First stage	1	OPN4 5	2015-02-03	600	6000 - 6600 secs.	600	0
1	1	First stage	1	OPN4 5	2015-02-03	600	6600 - 7200 secs.	600	0
1	1	First stage	1	OPN4 5	2015-02-03	600	7200 - 7800 secs.	600	0
1	1	First stage	1	OPN4 5	2015-02-03	600	7800 - 8400 secs.	600	0
1	1	First stage	1	OPN4 5	2015-02-03	600	8400 - 9000 secs.	600	0
1	1	First stage	1	OPN4 5	2015-02-03	600	9000 - 9600 secs.	600	0
1	1	First stage	1	OPN4 5	2015-02-03	600	9600 - 10200 secs	600	0
1	1	First stage	1	OPN4 5	2015-02-03	600	10200 - 10800 sec	600	0
1	1	First stage	1	OPN4 5	2015-02-03	600	10800 - 11400 sec	600	0
1	1	First stage	1	OPN4 5	2015-02-03	600	11400 - 12000 sec	600	0
1	1	First stage	1	OPN4 5	2015-02-03	600	12000 - 12600 sec	546.5	53.5
1	1	First stage	1	OPN4 5	2015-02-03	600	12600 - 13200 sec	600	0
1	1	First stage	1	OPN4 5	2015-02-03	600	13200 - 13800 sec	600	0
1	1	First stage	1	OPN4 5	2015-02-03	600	13800 - 14400 sec	600	0
1	1	First stage	1	OPN4 5	2015-02-03	600	14400 - 15000 sec	600	0
1	1	First stage	1	OPN4 5	2015-02-03	600	15000 - 15600 sec	600	0
1	1	First stage	1	OPN4 5	2015-02-03	600	15600 - 16200 sec	600	0
1	1	First stage	1	OPN4 5	2015-02-03	600	16200 - 16800 sec	600	0
1	1	First stage	1	OPN4 5	2015-02-03	600	16800 - 17400 sec	600	0
1	1	First stage	1	OPN4 5	2015-02-03	600	17400 - 18000 sec	600	0
1	1	First stage	1	OPN4 5	2015-02-03	600	18000 - 18600 sec	600	0
1	1	First stage	1	OPN4 5	2015-02-03	600	18600 - 19200 sec	600	0
1	1	First stage	1	OPN4 5	2015-02-03	600	19200 - 19800 sec	600	0
1	1	First stage	1	OPN4 5	2015-02-03	600	19800 - 20400 sec	600	0
1	1	First stage	1	OPN4 5	2015-02-03	600	20400 - 21000 sec	600	0
1	1	First stage	1	OPN4 5	2015-02-03	600	21000 - 21600 sec	600	0
1	1	First stage	1	OPN4 5	2015-02-03	600	21600 - 22200 sec	600	0
1	1	First stage	1	OPN4 5	2015-02-03	600	22200 - 22800 sec	29.7	570.3
1	1	First stage	1	OPN4 5	2015-02-03	600	22800 - 23400 sec	39.8	560.2
1	1	First stage	1	OPN4 5	2015-02-03	600	23400 - 24000 sec	0	600
1	1	First stage	1	OPN4 5	2015-02-03	600	24000 - 24600 sec	281.8	318.2
1	1	First stage	1	OPN4 5	2015-02-03	600	24600 - 25200 sec	15.3	584.7
1	1	First stage	1	OPN4 5	2015-02-03	600	25800 - 26400 sec	59.9	540.1
1	1	First stage	1	OPN4 5	2015-02-03	600	26400 - 27000 sec	75.5	524.5
1	1	First stage	1	OPN4 5	2015-02-03	600	27000 - 27600 sec	280.9	319.1
1	1	First stage	1	OPN4 5	2015-02-03	600	27600 - 28200 sec	600	0
1	1	First stage	1	OPN4 5	2015-02-03	600	28200 - 28800 sec	600	0
1	1	First stage	1	OPN4 5	2015-02-03	600	28800 - 29400 sec	600	0
1	1	First stage	1	OPN4 5	2015-02-03	600	29400 - 30000 sec	503.8	96.2
1	1	First stage	1	OPN4 5	2015-02-03	600	30000 - 30600 sec	600	0
1	1	First stage	1	OPN4 5	2015-02-03	600	30600 - 31200 sec	327.5	272.5
1	1	First stage	1	OPN4 5	2015-02-03	600	31200 - 31800 sec	66.7	533.3
1	1	First stage	1	OPN4 5	2015-02-03	600	31800 - 32400 sec	93.2	506.8
1	1	First stage	1	OPN4 5	2015-02-03	600	32400 - 33000 sec	86.3	513.7
1	1	First stage	1	OPN4 5	2015-02-03	600	33000 - 33600 sec	29.3	570.7
1	1	First stage	1	OPN4 5	2015-02-03	600	33600 - 34200 sec	46.8	553.2
1	1	First stage	1	OPN4 5	2015-02-03	600	34200 - 34800 sec	24.5	575.5
1	1	First stage	1	OPN4 5	2015-02-03	600	34800 - 35400 sec	540.9	59.1
1	1	First stage	1	OPN4 5	2015-02-03	600	35400 - 36000 sec	600	0
1	1	First stage	1	OPN4 5	2015-02-03	600	36000 - 36600 sec	600	0
1	1	First stage	1	OPN4 5	2015-02-03	600	36600 - 37200 sec	600	0
1	1	First stage	1	OPN4 5	2015-02-03	600	37200 - 37800 sec	600	0
1	1	First stage	1	OPN4 5	2015-02-03	600	37800 - 38400 sec	600	0
1	1	First stage	1	OPN4 5	2015-02-03	600	38400 - 39000 sec	32.2	567.8
1	1	First stage	1	OPN4 5	2015-02-03	600	39000 - 39600 sec	49.6	550.4
1	1	First stage	1	OPN4 5	2015-02-03	600	39600 - 40200 sec	0	600
1	1	First stage	1	OPN4 5	2015-02-03	600	40200 - 40800 sec	2	598
1	1	First stage	1	OPN4 5	2015-02-03	600	40800 - 41400 sec	18.4	581.6
1	1	First stage	1	OPN4 5	2015-02-03	600	41400 - 42000 sec	0	600
1	1	First stage	1	OPN4 5	2015-02-03	600	42000 - 42600 sec	10.2	589.8
1	1	First stage	1	OPN4 5	2015-02-03	600	42600 - 43200 sec	31.9	568.1
1	1	First stage	1	OPN4 5	2015-02-03	600	43200 - 43800 sec	33	567
1	1	First stage	1	OPN4 5	2015-02-03	600	43800 - 44400 sec	18.1	581.9
1	1	First stage	1	OPN4 5	2015-02-03	600	44400 - 45000 sec	0	600
1	1	First stage	1	OPN4 5	2015-02-03	600	45000 - 45600 sec	31.4	568.6
1	1	First stage	1	OPN4 5	2015-02-03	600	45600 - 46200 sec	86.6	513.4
1	1	First stage	1	OPN4 5	2015-02-03	600	46200 - 46800 sec	7.1	592.9
1	1	First stage	1	OPN4 5	2015-02-03	600	46800 - 47400 sec	1	599
1	1	First stage	1	OPN4 5	2015-02-03	600	47400 - 48000 sec	61.3	538.7
1	1	First stage	1	OPN4 5	2015-02-03	600	48000 - 48600 sec	569.4	30.6
1	1	First stage	1	OPN4 5	2015-02-03	600	48600 - 49200 sec	218.2	381.8
1	1	First stage	1	OPN4 5	2015-02-03	600	49200 - 49800 sec	13.1	586.9
1	1	First stage	1	OPN4 5	2015-02-03	600	49800 - 50400 sec	34.7	565.3
1	1	First stage	1	OPN4 5	2015-02-03	600	50400 - 51000 sec	27.2	572.8
1	1	First stage	1	OPN4 5	2015-02-03	600	51000 - 51600 sec	77.2	522.8
1	1	First stage	1	OPN4 5	2015-02-03	600	51600 - 52200 sec	10.2	589.8
1	1	First stage	1	OPN4 5	2015-02-03	600	52200 - 52800 sec	38	562
1	1	First stage	1	OPN4 5	2015-02-03	600	52800 - 53400 sec	0	600
1	1	First stage	1	OPN4 5	2015-02-03	600	53400 - 54000 sec	14.1	585.9
1	1	First stage	1	OPN4 5	2015-02-03	600	54000 - 54600 sec	4	596
1	1	First stage	1	OPN4 5	2015-02-03	600	54600 - 55200 sec	284.5	315.5
1	1	First stage	1	OPN4 5	2015-02-03	600	55200 - 55800 sec	396.6	203.4
1	1	First stage	1	OPN4 5	2015-02-03	600	55800 - 56400 sec	450.3	149.7
1	1	First stage	1	OPN4 5	2015-02-03	600	56400 - 57000 sec	18.2	581.8
1	1	First stage	1	OPN4 5	2015-02-03	600	57000 - 57600 sec	8.5	591.5
1	1	First stage	1	OPN4 5	2015-02-03	600	57600 - 58200 sec	0	600
1	1	First stage	1	OPN4 5	2015-02-03	600	58200 - 58800 sec	2	598
1	1	First stage	1	OPN4 5	2015-02-03	600	58800 - 59400 sec	1	599
1	1	First stage	1	OPN4 5	2015-02-03	600	59400 - 60000 sec	10.1	589.9
1	1	First stage	1	OPN4 5	2015-02-03	600	60000 - 60600 sec	8.2	591.8
1	1	First stage	1	OPN4 5	2015-02-03	600	60600 - 61200 sec	46.7	553.3
1	1	First stage	1	OPN4 5	2015-02-03	600	61200 - 61800 sec	27.5	572.5
1	1	First stage	1	OPN4 5	2015-02-03	600	61800 - 62400 sec	61.8	538.2
1	1	First stage	1	OPN4 5	2015-02-03	600	62400 - 63000 sec	66.7	533.3
1	1	First stage	1	OPN4 5	2015-02-03	600	63000 - 63600 sec	5	595
1	1	First stage	1	OPN4 5	2015-02-03	600	63600 - 64200 sec	64.2	535.8
1	1	First stage	1	OPN4 5	2015-02-03	600	64200 - 64800 sec	36.2	563.8
1	1	First stage	1	OPN4 5	2015-02-03	600	64800 - 65400 sec	0	600
1	1	First stage	1	OPN4 5	2015-02-03	600	65400 - 66000 sec	0	600
1	1	First stage	1	OPN4 5	2015-02-03	600	66000 - 66600 sec	253.6	346.4
1	1	First stage	1	OPN4 5	2015-02-03	600	66600 - 67200 sec	534.4	65.6
1	1	First stage	1	OPN4 5	2015-02-03	600	67200 - 67800 sec	600	0
1	1	First stage	1	OPN4 5	2015-02-03	600	67800 - 68400 sec	517.2	82.8
1	1	First stage	1	OPN4 5	2015-02-03	600	68400 - 69000 sec	487.4	112.6
1	1	First stage	1	OPN4 5	2015-02-03	600	69000 - 69600 sec	70.8	529.2
1	1	First stage	1	OPN4 5	2015-02-03	600	69600 - 70200 sec	1	599
1	1	First stage	1	OPN4 5	2015-02-03	600	70200 - 70800 sec	54.8	545.2
1	1	First stage	1	OPN4 5	2015-02-03	600	70800 - 71400 sec	4	596
1	1	First stage	1	OPN4 5	2015-02-03	600	71400 - 72000 sec	0	600
1	1	First stage	1	OPN4 5	2015-02-03	600	72000 - 72600 sec	0	600
1	1	First stage	1	OPN4 5	2015-02-03	600	72600 - 73200 sec	24.1	575.9
1	1	First stage	1	OPN4 5	2015-02-03	600	73200 - 73800 sec	37.8	562.2
1	1	First stage	1	OPN4 5	2015-02-03	600	73800 - 74400 sec	558.6	41.4
1	1	First stage	1	OPN4 5	2015-02-03	600	74400 - 75000 sec	504.9	95.1
1	1	First stage	1	OPN4 5	2015-02-03	600	75000 - 75600 sec	553.5	46.5
1	1	First stage	1	OPN4 5	2015-02-03	600	75600 - 76200 sec	533.9	66.1
1	1	First stage	1	OPN4 5	2015-02-03	600	76200 - 76800 sec	37.2	562.8
1	1	First stage	1	OPN4 5	2015-02-03	600	76800 - 77400 sec	59.6	540.4
1	1	First stage	1	OPN4 5	2015-02-03	600	77400 - 78000 sec	9.1	590.9
1	1	First stage	1	OPN4 5	2015-02-03	600	78000 - 78600 sec	7	593
1	1	First stage	1	OPN4 5	2015-02-03	600	78600 - 79200 sec	5	595
1	1	First stage	1	OPN4 5	2015-02-03	600	79200 - 79800 sec	32.8	567.2
1	1	First stage	1	OPN4 5	2015-02-03	600	79800 - 80400 sec	1	599
1	1	First stage	1	OPN4 5	2015-02-03	600	80400 - 81000 sec	310.4	289.6
1	1	First stage	1	OPN4 5	2015-02-03	600	81000 - 81600 sec	506.9	93.1
1	1	First stage	1	OPN4 5	2015-02-03	600	81600 - 82200 sec	132.6	467.4
1	1	First stage	1	OPN4 5	2015-02-03	600	82200 - 82800 sec	10.2	589.8
1	1	First stage	1	OPN4 5	2015-02-03	600	82800 - 83400 sec	14.1	585.9
1	1	First stage	1	OPN4 5	2015-02-03	600	83400 - 84000 sec	580.9	19.1
1	1	First stage	1	OPN4 5	2015-02-03	600	84000 - 84600 sec	425.8	174.2
1	1	First stage	1	OPN4 5	2015-02-03	600	84600 - 85200 sec	394.8	205.2
1	1	First stage	1	OPN4 5	2015-02-03	600	85200 - 85800 sec	570.1	29.9
1	1	First stage	1	OPN4 5	2015-02-03	600	85800 - 86400 sec	600	0
1	1	First stage	1	OPN4 5	2015-02-03	600	86400 - 87000 sec	600	0
1	1	First stage	1	OPN4 5	2015-02-03	600	87000 - 87600 sec	51.8	548.2
1	1	First stage	1	OPN4 5	2015-02-03	600	87600 - 88200 sec	600	0
1	1	First stage	1	OPN4 5	2015-02-03	600	88200 - 88800 sec	600	0
1	1	First stage	1	OPN4 5	2015-02-03	600	88800 - 89400 sec	600	0
1	1	First stage	1	OPN4 5	2015-02-03	600	89400 - 90000 sec	600	0
1	1	First stage	1	OPN4 5	2015-02-03	600	90000 - 90600 sec	600	0
1	1	First stage	1	OPN4 5	2015-02-03	600	90600 - 91200 sec	600	0
1	1	First stage	1	OPN4 5	2015-02-03	600	91200 - 91800 sec	600	0
1	1	First stage	1	OPN4 5	2015-02-03	600	91800 - 92400 sec	600	0
1	1	First stage	1	OPN4 5	2015-02-03	600	92400 - 93000 sec	600	0
1	1	First stage	1	OPN4 5	2015-02-03	600	93000 - 93600 sec	600	0
1	1	First stage	1	OPN4 5	2015-02-03	600	93600 - 94200 sec	600	0
1	1	First stage	1	OPN4 5	2015-02-03	600	94200 - 94800 sec	39.5	560.5
1	1	First stage	1	OPN4 5	2015-02-03	600	94800 - 95400 sec	397.6	202.4
1	1	First stage	1	OPN4 5	2015-02-03	600	95400 - 96000 sec	311.2	288.8
1	1	First stage	1	OPN4 5	2015-02-03	600	96000 - 96600 sec	417.4	182.6
1	1	First stage	1	OPN4 5	2015-02-03	600	96600 - 97200 sec	600	0
1	1	First stage	1	OPN4 5	2015-02-03	600	97200 - 97800 sec	419.1	180.9
1	1	First stage	1	OPN4 5	2015-02-03	600	97800 - 98400 sec	600	0
1	1	First stage	1	OPN4 5	2015-02-03	600	98400 - 99000 sec	600	0
1	1	First stage	1	OPN4 5	2015-02-03	600	99000 - 99600 sec	600	0
1	1	First stage	1	OPN4 5	2015-02-03	600	99600 - 100200 se	539.2	60.8
1	1	First stage	1	OPN4 5	2015-02-03	600	100200 - 100800 s	600	0
1	1	First stage	1	OPN4 5	2015-02-03	600	100800 - 101400 s	600	0
1	1	First stage	1	OPN4 5	2015-02-03	600	101400 - 102000 s	600	0
1	1	First stage	1	OPN4 5	2015-02-03	600	102000 - 102600 s	600	0
1	1	First stage	1	OPN4 5	2015-02-03	600	102600 - 103200 s	600	0
1	1	First stage	1	OPN4 5	2015-02-03	600	103200 - 103800 s	600	0
1	1	First stage	1	OPN4 5	2015-02-03	600	103800 - 104400 s	600	0
1	1	First stage	1	OPN4 5	2015-02-03	600	104400 - 105000 s	600	0
1	1	First stage	1	OPN4 5	2015-02-03	600	105000 - 105600 s	600	0
1	1	First stage	1	OPN4 5	2015-02-03	600	105600 - 106200 s	600	0
1	1	First stage	1	OPN4 5	2015-02-03	600	106200 - 106800 s	600	0
1	1	First stage	1	OPN4 5	2015-02-03	600	106800 - 107400 s	600	0
1	1	First stage	1	OPN4 5	2015-02-03	600	107400 - 108000 s	600	0
1	1	First stage	1	OPN4 5	2015-02-03	600	108000 - 108600 s	600	0
1	1	First stage	1	OPN4 5	2015-02-03	600	108600 - 109200 s	253.7	346.3
1	1	First stage	1	OPN4 5	2015-02-03	600	109200 - 109800 s	457.4	142.6
1	1	First stage	1	OPN4 5	2015-02-03	600	109800 - 110400 s	600	0
1	1	First stage	1	OPN4 5	2015-02-03	600	110400 - 111000 s	260	340
1	1	First stage	1	OPN4 5	2015-02-03	600	111000 - 111600 s	59.6	540.4
1	1	First stage	1	OPN4 5	2015-02-03	600	111600 - 112200 s	64.7	535.3
1	1	First stage	1	OPN4 5	2015-02-03	600	112200 - 112800 s	20.2	579.8
1	1	First stage	1	OPN4 5	2015-02-03	600	112800 - 113400 s	26.4	573.6
1	1	First stage	1	OPN4 5	2015-02-03	600	113400 - 114000 s	82.2	517.8
1	1	First stage	1	OPN4 5	2015-02-03	600	114000 - 114600 s	48.1	551.9
1	1	First stage	1	OPN4 5	2015-02-03	600	114600 - 115200 s	70.7	529.3
1	1	First stage	1	OPN4 5	2015-02-03	600	115200 - 115800 s	256.3	343.7
1	1	First stage	1	OPN4 5	2015-02-03	600	115800 - 116400 s	34.3	565.7
1	1	First stage	1	OPN4 5	2015-02-03	600	116400 - 117000 s	35.4	564.6
1	1	First stage	1	OPN4 5	2015-02-03	600	117000 - 117600 s	195.5	404.5
1	1	First stage	1	OPN4 5	2015-02-03	600	117600 - 118200 s	600	0
1	1	First stage	1	OPN4 5	2015-02-03	600	118200 - 118800 s	600	0
1	1	First stage	1	OPN4 5	2015-02-03	600	118800 - 119400 s	600	0
1	1	First stage	1	OPN4 5	2015-02-03	600	119400 - 120000 s	600	0
1	1	First stage	1	OPN4 5	2015-02-03	600	120000 - 120600 s	600	0
1	1	First stage	1	OPN4 5	2015-02-03	600	120600 - 121200 s	600	0
1	1	First stage	1	OPN4 5	2015-02-03	600	121200 - 121800 s	600	0
1	1	First stage	1	OPN4 5	2015-02-03	600	121800 - 122400 s	514.5	85.5
1	1	First stage	1	OPN4 5	2015-02-03	600	122400 - 123000 s	37.1	562.9
1	1	First stage	1	OPN4 5	2015-02-03	600	123000 - 123600 s	97.1	502.9
1	1	First stage	1	OPN4 5	2015-02-03	600	123600 - 124200 s	30.3	569.7
1	1	First stage	1	OPN4 5	2015-02-03	600	124200 - 124800 s	49.9	550.1
1	1	First stage	1	OPN4 5	2015-02-03	600	124800 - 125400 s	216.1	383.9
1	1	First stage	1	OPN4 5	2015-02-03	600	125400 - 126000 s	600	0
1	1	First stage	1	OPN4 5	2015-02-03	600	126000 - 126600 s	600	0
1	1	First stage	1	OPN4 5	2015-02-03	600	126600 - 127200 s	600	0
1	1	First stage	1	OPN4 5	2015-02-03	600	127200 - 127800 s	395	205
1	1	First stage	1	OPN4 5	2015-02-03	600	127800 - 128400 s	90.2	509.8
1	1	First stage	1	OPN4 5	2015-02-03	600	128400 - 129000 s	39.4	560.6
1	1	First stage	1	OPN4 5	2015-02-03	600	129000 - 129600 s	44.7	555.3
1	1	First stage	1	OPN4 5	2015-02-03	600	129600 - 130200 s	1	599
1	1	First stage	1	OPN4 5	2015-02-03	600	130200 - 130800 s	0	600
1	1	First stage	1	OPN4 5	2015-02-03	600	130800 - 131400 s	39.3	560.7
1	1	First stage	1	OPN4 5	2015-02-03	600	131400 - 132000 s	12.2	587.8
1	1	First stage	1	OPN4 5	2015-02-03	600	132000 - 132600 s	17.2	582.8
1	1	First stage	1	OPN4 5	2015-02-03	600	132600 - 133200 s	29.5	570.5
1	1	First stage	1	OPN4 5	2015-02-03	600	133200 - 133800 s	86.3	513.7
1	1	First stage	1	OPN4 5	2015-02-03	600	133800 - 134400 s	11	589
1	1	First stage	1	OPN4 5	2015-02-03	600	134400 - 135000 s	116.4	483.6
1	1	First stage	1	OPN4 5	2015-02-03	600	135000 - 135600 s	600	0
1	1	First stage	1	OPN4 5	2015-02-03	600	135600 - 136200 s	453.8	146.2
1	1	First stage	1	OPN4 5	2015-02-03	600	136200 - 136800 s	27.7	572.3
1	1	First stage	1	OPN4 5	2015-02-03	600	136800 - 137400 s	74.9	525.1
1	1	First stage	1	OPN4 5	2015-02-03	600	137400 - 138000 s	31.1	568.9
1	1	First stage	1	OPN4 5	2015-02-03	600	138000 - 138600 s	50.4	549.6
1	1	First stage	1	OPN4 5	2015-02-03	600	138600 - 139200 s	54.6	545.4
1	1	First stage	1	OPN4 5	2015-02-03	600	139200 - 139800 s	1	599
1	1	First stage	1	OPN4 5	2015-02-03	600	139800 - 140400 s	81.8	518.2
1	1	First stage	1	OPN4 5	2015-02-03	600	140400 - 141000 s	47.8	552.2
1	1	First stage	1	OPN4 5	2015-02-03	600	141000 - 141600 s	1	599
1	1	First stage	1	OPN4 5	2015-02-03	600	141600 - 142200 s	52.8	547.2
1	1	First stage	1	OPN4 5	2015-02-03	600	142200 - 142800 s	4	596
1	1	First stage	1	OPN4 5	2015-02-03	600	142800 - 143400 s	46.5	553.5
1	1	First stage	1	OPN4 5	2015-02-03	600	143400 - 144000 s	526.4	73.6
1	1	First stage	1	OPN4 5	2015-02-03	600	144000 - 144600 s	600	0
1	1	First stage	1	OPN4 5	2015-02-03	600	144600 - 145200 s	538.6	61.4
1	1	First stage	1	OPN4 5	2015-02-03	600	145200 - 145800 s	29.3	570.7
1	1	First stage	1	OPN4 5	2015-02-03	600	145800 - 146400 s	5.2	594.8
1	1	First stage	1	OPN4 5	2015-02-03	600	146400 - 147000 s	60.4	539.6
1	1	First stage	1	OPN4 5	2015-02-03	600	147000 - 147600 s	23.1	576.9
1	1	First stage	1	OPN4 5	2015-02-03	600	147600 - 148200 s	0	600
1	1	First stage	1	OPN4 5	2015-02-03	600	148200 - 148800 s	28.7	571.3
1	1	First stage	1	OPN4 5	2015-02-03	600	148800 - 149400 s	64.9	535.1
1	1	First stage	1	OPN4 5	2015-02-03	600	149400 - 150000 s	25.2	574.8
1	1	First stage	1	OPN4 5	2015-02-03	600	150000 - 150600 s	154.9	445.1
1	1	First stage	1	OPN4 5	2015-02-03	600	150600 - 151200 s	12.1	587.9
1	1	First stage	1	OPN4 5	2015-02-03	600	151200 - 151800 s	302.8	297.2
1	1	First stage	1	OPN4 5	2015-02-03	600	151800 - 152400 s	171.5	428.5
1	1	First stage	1	OPN4 5	2015-02-03	600	152400 - 153000 s	79.2	520.8
1	1	First stage	1	OPN4 5	2015-02-03	600	153000 - 153600 s	11.3	588.7
1	1	First stage	1	OPN4 5	2015-02-03	600	153600 - 154200 s	124.6	475.4
1	1	First stage	1	OPN4 5	2015-02-03	600	154200 - 154800 s	1	599
1	1	First stage	1	OPN4 5	2015-02-03	600	154800 - 155400 s	50.4	549.6
1	1	First stage	1	OPN4 5	2015-02-03	600	155400 - 156000 s	50.6	549.4
1	1	First stage	1	OPN4 5	2015-02-03	600	156000 - 156600 s	80.9	519.1
1	1	First stage	1	OPN4 5	2015-02-03	600	156600 - 157200 s	43.2	556.8
1	1	First stage	1	OPN4 5	2015-02-03	600	157200 - 157800 s	1	599
1	1	First stage	1	OPN4 5	2015-02-03	600	157800 - 158400 s	1	599
1	1	First stage	1	OPN4 5	2015-02-03	600	158400 - 159000 s	520.9	79.1
1	1	First stage	1	OPN4 5	2015-02-03	600	159000 - 159600 s	600	0
1	1	First stage	1	OPN4 5	2015-02-03	600	159600 - 160200 s	462.4	137.6
1	1	First stage	1	OPN4 5	2015-02-03	600	160200 - 160800 s	67.7	532.3
1	1	First stage	1	OPN4 5	2015-02-03	600	160800 - 161400 s	64.7	535.3
1	1	First stage	1	OPN4 5	2015-02-03	600	161400 - 162000 s	108.4	491.6
1	1	First stage	1	OPN4 5	2015-02-03	600	162000 - 162600 s	72.8	527.2
1	1	First stage	1	OPN4 5	2015-02-03	600	162600 - 163200 s	48.2	551.8
1	1	First stage	1	OPN4 5	2015-02-03	600	163200 - 163800 s	21.2	578.8
1	1	First stage	1	OPN4 5	2015-02-03	600	163800 - 164400 s	0	600
1	1	First stage	1	OPN4 5	2015-02-03	600	164400 - 165000 s	4.1	595.9
1	1	First stage	1	OPN4 5	2015-02-03	600	165000 - 165600 s	7	593
1	1	First stage	1	OPN4 5	2015-02-03	600	165600 - 166200 s	104.2	495.8
1	1	First stage	1	OPN4 5	2015-02-03	600	166200 - 166800 s	278.1	321.9
1	1	First stage	1	OPN4 5	2015-02-03	600	166800 - 167400 s	600	0
1	1	First stage	1	OPN4 5	2015-02-03	600	167400 - 168000 s	600	0
1	1	First stage	1	OPN4 5	2015-02-03	600	168000 - 168600 s	600	0
1	1	First stage	1	OPN4 5	2015-02-03	600	168600 - 169200 s	600	0
1	1	First stage	1	OPN4 5	2015-02-03	600	169200 - 169800 s	290.8	309.2
1	1	First stage	1	OPN4 5	2015-02-03	600	169800 - 170400 s	65.4	534.6
1	1	First stage	1	OPN4 5	2015-02-03	600	170400 - 171000 s	95.9	504.1
1	1	First stage	1	OPN4 5	2015-02-03	600	171000 - 171600 s	428.4	171.6
1	1	First stage	1	OPN4 5	2015-02-03	600	171600 - 172200 s	218	382
1	1	First stage	1	OPN4 5	2015-02-03	600	172200 - 172800 s	212.8	387.2
1	1	First stage	1	OPN4 5	2015-02-03	600	172800 - 173400 s	115.7	484.3
1	1	First stage	1	OPN4 5	2015-02-03	600	173400 - 174000 s	407.6	192.4
1	1	First stage	1	OPN4 5	2015-02-03	600	174000 - 174600 s	0	600
1	1	First stage	1	OPN4 5	2015-02-03	600	174600 - 175200 s	514.5	85.5
1	1	First stage	1	OPN4 5	2015-02-03	600	175200 - 175800 s	554.5	45.5
1	1	First stage	1	OPN4 5	2015-02-03	600	175800 - 176400 s	600	0
1	1	First stage	1	OPN4 5	2015-02-03	600	176400 - 177000 s	518.2	81.8
1	1	First stage	1	OPN4 5	2015-02-03	600	177000 - 177600 s	600	0
1	1	First stage	1	OPN4 5	2015-02-03	600	177600 - 178200 s	600	0
1	1	First stage	1	OPN4 5	2015-02-03	600	178200 - 178800 s	600	0
1	1	First stage	1	OPN4 5	2015-02-03	600	178800 - 179400 s	600	0
1	1	First stage	1	OPN4 5	2015-02-03	600	179400 - 180000 s	600	0
1	1	First stage	1	OPN4 5	2015-02-03	600	180000 - 180600 s	549.5	50.5
1	1	First stage	1	OPN4 5	2015-02-03	600	180600 - 181200 s	600	0
1	1	First stage	1	OPN4 5	2015-02-03	600	181200 - 181800 s	600	0
1	1	First stage	1	OPN4 5	2015-02-03	600	181800 - 182400 s	600	0
1	1	First stage	1	OPN4 5	2015-02-03	600	182400 - 183000 s	600	0
1	1	First stage	1	OPN4 5	2015-02-03	600	183000 - 183600 s	541.2	58.8
1	1	First stage	1	OPN4 5	2015-02-03	600	183600 - 184200 s	600	0
1	1	First stage	1	OPN4 5	2015-02-03	600	184200 - 184800 s	554.2	45.8
1	1	First stage	1	OPN4 5	2015-02-03	600	184800 - 185400 s	571.3	28.7
1	1	First stage	1	OPN4 5	2015-02-03	600	185400 - 186000 s	535.4	64.6
1	1	First stage	1	OPN4 5	2015-02-03	600	186000 - 186600 s	600	0
1	1	First stage	1	OPN4 5	2015-02-03	600	186600 - 187200 s	600	0
1	1	First stage	1	OPN4 5	2015-02-03	600	187200 - 187800 s	600	0
1	1	First stage	1	OPN4 5	2015-02-03	600	187800 - 188400 s	600	0
1	1	First stage	1	OPN4 5	2015-02-03	600	188400 - 189000 s	600	0
1	1	First stage	1	OPN4 5	2015-02-03	600	189000 - 189600 s	600	0
1	1	First stage	1	OPN4 5	2015-02-03	600	189600 - 190200 s	600	0
1	1	First stage	1	OPN4 5	2015-02-03	600	190200 - 190800 s	600	0
1	1	First stage	1	OPN4 5	2015-02-03	600	190800 - 191400 s	600	0
1	1	First stage	1	OPN4 5	2015-02-03	600	191400 - 192000 s	545.6	54.4
1	1	First stage	1	OPN4 5	2015-02-03	600	192000 - 192600 s	548.6	51.4
1	1	First stage	1	OPN4 5	2015-02-03	600	192600 - 193200 s	600	0
1	1	First stage	1	OPN4 5	2015-02-03	600	193200 - 193800 s	600	0
1	1	First stage	1	OPN4 5	2015-02-03	600	193800 - 194400 s	600	0
1	1	First stage	1	OPN4 5	2015-02-03	600	194400 - 195000 s	600	0
1	1	First stage	1	OPN4 5	2015-02-03	600	195000 - 195600 s	600	0
1	1	First stage	1	OPN4 5	2015-02-03	600	195600 - 196200 s	595.5	4.5
1	1	First stage	1	OPN4 5	2015-02-03	600	196200 - 196800 s	514.1	85.9
1	1	First stage	1	OPN4 5	2015-02-03	600	196800 - 197400 s	339.8	260.2
1	1	First stage	1	OPN4 5	2015-02-03	600	197400 - 198000 s	137	463
1	1	First stage	1	OPN4 5	2015-02-03	600	198000 - 198600 s	109	491
1	1	First stage	1	OPN4 5	2015-02-03	600	198600 - 199200 s	54	546
1	1	First stage	1	OPN4 5	2015-02-03	600	199200 - 199800 s	68.9	531.1
1	1	First stage	1	OPN4 5	2015-02-03	600	199800 - 200400 s	7.2	592.8
1	1	First stage	1	OPN4 5	2015-02-03	600	200400 - 201000 s	231.4	368.6
1	1	First stage	1	OPN4 5	2015-02-03	600	201000 - 201600 s	600	0
1	1	First stage	1	OPN4 5	2015-02-03	600	201600 - 202200 s	600	0
1	1	First stage	1	OPN4 5	2015-02-03	600	202200 - 202800 s	600	0
1	1	First stage	1	OPN4 5	2015-02-03	600	202800 - 203400 s	600	0
1	1	First stage	1	OPN4 5	2015-02-03	600	203400 - 204000 s	600	0
1	1	First stage	1	OPN4 5	2015-02-03	600	204000 - 204600 s	600	0
1	1	First stage	1	OPN4 5	2015-02-03	600	204600 - 205200 s	600	0
1	1	First stage	1	OPN4 5	2015-02-03	600	205200 - 205800 s	376.7	223.3
1	1	First stage	1	OPN4 5	2015-02-03	600	205800 - 206400 s	68.1	531.9
1	1	First stage	1	OPN4 5	2015-02-03	600	206400 - 207000 s	7.9	592.1
1	1	First stage	1	OPN4 5	2015-02-03	600	207000 - 207600 s	15.4	584.6
1	1	First stage	1	OPN4 5	2015-02-03	600	207600 - 208200 s	30.3	569.7
1	1	First stage	1	OPN4 5	2015-02-03	600	208200 - 208800 s	26.4	573.6
1	1	First stage	1	OPN4 5	2015-02-03	600	208800 - 209400 s	0	600
1	1	First stage	1	OPN4 5	2015-02-03	600	209400 - 210000 s	38.4	561.6
1	1	First stage	1	OPN4 5	2015-02-03	600	210000 - 210600 s	142.6	457.4
1	1	First stage	1	OPN4 5	2015-02-03	600	210600 - 211200 s	495.8	104.2
1	1	First stage	1	OPN4 5	2015-02-03	600	211200 - 211800 s	600	0
1	1	First stage	1	OPN4 5	2015-02-03	600	211800 - 212400 s	600	0
1	1	First stage	1	OPN4 5	2015-02-03	600	212400 - 213000 s	555.4	44.6
1	1	First stage	1	OPN4 5	2015-02-03	600	213000 - 213600 s	493.4	106.6
1	1	First stage	1	OPN4 5	2015-02-03	600	213600 - 214200 s	52.5	547.5
1	1	First stage	1	OPN4 5	2015-02-03	600	214200 - 214800 s	2	598
1	1	First stage	1	OPN4 5	2015-02-03	600	214800 - 215400 s	63.2	536.8
1	1	First stage	1	OPN4 5	2015-02-03	600	215400 - 216000 s	13.3	586.7
2	2	First stage	1	OPN4 5	2015-02-03	600	0 - 600 secs.	53.6	546.4
2	2	First stage	1	OPN4 6	2015-02-03	600	600 - 1200 secs.	600	0
2	2	First stage	1	OPN4 6	2015-02-03	600	1200 - 1800 secs.	600	0
2	2	First stage	1	OPN4 6	2015-02-03	600	1800 - 2400 secs.	600	0
2	2	First stage	1	OPN4 6	2015-02-03	600	2400 - 3000 secs.	600	0
2	2	First stage	1	OPN4 6	2015-02-03	600	3000 - 3600 secs.	600	0
2	2	First stage	1	OPN4 6	2015-02-03	600	3600 - 4200 secs.	600	0
2	2	First stage	1	OPN4 6	2015-02-03	600	4200 - 4800 secs.	600	0
2	2	First stage	1	OPN4 6	2015-02-03	600	4800 - 5400 secs.	600	0
2	2	First stage	1	OPN4 6	2015-02-03	600	5400 - 6000 secs.	600	0
2	2	First stage	1	OPN4 6	2015-02-03	600	6000 - 6600 secs.	538.7	61.3
2	2	First stage	1	OPN4 6	2015-02-03	600	6600 - 7200 secs.	513.3	86.7
2	2	First stage	1	OPN4 6	2015-02-03	600	7200 - 7800 secs.	600	0
2	2	First stage	1	OPN4 6	2015-02-03	600	7800 - 8400 secs.	600	0
2	2	First stage	1	OPN4 6	2015-02-03	600	8400 - 9000 secs.	600	0
2	2	First stage	1	OPN4 6	2015-02-03	600	9000 - 9600 secs.	600	0
2	2	First stage	1	OPN4 6	2015-02-03	600	9600 - 10200 secs	600	0
2	2	First stage	1	OPN4 6	2015-02-03	600	10200 - 10800 sec	485.6	114.4
2	2	First stage	1	OPN4 6	2015-02-03	600	10800 - 11400 sec	600	0
2	2	First stage	1	OPN4 6	2015-02-03	600	11400 - 12000 sec	600	0
2	2	First stage	1	OPN4 6	2015-02-03	600	12000 - 12600 sec	316.8	283.2
2	2	First stage	1	OPN4 6	2015-02-03	600	12600 - 13200 sec	449	151
2	2	First stage	1	OPN4 6	2015-02-03	600	13200 - 13800 sec	600	0
2	2	First stage	1	OPN4 6	2015-02-03	600	13800 - 14400 sec	600	0
2	2	First stage	1	OPN4 6	2015-02-03	600	14400 - 15000 sec	600	0
2	2	First stage	1	OPN4 6	2015-02-03	600	15000 - 15600 sec	600	0
2	2	First stage	1	OPN4 6	2015-02-03	600	15600 - 16200 sec	600	0
2	2	First stage	1	OPN4 6	2015-02-03	600	16200 - 16800 sec	520.2	79.8
2	2	First stage	1	OPN4 6	2015-02-03	600	16800 - 17400 sec	376.9	223.1
2	2	First stage	1	OPN4 6	2015-02-03	600	17400 - 18000 sec	600	0
2	2	First stage	1	OPN4 6	2015-02-03	600	18000 - 18600 sec	600	0
2	2	First stage	1	OPN4 6	2015-02-03	600	18600 - 19200 sec	600	0
2	2	First stage	1	OPN4 6	2015-02-03	600	19200 - 19800 sec	600	0
2	2	First stage	1	OPN4 6	2015-02-03	600	19800 - 20400 sec	600	0
2	2	First stage	1	OPN4 6	2015-02-03	600	20400 - 21000 sec	519.1	80.9
2	2	First stage	1	OPN4 6	2015-02-03	600	21000 - 21600 sec	261.8	338.2
2	2	First stage	1	OPN4 6	2015-02-03	600	21600 - 22200 sec	59.9	540.1
2	2	First stage	1	OPN4 6	2015-02-03	600	22200 - 22800 sec	436.8	163.2
2	2	First stage	1	OPN4 6	2015-02-03	600	22800 - 23400 sec	600	0
2	2	First stage	1	OPN4 6	2015-02-03	600	23400 - 24000 sec	446	154
2	2	First stage	1	OPN4 6	2015-02-03	600	24000 - 24600 sec	40.6	559.4
2	2	First stage	1	OPN4 6	2015-02-03	600	24600 - 25200 sec	15.1	584.9
2	2	First stage	1	OPN4 6	2015-02-03	600	25800 - 26400 sec	32.2	567.8
2	2	First stage	1	OPN4 6	2015-02-03	600	26400 - 27000 sec	112.3	487.7
2	2	First stage	1	OPN4 6	2015-02-03	600	27000 - 27600 sec	386.8	213.2
2	2	First stage	1	OPN4 6	2015-02-03	600	27600 - 28200 sec	600	0
2	2	First stage	1	OPN4 6	2015-02-03	600	28200 - 28800 sec	600	0
2	2	First stage	1	OPN4 6	2015-02-03	600	28800 - 29400 sec	600	0
2	2	First stage	1	OPN4 6	2015-02-03	600	29400 - 30000 sec	600	0
2	2	First stage	1	OPN4 6	2015-02-03	600	30000 - 30600 sec	600	0
2	2	First stage	1	OPN4 6	2015-02-03	600	30600 - 31200 sec	600	0
2	2	First stage	1	OPN4 6	2015-02-03	600	31200 - 31800 sec	218.6	381.4
2	2	First stage	1	OPN4 6	2015-02-03	600	31800 - 32400 sec	34.6	565.4
2	2	First stage	1	OPN4 6	2015-02-03	600	32400 - 33000 sec	83.7	516.3
2	2	First stage	1	OPN4 6	2015-02-03	600	33000 - 33600 sec	67	533
2	2	First stage	1	OPN4 6	2015-02-03	600	33600 - 34200 sec	497.8	102.2
2	2	First stage	1	OPN4 6	2015-02-03	600	34200 - 34800 sec	600	0
2	2	First stage	1	OPN4 6	2015-02-03	600	34800 - 35400 sec	600	0
2	2	First stage	1	OPN4 6	2015-02-03	600	35400 - 36000 sec	600	0
2	2	First stage	1	OPN4 6	2015-02-03	600	36000 - 36600 sec	600	0
2	2	First stage	1	OPN4 6	2015-02-03	600	36600 - 37200 sec	600	0
2	2	First stage	1	OPN4 6	2015-02-03	600	37200 - 37800 sec	226	374
2	2	First stage	1	OPN4 6	2015-02-03	600	37800 - 38400 sec	38.4	561.6
2	2	First stage	1	OPN4 6	2015-02-03	600	38400 - 39000 sec	28	572
2	2	First stage	1	OPN4 6	2015-02-03	600	39000 - 39600 sec	556.1	43.9
2	2	First stage	1	OPN4 6	2015-02-03	600	39600 - 40200 sec	600	0
2	2	First stage	1	OPN4 6	2015-02-03	600	40200 - 40800 sec	566	34
2	2	First stage	1	OPN4 6	2015-02-03	600	40800 - 41400 sec	23.4	576.6
2	2	First stage	1	OPN4 6	2015-02-03	600	41400 - 42000 sec	26.2	573.8
2	2	First stage	1	OPN4 6	2015-02-03	600	42000 - 42600 sec	2	598
2	2	First stage	1	OPN4 6	2015-02-03	600	42600 - 43200 sec	10	590
2	2	First stage	1	OPN4 6	2015-02-03	600	43200 - 43800 sec	28.7	571.3
2	2	First stage	1	OPN4 6	2015-02-03	600	43800 - 44400 sec	30.3	569.7
2	2	First stage	1	OPN4 6	2015-02-03	600	44400 - 45000 sec	0	600
2	2	First stage	1	OPN4 6	2015-02-03	600	45000 - 45600 sec	68.8	531.2
2	2	First stage	1	OPN4 6	2015-02-03	600	45600 - 46200 sec	72	528
2	2	First stage	1	OPN4 6	2015-02-03	600	46200 - 46800 sec	4.1	595.9
2	2	First stage	1	OPN4 6	2015-02-03	600	46800 - 47400 sec	330.5	269.5
2	2	First stage	1	OPN4 6	2015-02-03	600	47400 - 48000 sec	524.7	75.3
2	2	First stage	1	OPN4 6	2015-02-03	600	48000 - 48600 sec	0	600
2	2	First stage	1	OPN4 6	2015-02-03	600	48600 - 49200 sec	18.2	581.8
2	2	First stage	1	OPN4 6	2015-02-03	600	49200 - 49800 sec	51.2	548.8
2	2	First stage	1	OPN4 6	2015-02-03	600	49800 - 50400 sec	68.4	531.6
2	2	First stage	1	OPN4 6	2015-02-03	600	50400 - 51000 sec	84.2	515.8
2	2	First stage	1	OPN4 6	2015-02-03	600	51000 - 51600 sec	59.8	540.2
2	2	First stage	1	OPN4 6	2015-02-03	600	51600 - 52200 sec	57.8	542.2
2	2	First stage	1	OPN4 6	2015-02-03	600	52200 - 52800 sec	481.8	118.2
2	2	First stage	1	OPN4 6	2015-02-03	600	52800 - 53400 sec	600	0
2	2	First stage	1	OPN4 6	2015-02-03	600	53400 - 54000 sec	600	0
2	2	First stage	1	OPN4 6	2015-02-03	600	54000 - 54600 sec	549.5	50.5
2	2	First stage	1	OPN4 6	2015-02-03	600	54600 - 55200 sec	341.1	258.9
2	2	First stage	1	OPN4 6	2015-02-03	600	55200 - 55800 sec	7	593
2	2	First stage	1	OPN4 6	2015-02-03	600	55800 - 56400 sec	47.8	552.2
2	2	First stage	1	OPN4 6	2015-02-03	600	56400 - 57000 sec	32.7	567.3
2	2	First stage	1	OPN4 6	2015-02-03	600	57000 - 57600 sec	96.9	503.1
2	2	First stage	1	OPN4 6	2015-02-03	600	57600 - 58200 sec	13.3	586.7
2	2	First stage	1	OPN4 6	2015-02-03	600	58200 - 58800 sec	66.8	533.2
2	2	First stage	1	OPN4 6	2015-02-03	600	58800 - 59400 sec	30.3	569.7
2	2	First stage	1	OPN4 6	2015-02-03	600	59400 - 60000 sec	46.4	553.6
2	2	First stage	1	OPN4 6	2015-02-03	600	60000 - 60600 sec	10	590
2	2	First stage	1	OPN4 6	2015-02-03	600	60600 - 61200 sec	7	593
2	2	First stage	1	OPN4 6	2015-02-03	600	61200 - 61800 sec	176.2	423.8
2	2	First stage	1	OPN4 6	2015-02-03	600	61800 - 62400 sec	600	0
2	2	First stage	1	OPN4 6	2015-02-03	600	62400 - 63000 sec	135.9	464.1
2	2	First stage	1	OPN4 6	2015-02-03	600	63000 - 63600 sec	13.1	586.9
2	2	First stage	1	OPN4 6	2015-02-03	600	63600 - 64200 sec	45.3	554.7
2	2	First stage	1	OPN4 6	2015-02-03	600	64200 - 64800 sec	24.1	575.9
2	2	First stage	1	OPN4 6	2015-02-03	600	64800 - 65400 sec	5	595
2	2	First stage	1	OPN4 6	2015-02-03	600	65400 - 66000 sec	20.1	579.9
2	2	First stage	1	OPN4 6	2015-02-03	600	66000 - 66600 sec	101.2	498.8
2	2	First stage	1	OPN4 6	2015-02-03	600	66600 - 67200 sec	44.6	555.4
2	2	First stage	1	OPN4 6	2015-02-03	600	67200 - 67800 sec	155.8	444.2
2	2	First stage	1	OPN4 6	2015-02-03	600	67800 - 68400 sec	44.3	555.7
2	2	First stage	1	OPN4 6	2015-02-03	600	68400 - 69000 sec	144.3	455.7
2	2	First stage	1	OPN4 6	2015-02-03	600	69000 - 69600 sec	41.5	558.5
2	2	First stage	1	OPN4 6	2015-02-03	600	69600 - 70200 sec	11	589
2	2	First stage	1	OPN4 6	2015-02-03	600	70200 - 70800 sec	243.8	356.2
2	2	First stage	1	OPN4 6	2015-02-03	600	70800 - 71400 sec	600	0
2	2	First stage	1	OPN4 6	2015-02-03	600	71400 - 72000 sec	594	6
2	2	First stage	1	OPN4 6	2015-02-03	600	72000 - 72600 sec	63.6	536.4
2	2	First stage	1	OPN4 6	2015-02-03	600	72600 - 73200 sec	60.4	539.6
2	2	First stage	1	OPN4 6	2015-02-03	600	73200 - 73800 sec	11.1	588.9
2	2	First stage	1	OPN4 6	2015-02-03	600	73800 - 74400 sec	152.5	447.5
2	2	First stage	1	OPN4 6	2015-02-03	600	74400 - 75000 sec	32.3	567.7
2	2	First stage	1	OPN4 6	2015-02-03	600	75000 - 75600 sec	83.5	516.5
2	2	First stage	1	OPN4 6	2015-02-03	600	75600 - 76200 sec	600	0
2	2	First stage	1	OPN4 6	2015-02-03	600	76200 - 76800 sec	600	0
2	2	First stage	1	OPN4 6	2015-02-03	600	76800 - 77400 sec	600	0
2	2	First stage	1	OPN4 6	2015-02-03	600	77400 - 78000 sec	323.3	276.7
2	2	First stage	1	OPN4 6	2015-02-03	600	78000 - 78600 sec	48.8	551.2
2	2	First stage	1	OPN4 6	2015-02-03	600	78600 - 79200 sec	62.6	537.4
2	2	First stage	1	OPN4 6	2015-02-03	600	79200 - 79800 sec	12.1	587.9
2	2	First stage	1	OPN4 6	2015-02-03	600	79800 - 80400 sec	34.1	565.9
2	2	First stage	1	OPN4 6	2015-02-03	600	80400 - 81000 sec	1	599
2	2	First stage	1	OPN4 6	2015-02-03	600	81000 - 81600 sec	40.1	559.9
2	2	First stage	1	OPN4 6	2015-02-03	600	81600 - 82200 sec	16.2	583.8
2	2	First stage	1	OPN4 6	2015-02-03	600	82200 - 82800 sec	5	595
2	2	First stage	1	OPN4 6	2015-02-03	600	82800 - 83400 sec	460.9	139.1
2	2	First stage	1	OPN4 6	2015-02-03	600	83400 - 84000 sec	600	0
2	2	First stage	1	OPN4 6	2015-02-03	600	84000 - 84600 sec	529.6	70.4
2	2	First stage	1	OPN4 6	2015-02-03	600	84600 - 85200 sec	286.6	313.4
2	2	First stage	1	OPN4 6	2015-02-03	600	85200 - 85800 sec	87.2	512.8
2	2	First stage	1	OPN4 6	2015-02-03	600	85800 - 86400 sec	117.8	482.2
2	2	First stage	1	OPN4 6	2015-02-03	600	86400 - 87000 sec	600	0
2	2	First stage	1	OPN4 6	2015-02-03	600	87000 - 87600 sec	541.9	58.1
2	2	First stage	1	OPN4 6	2015-02-03	600	87600 - 88200 sec	428.1	171.9
2	2	First stage	1	OPN4 6	2015-02-03	600	88200 - 88800 sec	600	0
2	2	First stage	1	OPN4 6	2015-02-03	600	88800 - 89400 sec	600	0
2	2	First stage	1	OPN4 6	2015-02-03	600	89400 - 90000 sec	600	0
2	2	First stage	1	OPN4 6	2015-02-03	600	90000 - 90600 sec	600	0
2	2	First stage	1	OPN4 6	2015-02-03	600	90600 - 91200 sec	600	0
2	2	First stage	1	OPN4 6	2015-02-03	600	91200 - 91800 sec	600	0
2	2	First stage	1	OPN4 6	2015-02-03	600	91800 - 92400 sec	600	0
2	2	First stage	1	OPN4 6	2015-02-03	600	92400 - 93000 sec	600	0
2	2	First stage	1	OPN4 6	2015-02-03	600	93000 - 93600 sec	600	0
2	2	First stage	1	OPN4 6	2015-02-03	600	93600 - 94200 sec	600	0
2	2	First stage	1	OPN4 6	2015-02-03	600	94200 - 94800 sec	600	0
2	2	First stage	1	OPN4 6	2015-02-03	600	94800 - 95400 sec	113.2	486.8
2	2	First stage	1	OPN4 6	2015-02-03	600	95400 - 96000 sec	40.6	559.4
2	2	First stage	1	OPN4 6	2015-02-03	600	96000 - 96600 sec	113.2	486.8
2	2	First stage	1	OPN4 6	2015-02-03	600	96600 - 97200 sec	40.6	559.4
2	2	First stage	1	OPN4 6	2015-02-03	600	97200 - 97800 sec	231.2	368.8
2	2	First stage	1	OPN4 6	2015-02-03	600	97800 - 98400 sec	144.3	455.7
2	2	First stage	1	OPN4 6	2015-02-03	600	98400 - 99000 sec	600	0
2	2	First stage	1	OPN4 6	2015-02-03	600	99000 - 99600 sec	600	0
2	2	First stage	1	OPN4 6	2015-02-03	600	99600 - 100200 se	600	0
2	2	First stage	1	OPN4 6	2015-02-03	600	100200 - 100800 s	600	0
2	2	First stage	1	OPN4 6	2015-02-03	600	100800 - 101400 s	600	0
2	2	First stage	1	OPN4 6	2015-02-03	600	101400 - 102000 s	600	0
2	2	First stage	1	OPN4 6	2015-02-03	600	102000 - 102600 s	600	0
2	2	First stage	1	OPN4 6	2015-02-03	600	102600 - 103200 s	600	0
2	2	First stage	1	OPN4 6	2015-02-03	600	103200 - 103800 s	600	0
2	2	First stage	1	OPN4 6	2015-02-03	600	103800 - 104400 s	600	0
2	2	First stage	1	OPN4 6	2015-02-03	600	104400 - 105000 s	600	0
2	2	First stage	1	OPN4 6	2015-02-03	600	105000 - 105600 s	600	0
2	2	First stage	1	OPN4 6	2015-02-03	600	105600 - 106200 s	600	0
2	2	First stage	1	OPN4 6	2015-02-03	600	106200 - 106800 s	600	0
2	2	First stage	1	OPN4 6	2015-02-03	600	106800 - 107400 s	600	0
2	2	First stage	1	OPN4 6	2015-02-03	600	107400 - 108000 s	600	0
2	2	First stage	1	OPN4 6	2015-02-03	600	108000 - 108600 s	600	0
2	2	First stage	1	OPN4 6	2015-02-03	600	108600 - 109200 s	600	0
2	2	First stage	1	OPN4 6	2015-02-03	600	109200 - 109800 s	555.8	44.2
2	2	First stage	1	OPN4 6	2015-02-03	600	109800 - 110400 s	299.8	300.2
2	2	First stage	1	OPN4 6	2015-02-03	600	110400 - 111000 s	63.8	536.2
2	2	First stage	1	OPN4 6	2015-02-03	600	111000 - 111600 s	103	497
2	2	First stage	1	OPN4 6	2015-02-03	600	111600 - 112200 s	6	594
2	2	First stage	1	OPN4 6	2015-02-03	600	112200 - 112800 s	25.1	574.9
2	2	First stage	1	OPN4 6	2015-02-03	600	112800 - 113400 s	1	599
2	2	First stage	1	OPN4 6	2015-02-03	600	113400 - 114000 s	7	593
2	2	First stage	1	OPN4 6	2015-02-03	600	114000 - 114600 s	34.5	565.5
2	2	First stage	1	OPN4 6	2015-02-03	600	114600 - 115200 s	40.7	559.3
2	2	First stage	1	OPN4 6	2015-02-03	600	115200 - 115800 s	578	22
2	2	First stage	1	OPN4 6	2015-02-03	600	115800 - 116400 s	446.2	153.8
2	2	First stage	1	OPN4 6	2015-02-03	600	116400 - 117000 s	600	0
2	2	First stage	1	OPN4 6	2015-02-03	600	117000 - 117600 s	600	0
2	2	First stage	1	OPN4 6	2015-02-03	600	117600 - 118200 s	600	0
2	2	First stage	1	OPN4 6	2015-02-03	600	118200 - 118800 s	569.1	30.9
2	2	First stage	1	OPN4 6	2015-02-03	600	118800 - 119400 s	67.7	532.3
2	2	First stage	1	OPN4 6	2015-02-03	600	119400 - 120000 s	23.1	576.9
2	2	First stage	1	OPN4 6	2015-02-03	600	120000 - 120600 s	23	577
2	2	First stage	1	OPN4 6	2015-02-03	600	120600 - 121200 s	28.4	571.6
2	2	First stage	1	OPN4 6	2015-02-03	600	121200 - 121800 s	33.3	566.7
2	2	First stage	1	OPN4 6	2015-02-03	600	121800 - 122400 s	27	573
2	2	First stage	1	OPN4 6	2015-02-03	600	122400 - 123000 s	14.1	585.9
[truncated: 873 more rows]

## Sheet: S3 D
time ZT	OPN4-/- 470nm	error	OPN4-/-530nm	error	OPN4-/- 405nm	error
13.4	10.5	8.33382	2.80238	1.80992	12.6667	6.52399
13.5	4.52292	4.52292	4.9619	3.32163	0.952381	0.952381
14	37.0042	8.9527	1.36667	1.36667	8.54762	5.92083
14.1	84.2271	3.92101	56.0048	10.3418	49.3357	10.9746
14.2	82.4	4.7073	82.7214	7.30418	72.3452	15.1696
14.3	65.7625	8.67491	85.2286	8.75403	86.3286	4.76459
14.4	51.0521	12.6887	81.6667	4.05774	69.2976	10.9706
14.5	26.7833	13.5745	39.5929	12.0328	48.3167	9.98277
15	8.24583	8.24583	13.3452	13.3452	8.03333	3.81465
15.1	5.01875	5.01875	8.39048	5.49922	6.11905	2.64561
15.2	2.48333	1.9095	0	0	11.75	9.95172

## Sheet: S3 E
pulse ZT	genotype/condition	sleep latency min
14	OPN4-/- 530nm	11
14	OPN4-/- 530nm	15
14	OPN4-/- 530nm	14
14	OPN4-/- 530nm	13
14	OPN4-/- 530nm	13
14	OPN4-/- 530nm	13
14	OPN4-/- 530nm	10
14	OPN4-/- 470nm	10
14	OPN4-/- 470nm	10
14	OPN4-/- 470nm	10
14	OPN4-/- 470nm	10
14	OPN4-/- 470nm	10
14	OPN4-/- 470nm	20
14	OPN4-/- 470nm	10
14	OPN4-/- 470nm	10
14	OPN4-/- 405nm	13
14	OPN4-/- 405nm	13
14	OPN4-/- 405nm	15
14	OPN4-/- 405nm	10
14	OPN4-/- 405nm	6
14	OPN4-/- 405nm	17
14	OPN4-/- 405nm	10

[truncated: 1 more sheets: S3 F]
