# Supplementary material for: Melanopsin Regulates Both Sleep-Promoting and Arousal-Promoting Responses to Light
Source: PLoS Biol. 2016 Jun 8;14(6):e1002482. doi: 10.1371/journal.pbio.1002482 (PMC4898879; doi:10.1371/journal.pbio.1002482)
Supplement: S10 Data — (XLSX) [file pbio.1002482.s010.xlsx]

## Sheet: S4
	first entry into the dark zone sec.
dark	24.6486
dark	23.7241
dark	18.2847
dark	16.8043
dark	3.22981
dark	51.0559
WT 405nm	34.98
WT 405nm	39.24
WT 405nm	43.5
WT 405nm	60
WT 405nm	60
WT 405nm	41.1
WT 470nm	3.81271
WT 470nm	10.2
WT 470nm	16.4
WT 470nm	16.3
WT 470nm	10.2
WT 470nm	13.5
WT 470nm	4.8
WT 470nm	12.5939
WT 530nm	60
WT 530nm	60
WT 530nm	46
WT 530nm	29.82
WT 530nm	60
WT 530nm	29.4
WT 530nm	51.6
WT 530nm	50.28
WT 530nm	49.98
