# Supplementary material for: Melanopsin Regulates Both Sleep-Promoting and Arousal-Promoting Responses to Light
Source: PLoS Biol. 2016 Jun 8;14(6):e1002482. doi: 10.1371/journal.pbio.1002482 (PMC4898879; doi:10.1371/journal.pbio.1002482)
Supplement: S12 Data — (XLSX) [file pbio.1002482.s012.xlsx]

## Sheet: S6 A raw data 405nm
		alpha-opic rlux	414 uW/cm2	14.93logQ	%
	S-cone	1268.9	2858.86		44.3848
	mel	711.32			24.8812
	rod	477.5			16.7025
	m-cone	401.14			14.0315
			342uW/cm2	14.84logQ
	S-cone	1268.9	2858.86		44.3848
	mel	711.32			24.8812
	rod	477.5			16.7025
	m-cone	401.14			14.0315
			284uW/cm2	14.76logQ
	S-cone	870.45	1961.15		30.4475
	mel	487.96			17.0683
	rod	327.56			11.4577
	m-cone	275.18			9.62552
			448 uW/cm2	19.96logQ
	S-cone	1373.11	3093.65		48.03
	mel	769.74			26.9247
	rod	516.71			18.074
	m-cone	434.09			15.184
	SUMMARY
	S-cone	1195.34	0.443848
	mel	670.085	0.248813
	rod	449.817	0.167024
	m-cone	377.887	0.140315

## Sheet: S6 A raw data 470nm
		alpha-opic rlux	293.36 uW/cm2	14.84logQ	%					alpha-opic rlux	449 uW/cm2	15.03logQ	%
	S-cone	0.98	4356.01		0.0224977				S-cone	1.49	6667.1		0.0223485
	mel	1771.67			40.6719				mel	2711.61			40.6715
	rod	1403.73			32.2251				rod	2148.47			32.225
	m-cone	1179.63			27.0805				m-cone	1805.53			27.0812
			356uW/cm2	14.93logQ							325uW/cm2	14.89logQ
	S-cone	1.18	5286.17		0.027089				S-cone	1.08	4825.86		0.0161989
	mel	2149.97			49.3564				mel	1962.75			29.4393
	rod	1703.47			39.1062				rod	1555.13			23.3254
	m-cone	1431.55			32.8638				m-cone	1306.9			19.6022
			279uW/cm2	14.82logQ							385uW/cm2	14.96logQ
	S-cone	0.93	4149.82		0.0213498				S-cone	1.28	5716.75		0.0191988
	mel	1684.95			38.681				mel	2325.1			34.8742
	rod	1335.02			30.6478				rod	1842.23			27.6317
	m-cone	1128.92			25.9164				m-cone	1548.14			23.2206
			110uW/cm2	14.42logQ							195uW/cm2	14.66logQ
	S-cone	0.37	1633.37		0.00849401				S-cone	0.65	2895.52		0.00974937
	mel	664.32			15.2507				mel	1177.65			17.6636
	rod	526.35			12.0833				rod	933.08			13.9953
	m-cone	442.33			10.1545				m-cone	784.14			11.7613
	SUMMARY								SUMMARY
	S-cone	0.865	0.000224306						S-cone	1.125	0.000223822
	mel	1567.73	0.406532						mel	2044.28	0.406716
	rod	1242.14	0.322104						rod	1619.73	0.32225
	m-cone	1045.61	0.27114						m-cone	1361.18	0.270811

## Sheet: S6 a raw data 530nm
	alpha-opic rlux	234 uW/cm2	14.80logQ	%
S-cone	0	3153.42		0
mel	748.1			23.7234
rod	1132.44			35.9115
m-cone	1272.88			40.3651
		358uW/cm2	14.98logQ
S-cone	0	4824.46		0
mel	1144.53			36.2949
rod	1732.53			54.9413
m-cone	1947.4			61.7552
		211uW/cm2	14.75logQ
S-cone	0	2843.47		0
mel	674.57			21.3917
rod	1021.13			32.3817
m-cone	1147.77			36.3976
		455uW/cm2	15.08logQ
S-cone	0	6131.65		0
mel	1454.64			46.129
rod	2201.96			69.8277
m-cone	2475.05			78.4878
SUMMARY
S-cone	0	0
mel	1005.46	0.237235
rod	1522.02	0.359114
m-cone	1710.78	0.403651

## Sheet: S6 A
LED STIMULI USED
													LED STIMULI USED
		405	470	530		405nm	470nm	530nm				S-cone	1195.34	0.865	0
	S-cone	1195.34	0.865	0		0.443848	0.000224306	0				mel	670.085	1567.73	1005.46
	mel	670.085	1567.73	1005.46		0.248813	0.406532	0.237235				rod	449.817	1242.14	1522.02
	rod	449.817	1242.14	1522.02		0.167024	0.322104	0.359114				m-cone	377.887	1045.61	1710.78
	m-cone	377.887	1045.61	1710.78		0.140315	0.27114	0.403651

## Sheet: S6 B
WHITE LIGHT
		Incandescent	Fluorescent	LED		Incandescent	Fluorescent	LED					Incandescent	Fluorescent	LED
	S-cone	6.99986	2.654	0.040323		0.0417285	0.0140817	0.000188131				S-cone	4	1	0
	mel	45.7591	54.8352	67.0401		0.272785	0.290946	0.312782				mel	27	29	31
	rod	54.8365	62.7667	71.9322		0.326899	0.333029	0.335607				rod	33	33	34
	m-cone	60.1523	68.2162	75.3221		0.358588	0.361943	0.351423				m-cone	36	36	35

## Sheet: S6 C
DAYLIGHT VS TWILIGHT
		Daytime	Twilight			Daytime	Twilight						DAYLIGHT VS TWILIGHT
	S-cone	2090.13	2.53034			0.0668089	0.105736
	mel	9561.74	7.67993			0.305632	0.320924						Day time	Twilight
	rod	9786.48	7.05919			0.312815	0.294984					S-cone	7	11
	m-cone	9846.82	6.66125			0.314744	0.278356					mel	31	32
												rod	31	29
	Photopic	10260.1	4.53996									m-cone	31	28
